# Supplementary material for: Reprogramming of the wheat transcriptome in response to infection with Claviceps purpurea, the causal agent of ergot
Source: BMC Plant Biol. 2021 Jul 2;21:316. doi: 10.1186/s12870-021-03086-3 (PMC8252325; doi:10.1186/s12870-021-03086-3)
Supplement: Supplementary file 2 — Additional file 2 Wheat genes differentially expressed in stigma tissue at time points 1 and 24 h after inoculation with Claviceps purpurea. [file 12870_2021_3086_MOESM2_ESM.xlsx]

## Sheet: 1 hour after inoculation
Wheat genes differentially expressed in stigma tissue at 1 hour after inoculation with Claviceps purpurea.
annotation	log2fc	absdiff	Likelihood	ordering	FDR.DE	FWER.DE	Identity
TraesCSU01G142400LC.1	-5.34577	39.6667	0.980412	1>2	0.0195876	0.0195876	DNA-BINDING TRANSCRIPTION FACTOR 2
TraesCS5A01G229300.1	3.66025	27.1667	0.967048	2>1	0.0262698	0.0518942	Chlorophyll a-b binding protein, chloroplastic
TraesCS7B01G727100LC.1	-5	31	0.961696	1>2	0.0302812	0.0882105	DNA-BINDING TRANSCRIPTION FACTOR 2
TraesCS5B01G149600.3	-2.36257	43.5	0.949375	1>2	0.0353672	0.13437	Kelch-like protein
TraesCS3D01G540800.1	-4.35364	58.3333	0.938789	1>2	0.040536	0.187356	DnaJ homolog subfamily C member 14
TraesCS2B01G451900.1	-2.61382	28.1667	0.934359	1>2	0.0447202	0.240699	Myosin heavy chain-like protein
TraesCS2B01G424300.1	-4.1788	51.3333	0.925813	1>2	0.0489298	0.29703	Sucrose synthase
Log2FC – log2-transformed fold change of the ratios between Cp- and mock-inoculated; provides biological information as to whether a gene is down (negative) or up-regulated (positive); we implemented a threshold of |Log2FC|>=1 (or FC>=2)
Absdiff – absolute difference of the normalized read counts between the Cp- and mock-inoculated; we added a threshold of abs diff = 10, to ensure that there is significant biological difference between Cp- and mock-inoculated.
Likelihood – Likelihood, statistical metric (in this case, bayseq which implements empirical Bayesian methods) which provides goodness of fit to the model being tested; 1 being the best.
Ordering – sequentially orders the features based on relative expression level, from higher to lower (e.g., 2>1, means group 2: Cp-inoculated is expressed at a higher rate than group 1:mock-inoculated)
FDR.DE – False discovery rate; to correct for p-values utilizing the Benjamini-Hochberg procedure.
FWER.DE –family-wise error rate; a probability metric similar to FDR, but is more conservative; we used FDR<0.05 as a threshold
Identity – predicted function of the DEG

## Sheet: 24 hours after inoculation
Wheat genes differentially expressed in stigma tissue at 24 hours after inoculation with Claviceps purpurea.
annotation	log2fc	absDiff	Likelihood	ordering	FDR.DE	FWER.DE	identity
TraesCS3B01G155300.1	-4.52356	22	0.942571	1>2	0.0285674	0.880655	adenylate kinase family protein
TraesCS3B01G195800.1	-3.00293	143.833	0.978778	1>2	0.0124811	0.305632	Ankyrin repeat-containing protein, putative
TraesCS7D01G257000.3	-3.08746	15	0.929821	1>2	0.0351049	0.960654	Basic helix-loop-helix transcription factor
TraesCS5D01G068800.1	-4.54432	67	0.987536	1>2	0.00637548	0.0739502	Basic-leucine zipper (BZIP) transcription factor family
TraesCS5B01G059200.1	-4.77727	198.167	0.991568	1>2	0.00476738	0.0421225	Basic-leucine zipper (BZIP) transcription factor family
TraesCS6B01G246500.1	-3.18763	12.1667	0.935456	1>2	0.0327719	0.940053	B-box zinc finger protein
TraesCS3B01G259000.1	-3.558	16.1667	0.952519	1>2	0.0242477	0.782955	Cinnamoyl-CoA reductase
TraesCS3B01G112000LC.1	-2.73697	25.5	0.919295	1>2	0.0395402	0.983475	cytochrome B/B6 protein
TraesCS4D01G166000.4	-2.64314	70.8333	0.981186	1>2	0.0108894	0.23135	Dentin sialophosphoprotein-like protein, putative
TraesCS1B01G095000.1	-2.33931	44.6667	0.975592	1>2	0.0147413	0.423264	Dentin sialophosphoprotein-related, putative isoform 1
TraesCS2D01G100300.1	-2.39593	40.5	0.978281	1>2	0.0130694	0.335305	Dof zinc finger protein
TraesCS1D01G206800.1	-2.08746	26	0.916434	1>2	0.0407745	0.987229	DUF241 domain protein (DUF241)
TraesCS3B01G272700LC.1	-4.14296	16.6667	0.948389	1>2	0.0261474	0.831793	E3 ubiquitin-protein ligase
TraesCS3B01G261500.1	-5.02975	31.6667	0.978519	1>2	0.0127811	0.320548	Elongation factor
TraesCS2A01G061600.1	-5.35755	40	0.983568	1>2	0.00997706	0.190094	Endo-1,4-beta-xylanase
TraesCS6B01G451900.1	-2.82312	39.5	0.96023	1>2	0.0195583	0.62854	F-box family protein
TraesCS3B01G320000.1	-3.9386	14.3333	0.928648	1>2	0.0358907	0.966061	F-box protein
TraesCSU01G258600.1	-4.56478	22.6667	0.988165	1>2	0.00582195	0.0622619	F-box protein
TraesCS3B01G319800.1	-4.16993	17	0.937919	1>2	0.0312314	0.922038	F-box protein family-like
TraesCSU01G132200LC.1	-3.26849	47.5	0.970933	1>2	0.0157741	0.471203	Galactosyltransferase family protein
TraesCS3B01G318000.1	-4.30581	28.1667	0.955292	1>2	0.0226947	0.737122	Histone deacetylase
TraesCS6B01G452100.1	-7.11548	137.667	0.998254	1>2	0.00137795	0.00275414	Indole-3-acetic acid-amido synthetase
TraesCS3B01G167900.1	-4.96963	30.3333	0.983536	1>2	0.0102719	0.203429	Lanosterol 14-alpha demethylase
TraesCS3B01G180500LC.1	-4.58496	23	0.977704	1>2	0.0136259	0.364555	myosin XI D
TraesCS3B01G225800.1	-2.56704	44.3333	0.928848	1>2	0.035501	0.963453	Non-specific serine/threonine protein kinase
TraesCS1A01G335800LC.1	-2.26303	28.5	0.933665	1>2	0.0335392	0.947679	N-terminal nucleophile aminohydrolases (Ntn hydrolases) superfamily protein
TraesCS3D01G217600.1	-3.25634	12.8333	0.916022	1>2	0.0415868	0.989281	Protein kinase family protein
TraesCS6B01G734300LC.1	-4.5025	21.6667	0.944348	1>2	0.0277582	0.865708	protein kinase family protein
TraesCS5B01G385400.2	-2.85798	50	0.962728	1>2	0.0191458	0.613155	Response regulator 22, putative
TraesCS6A01G022500LC.1	-3.8413	13.3333	0.934799	1>2	0.0331534	0.943962	Retrotransposon protein, putative, Ty3-gypsy subclass
TraesCS6B01G795600LC.1	-4.68182	24.6667	0.98023	1>2	0.0115487	0.260975	Retrotransposon protein, putative, Ty3-gypsy subclass
TraesCS4A01G417700LC.1	-3.34915	32.1667	0.980043	1>2	0.0118601	0.275724	RING/U-box superfamily protein
TraesCS3B01G298500.1	-5.02975	31.6667	0.977796	1>2	0.0133549	0.350064	rRNA N-glycosidase
TraesCS6A01G338500.1	-3.88216	233.667	0.990699	1>2	0.00522069	0.0510313	Subtilisin-like protease
TraesCS3B01G410300.1	-6.05166	65.3333	0.99899	1>2	0.00100955	0.00100955	Vesicle-associated membrane protein
TraesCS3B01G193500.1	-4.61471	47	0.995208	1>2	0.00244935	0.0097655	Vesicle-associated membrane protein, putative
TraesCS5A01G317100.1	-2.50492	81.8333	0.950719	1>2	0.0253974	0.813415	Zinc finger, B-box
TraesCS2B01G587100.1	3.01123	18.8333	0.950563	2>1	0.0257616	0.822639	Acetyl-coenzyme A synthetase
TraesCS6D01G038600.1	2.74024	20.8333	0.937296	2>1	0.0319982	0.931503	Alpha/beta-Hydrolases superfamily protein, putative
TraesCS2B01G123400.1	3.29094	117.167	0.984959	2>1	0.00865057	0.13747	B12D protein
TraesCS5B01G384500.1	3.2854	134.167	0.99775	2>1	0.0016685	0.00499754	Basic helix-loop-helix (BHLH) family transcription factor
TraesCS5D01G410700.1	2.72698	54.3333	0.956539	2>1	0.0219278	0.712267	Beta C1
TraesCS5A01G451400.1	2.92735	92.5	0.950837	2>1	0.0250242	0.803743	Beta-1,3-galactosyltransferase-like protein
TraesCS5B01G460200.1	2.80128	33.8333	0.972046	2>1	0.015089	0.439386	Beta-1,3-galactosyltransferase-like protein
TraesCS5D01G461600.1	2.74416	28.5	0.964288	2>1	0.0183834	0.582802	Beta-1,3-galactosyltransferase-like protein
TraesCS2A01G501300.1	2.33985	75.8333	0.956614	2>1	0.0215363	0.699193	C2 domain-containing protein
TraesCS2A01G229100.1	1.94486	28.5	0.917499	2>1	0.040359	0.986065	C2 domain-containing protein
TraesCS4B01G182900.1	1.90689	25.6667	0.897425	2>1	0.0488248	0.997997	Calmodulin
TraesCS3A01G206400.1	2.05445	54.6667	0.914622	2>1	0.0419961	0.990196	Calmodulin-binding protein
TraesCS6D01G289800.1	3.16993	18.6667	0.942467	2>1	0.0289588	0.887522	CDP-diacylglycerol--glycerol-3-phosphate 3-phosphatidyltransferase, putative
TraesCS7B01G101700.1	2.91754	59	0.946301	2>1	0.0265526	0.840826	CDP-diacylglycerol--glycerol-3-phosphate 3-phosphatidyltransferase, putative
TraesCS6B01G340400.1	2.59003	118.833	0.935557	2>1	0.0323891	0.935917	CDP-diacylglycerol--glycerol-3-phosphate 3-phosphatidyltransferase, putative
TraesCS5A01G526200.1	1.99377	28.8333	0.899814	2>1	0.0479445	0.997516	Cell wall invertase
TraesCS2B01G369000.1	3.66873	89.8333	0.926495	2>1	0.0366815	0.970839	Chitinase
TraesCS7B01G262300.1	3.76717	54.6667	0.993421	2>1	0.00393848	0.0272602	cysteine-rich/transmembrane domain A-like protein
TraesCS7D01G357500.1	3.20768	120.833	0.984553	2>1	0.00965432	0.176563	cysteine-rich/transmembrane domain A-like protein
TraesCS7B01G262700.1	3.20486	93.1667	0.919079	2>1	0.0399459	0.984812	cysteine-rich/transmembrane domain A-like protein
TraesCS7B01G262400.1	3.10962	145	0.956374	2>1	0.0223085	0.724819	cysteine-rich/transmembrane domain A-like protein
TraesCS7D01G358000.1	2.17374	590	0.913693	2>1	0.0424064	0.991042	cysteine-rich/transmembrane domain A-like protein
TraesCS5B01G128100.1	3.76717	54.6667	0.916319	2>1	0.0411831	0.988298	Cytochrome P450
TraesCS5A01G403200.1	2.31431	50.3333	0.952702	2>1	0.0238668	0.772135	Cytochrome P450 allene oxide synthase
TraesCS2A01G384100.1	2.96	36.1667	0.975852	2>1	0.0144728	0.408835	Disease resistance protein (NBS-LRR class) family
TraesCS5D01G205100.1	1.60164	87.5	0.902551	2>1	0.0475091	0.99724	Endo-1,3(4)-beta-glucanase 1
TraesCS7A01G528000.1	2.7866	39.3333	0.925867	2>1	0.0370757	0.973001	Eukaryotic aspartyl protease family protein
TraesCS1A01G337900.1	3.88874	36.8333	0.963144	2>1	0.0187682	0.598179	Gamma-glutamyl phosphate reductase
TraesCS6B01G412300.1	2.66204	72.8333	0.993095	2>1	0.0043093	0.033977	GATA transcription factor
TraesCS6D01G358700.1	2.6078	79.8333	0.980849	2>1	0.0112198	0.24607	GATA transcription factor
TraesCS2D01G226000.1	3.26946	20.1667	0.944474	2>1	0.0273597	0.857794	Glucose-6-phosphate/phosphate translocator-like protein
TraesCS6A01G063900.1	2.64909	19.3333	0.927391	2>1	0.0362855	0.968525	Glutamine--fructose-6-phosphate aminotransferase [isomerizing]
TraesCS3D01G244800.1	3.31389	80.5	0.986492	2>1	0.00734785	0.0982039	Glutaredoxin
TraesCS3B01G272600.1	1.76999	76.3333	0.907299	2>1	0.0445205	0.994416	Glutaredoxin
TraesCS2A01G319500.1	1.9542	23	0.892444	2>1	0.0497444	0.998401	guanylate kinase
TraesCS2A01G698100LC.1	1.95707	233.5	0.953423	2>1	0.0234763	0.760823	Heavy metal transport/detoxification superfamily protein
TraesCS5A01G063100.1	3.51307	62.5	0.957887	2>1	0.0211316	0.68555	HVA22-like protein
TraesCS4A01G008000.1	3.45286	33.1667	0.969881	2>1	0.0164563	0.502557	Jasmonate ZIM domain protein
TraesCS2A01G286700.1	2.75489	23	0.960055	2>1	0.02034	0.657578	Jasmonate ZIM domain protein
TraesCS2D01G285300.1	2.6391	148.167	0.976758	2>1	0.0139087	0.379324	Jasmonate ZIM domain protein
TraesCS4A01G062000.1	2.79141	25.6667	0.958684	2>1	0.0207358	0.671726	Kinase, putative
TraesCS5B01G064200.1	3.12102	38.5	0.954289	2>1	0.0230848	0.749138	Kinase-like
TraesCS7D01G461900.1	2.70834	25.8333	0.907389	2>1	0.0440903	0.993845	Kinase-like protein
TraesCS6A01G123300.1	2.48767	35.3333	0.919408	2>1	0.0391285	0.982024	Late embryogenesis abundant (LEA) hydroxyproline-rich glycoprotein family, putative
TraesCS2B01G543900.1	3.51096	17.3333	0.950972	2>1	0.024641	0.793596	Leucine-rich repeat receptor-like protein kinase family protein
TraesCS2D01G313400.1	2.85914	89.6667	0.994527	2>1	0.00305418	0.0151855	Lipoxygenase
TraesCS6A01G224400.1	2.81876	54.5	0.942421	2>1	0.0293404	0.893998	MYB
TraesCS3D01G368000.1	3.1304	95.6667	0.983452	2>1	0.0105448	0.216611	MYB transcription factor
TraesCS3A01G375500.1	3.10202	73.3333	0.984596	2>1	0.00934944	0.163644	MYB transcription factor
TraesCS3D01G134000.1	2.40549	468.5	0.960182	2>1	0.0199556	0.643331	Myb transcription factor
TraesCS3B01G407700.1	2.19377	71.5	0.968901	2>1	0.0167968	0.518027	MYB transcription factor
TraesCS1A01G107700.1	3.94044	81.3333	0.940574	2>1	0.0304714	0.911603	MYB-related transcription factor
TraesCS1D01G111400.1	3.65481	243.5	0.964534	2>1	0.0176145	0.551356	MYB-related transcription factor
TraesCS4A01G214000.1	3.11548	23	0.933612	2>1	0.0339168	0.951153	myosin XI D
TraesCS1B01G141100.1	2.11503	138.833	0.940339	2>1	0.0308409	0.916877	nuclease
TraesCS4D01G195600.1	2.22381	310.833	0.922078	2>1	0.0378892	0.976975	Omega-3 fatty acid desaturase
TraesCS3D01G305400.1	3.81762	87.3333	0.994281	2>1	0.00349832	0.0208177	Peroxidase
TraesCS2D01G204700.1	3.39966	89.1667	0.985701	2>1	0.00781127	0.111099	Phenylalanine ammonia-lyase
TraesCS1A01G166100.1	3.8626	194.167	0.979492	2>1	0.012169	0.290577	Plant basic secretory family protein
TraesCS7A01G164100.1	3.18982	32.5	0.965076	2>1	0.0172088	0.53486	Plant basic secretory family protein
TraesCS5A01G104600.1	2.00817	66.5	0.942331	2>1	0.0297132	0.900111	Plant calmodulin-binding protein-like protein
TraesCS6D01G275100.1	3.75489	20.8333	0.921297	2>1	0.0387097	0.980448	Potassium transporter
TraesCS6B01G324800.1	3.35755	18.5	0.905214	2>1	0.0458165	0.995856	Potassium transporter
TraesCS3D01G354800LC.1	3.07682	19.8333	0.903964	2>1	0.0466655	0.996613	Proline--tRNA ligase
TraesCS1A01G366900.1	3.33985	24.3333	0.929976	2>1	0.0347108	0.957684	Protein kinase-like
TraesCS3D01G256600.1	2.64386	52.5	0.912279	2>1	0.0432274	0.992542	Protein kinase-like
TraesCS1B01G384700.1	2.47805	21.3333	0.898411	2>1	0.0483842	0.997769	Protein kinase-like
TraesCS2B01G096000.1	1.85872	58.6667	0.942839	2>1	0.0281666	0.873384	Protein kinase-like protein
TraesCS2D01G079200.1	1.75174	80.5	0.937366	2>1	0.0316191	0.926921	Protein kinase-like protein
TraesCS6A01G323000.1	2.46116	114.167	0.931523	2>1	0.0343095	0.954498	Protein TIC 214
TraesCS1D01G339700.2	2.41093	31.6667	0.905332	2>1	0.0453907	0.995422	Ras-like protein
TraesCS6D01G129900.1	2.28011	81	0.905557	2>1	0.0449584	0.994943	Receptor-like kinase
TraesCS5B01G455500.1	2.26849	42	0.964347	2>1	0.0180067	0.567352	Receptor-like protein kinase
TraesCS4D01G044800.1	2.7318	39.5	0.98515	2>1	0.00825116	0.124298	Regulator of Vps4 activity in the MVB pathway protein, putative
TraesCS2A01G455400.1	2.24793	37.5	0.921698	2>1	0.0383016	0.978778	Ring finger protein
TraesCS6B01G041200.1	2.88042	23.3333	0.902882	2>1	0.0470895	0.996942	Subtilisin-like protease
TraesCS6D01G158200.1	3.08746	30	0.909511	2>1	0.0436532	0.993217	TMV response-related protein
TraesCS2B01G223100.1	2.56224	26.1667	0.945924	2>1	0.0269515	0.849433	Transcription factor jumonji (jmjC) domain-containing protein
TraesCS6B01G292800.1	2.21028	56.8333	0.904223	2>1	0.0462435	0.996253	Transmembrane protein, putative
TraesCS7B01G105600.1	3.54137	74.5	0.969919	2>1	0.0161231	0.48711	U-box domain-containing protein
TraesCS7A01G262200LC.1	3.53163	109.167	0.984824	2>1	0.00901308	0.15056	U-box domain-containing protein
TraesCS4B01G305400.1	2.70526	42.3333	0.987144	2>1	0.00687402	0.0858559	UPF0503 protein, chloroplastic
TraesCS4A01G126400.1	2.64199	54.1667	0.924858	2>1	0.0374722	0.975029	VQ motif family protein, expressed
TraesCS1D01G418000.1	3.56478	32.5	0.976023	2>1	0.0141963	0.394206	WRKY transcription factor
TraesCS2A01G161500.1	3.55459	43	0.894949	2>1	0.0492782	0.998208	WRKY transcription factor
TraesCS7A01G508800.1	3.5518	39.3333	0.971485	2>1	0.0154333	0.455372	WRKY transcription factor
TraesCS7D01G497400.1	3.12102	25.6667	0.94086	2>1	0.0300953	0.906019	WRKY transcription factor
TraesCS2B01G137700.1	2.22665	163.167	0.912592	2>1	0.0428192	0.991825	Zinc finger protein 512B family
Log2FC – log2-transformed fold change of the ratios between Cp- and mock-inoculated; provides biological information as to whether a gene is down (negative) or up-regulated (positive); we implemented a threshold of |Log2FC|>=1 (or FC>=2)
Absdiff – absolute difference of the normalized read counts between the Cp- and mock-inoculated; we added a threshold of abs diff = 10, to ensure that there is significant biological difference between Cp- and mock-inoculated.
Likelihood – Likelihood, statistical metric (in this case, bayseq which implements empirical Bayesian methods) which provides goodness of fit to the model being tested; 1 being the best.
Ordering – sequentially orders the features based on relative expression level, from higher to lower (e.g., 2>1, means group 2: Cp-inoculated is expressed at a higher rate than group 1:mock-inoculated)
FDR.DE – False discovery rate; to correct for p-values utilizing the Benjamini-Hochberg procedure.
FWER.DE –family-wise error rate; a probability metric similar to FDR, but is more conservative; we used FDR<0.05 as a threshold
Identity – predicted function of the DEG
