# Supplementary material for: Reprogramming of the wheat transcriptome in response to infection with Claviceps purpurea, the causal agent of ergot
Source: BMC Plant Biol. 2021 Jul 2;21:316. doi: 10.1186/s12870-021-03086-3 (PMC8252325; doi:10.1186/s12870-021-03086-3)
Supplement: Supplementary file 3 — Additional file 3 Wheat genes differentially expressed in transmitting tissue at time points 24, 48 and 72 h, and 5 and 7 days after inoculation with Claviceps purpurea. [file 12870_2021_3086_MOESM3_ESM.xlsx]

## Sheet: 24 hours after inoculation
Wheat genes differentially expressed in transmitting tissue at 24 hours after inoculation with Claviceps purpurea.
annotation	Log2fc	absDiff	Likelihood	ordering	FDR.DE	FWER.DE	Identity
TraesCS6A01G216400.1	-2.52558	98.3333	0.992205	1>2	0.00434547	0.0129911	B-box zinc finger protein
TraesCS2A01G061600.1	-5.0268	52.6667	0.989868	1>2	0.00579217	0.0229918	Endo-1,4-beta-xylanase
TraesCS3B01G319800.1	-4.24793	18	0.902983	1>2	0.0426094	0.567958	F-box protein family-like
TraesCS6B01G452100.1	-5.90689	59	0.995832	1>2	0.00262061	0.00523675	Indole-3-acetic acid-amido synthetase
TraesCS3B01G180500LC.1	-5.43741	42.3333	0.988567	1>2	0.00692027	0.0341616	myosin XI D
TraesCS6B01G462700.1	-3.58496	25.6667	0.98223	1>2	0.0101051	0.0781475	Replication protein A 32 kDa subunit
TraesCS2A01G114000.1	-2.2084	89.3333	0.907992	1>2	0.0395868	0.521539	Rubber elongation factor
TraesCS6B01G430700.1	-3.77897	140	0.983046	1>2	0.00901006	0.0614695	signal recognition particle receptor alpha subunit family protein
TraesCS3B01G410300.1	-5.45943	57.3333	0.998927	1>2	0.0010733	0.0010733	Vesicle-associated membrane protein
TraesCS3B01G492900.1	2.3505	27.3333	0.913361	2>1	0.0292926	0.362856	Calcium-dependent lipid-binding (CaLB domain) family protein
TraesCS5D01G102100.1	3.05311	24.3333	0.892639	2>1	0.0485101	0.653592	Calmodulin-binding protein
TraesCS7D01G546100.1	2.62149	67	0.988485	2>1	0.00768602	0.045283	Disease resistance protein (NBS-LRR class) family
TraesCS2A01G276000.1	2.7425	24.6667	0.898227	2>1	0.0455676	0.611928	Exocyst complex component exo70a1
TraesCS2A01G027300LC.1	2.9386	33.3333	0.953475	2>1	0.0199523	0.216099	Nbs-lrr resistance protein, putative
TraesCS7D01G544600.1	3.8413	26.6667	0.980327	2>1	0.0111681	0.0962828	NBS-LRR-like resistance protein
TraesCS2D01G204400.1	3.43105	91.3333	0.944943	2>1	0.0226527	0.259258	Phenylalanine ammonia-lyase
TraesCS4A01G110100.1	2.29068	72.6667	0.941733	2>1	0.0251965	0.302418	Protein phosphatase 2C family protein
TraesCS4B01G194000.1	2.848	20.6667	0.909365	2>1	0.0365032	0.473056	Protein phosphatase 2c, putative
TraesCS2B01G036800.1	3.90689	14	0.909471	2>1	0.0331199	0.420536	receptor kinase 1
TraesCS3A01G252800.1	2.99017	213	0.953919	2>1	0.0146594	0.137927	Regulator of Vps4 activity in the MVB pathway protein
TraesCS1B01G202200.1	3.09686	22.6667	0.953692	2>1	0.0175366	0.177848	Zinc finger CCCH domain protein
Log2FC – log2-transformed fold change of the ratios between Cp- and mock-inoculated; provides biological information as to whether a gene is down (negative) or up-regulated (positive); we implemented a threshold of |Log2FC|>=1 (or FC>=2)
Absdiff – absolute difference of the normalized read counts between the Cp- and mock-inoculated; we added a threshold of abs diff = 10, to ensure that there is significant biological difference between Cp- and mock-inoculated.
Likelihood – Likelihood, statistical metric (in this case, bayseq which implements empirical Bayesian methods) which provides goodness of fit to the model being tested; 1 being the best.
Ordering – sequentially orders the features based on relative expression level, from higher to lower (e.g., 2>1, means group 2: Cp-inoculated is expressed at a higher rate than group 1:mock-inoculated)
FDR.DE – False discovery rate; to correct for p-values utilizing the Benjamini-Hochberg procedure.
FWER.DE –family-wise error rate; a probability metric similar to FDR, but is more conservative; we used FDR<0.05 as a threshold.
Identity – predicted function of the DEG

## Sheet: 48 hours after inoculation
Wheat genes differentially expressed in transmitting tissue at 48 hours after inoculation with Claviceps purpurea.
annotation	log2fc	absdiff	Likelihood	ordering	FDR.DE	FWER.DE	Identity
TraesCS4B01G278800.1	-2.02975	12.3333	0.926814	1>2	0.0277691	0.9999	3-ketoacyl-CoA synthase
TraesCS2B01G612200.1	-2.58496	18.3333	0.983082	1>2	0.00670431	0.591921	ABC transporter G family member
TraesCS1B01G092400.1	-2.61143	15.3333	0.930734	1>2	0.0256743	0.999698	Annexin
TraesCS6B01G167100.2	-2.06228	18	0.88599	1>2	0.0441571	1	Auxin response factor
TraesCS6A01G113000.1	-2.22239	25.6667	0.982349	1>2	0.0070171	0.619617	Auxin response factor
TraesCS5A01G098900.1	-2.25239	21.3333	0.901211	1>2	0.0377906	1	Auxin-binding protein
TraesCS4B01G117100.1	-2.28951	11.6667	0.898246	1>2	0.0387282	1	B3 domain-containing protein
TraesCS5D01G204200.1	-1.72991	31.6667	0.883117	1>2	0.0454645	1	Basic helix-loop-helix transcription factor
TraesCS5B01G059200.1	-3.91073	234	0.998795	1>2	0.000699738	0.013903	Basic-leucine zipper (BZIP) transcription factor family
TraesCS5D01G068800.1	-4.22707	65	0.987845	1>2	0.00529579	0.454538	Basic-leucine zipper (BZIP) transcription factor family
TraesCS1A01G056400.1	-2.96347	11.3333	0.924223	1>2	0.0283504	0.999927	Class II aminoacyl-tRNA and biotin synthetases superfamily protein
TraesCS2D01G580900.1	-1.6009	20.3333	0.896368	1>2	0.0401432	1	CsAtPR5
TraesCS2A01G576400LC.1	-3.05889	14.6667	0.893919	1>2	0.0407764	1	dentin sialophosphoprotein-like protein
TraesCS4D01G166000.4	-2.45337	97	0.978197	1>2	0.00916989	0.782118	Dentin sialophosphoprotein-like protein, putative
TraesCS6B01G408000.1	-3.16993	13.3333	0.88883	1>2	0.0430182	1	Dirigent protein 5
TraesCS3B01G385400.1	-2.80735	12	0.885129	1>2	0.0443208	1	DNA glycosylase
TraesCS2D01G100300.1	-3.27684	37.6667	0.996083	1>2	0.00161338	0.0746016	Dof zinc finger protein
TraesCS2B01G118000.1	-3.34577	55	0.920647	1>2	0.0302392	0.999975	Dof zinc finger protein
TraesCS2A01G100800.1	-3.44626	33	0.963935	1>2	0.0135869	0.945627	Dof zinc finger protein
TraesCS3A01G065700.1	-3.29768	35.3333	0.998524	1>2	0.000854701	0.0219883	E3 ubiquitin-protein ligase
TraesCS7D01G088500.1	-1.83773	40.3333	0.8832	1>2	0.0451377	1	Early nodulin 93
TraesCS4A01G392100.1	-2.80735	26	0.936831	1>2	0.0231373	0.998955	Early nodulin 93
TraesCS7A01G325500.1	-1.8365	12	0.919809	1>2	0.030529	0.999978	Ferredoxin
TraesCS2B01G500500.1	-2.54889	43.6667	0.918976	1>2	0.03082	0.999982	GDSL esterase/lipase
TraesCS5D01G085100.1	-1.74272	58.6667	0.972887	1>2	0.0105923	0.856832	glutamyl-tRNA (Gln) amidotransferase subunit A (DUF620)
TraesCS3D01G354000.1	-1.89077	21.6667	0.877185	1>2	0.0476037	1	Glycosyltransferase
TraesCS4D01G145600.1	-2.38143	26.6667	0.932296	1>2	0.0249712	0.99957	Heat shock protein
TraesCS2B01G412500.1	-3.23522	33.6667	0.976592	1>2	0.00949726	0.801483	Heavy metal transport/detoxification superfamily protein
TraesCS5A01G058900.1	-2.44746	32.6667	0.94018	1>2	0.022046	0.998261	Invertase/pectin methylesterase inhibitor family protein
TraesCS2D01G378100.1	-2.4126	53.3333	0.884367	1>2	0.0448107	1	Kinase family protein
TraesCS1D01G120500.1	-1.64155	35.3333	0.929124	1>2	0.0267959	0.999831	Leucine-rich repeat family protein
TraesCS6D01G129400.1	-2.62149	22.3333	0.898068	1>2	0.039358	1	LIGHT-DEPENDENT SHORT HYPOCOTYLS-like protein (DUF640)
TraesCS2B01G777300LC.1	-2.71621	13	0.908804	1>2	0.0348835	0.999998	LSD1-like 3
TraesCS5B01G056500.1	-2.97797	75.6667	0.898151	1>2	0.0390444	1	metal tolerance protein A2
TraesCS6D01G096100.1	-2.25873	17.6667	0.897027	1>2	0.0396722	1	Mitochondrial import inner membrane translocase subunit tim-10 isoform 1
TraesCS5D01G099100.1	-2.36883	159.667	0.944449	1>2	0.0208798	0.997035	MYB transcription factor
TraesCS5B01G093000.1	-2.4286	125.667	0.978203	1>2	0.00909286	0.777261	MYB transcription factor
TraesCS5A01G087100.1	-2.45468	124	0.980404	1>2	0.00808718	0.707369	MYB transcription factor
TraesCS3D01G223700.1	-3.37311	112.333	0.963405	1>2	0.0140092	0.953121	MYB transcription factor
TraesCS1D01G415000.1	-3.48543	34	0.924919	1>2	0.0279146	0.999907	MYB transcription factor
TraesCS3B01G258800.1	-3.76888	80	0.972844	1>2	0.0106829	0.860719	MYB transcription factor
TraesCS7A01G017600.1	-2.46481	110	0.995459	1>2	0.00190361	0.0978168	MYB-related transcription factor
TraesCS3A01G429900.1	-2.03418	75.3333	0.985482	1>2	0.00564116	0.490417	MYND type zinc finger protein
TraesCS3D01G425300.1	-2.04551	81.3333	0.922934	1>2	0.0287886	0.999942	MYND type zinc finger protein
TraesCS7B01G201900.1	-2.28951	11.6667	0.873603	1>2	0.0494453	1	Nitrate transporter 1.1
TraesCS4A01G265200.1	-1.64386	28.3333	0.958682	1>2	0.0154504	0.9722	PHD finger protein family
TraesCS3A01G359600.1	-2.04182	17.6667	0.872608	1>2	0.049779	1	Plasma membrane ATPase
TraesCS4D01G183700.1	-1.79977	180.333	0.900947	1>2	0.0382565	1	Pre-mRNA splicing factor, putative
TraesCS3D01G034900LC.1	-3.64386	23	0.993771	1>2	0.00260414	0.162575	Proline transporter 1
TraesCS3D01G235300.1	-2.47131	16.6667	0.883134	1>2	0.0453015	1	Protein CHUP1, chloroplastic
TraesCS1A01G272100.1	-2.86942	27.3333	0.917896	1>2	0.0314026	0.999987	Protein kinase family protein
TraesCS5B01G320500.1	-2.17893	167	0.93369	1>2	0.024267	0.999392	Pseudo response regulator
TraesCS2B01G544500.1	-3.01818	163.333	0.87486	1>2	0.048611	1	Ribose import permease protein RbsC
TraesCS5B01G220000.1	-2.37851	14	0.937856	1>2	0.0228608	0.99881	S-adenosylmethionine decarboxylase proenzyme
TraesCS2D01G494200.1	-3.59991	29.6667	0.946466	1>2	0.0202568	0.996078	SAUR-like auxin-responsive family protein
TraesCS2A01G494300.1	-1.4236	35.3333	0.94691	1>2	0.0200092	0.995624	SAUR-like auxin-responsive protein family
TraesCS2D01G494000.1	-2.926	11	0.890869	1>2	0.0422129	1	SAUR-like auxin-responsive protein family
TraesCS4B01G330300.1	-1.45943	21	0.889406	1>2	0.0426961	1	Serine acetyltransferase
TraesCS3B01G212400.1	-2.2854	10.3333	0.924484	1>2	0.0282053	0.999921	Transducin/WD40 repeat-like superfamily protein
TraesCS6B01G207200.1	-2.16993	32.6667	0.954066	1>2	0.0170482	0.985015	transmembrane protein, putative (Protein of unknown function, DUF642)
TraesCS7B01G382000.1	-1.92445	45.6667	0.975904	1>2	0.00998972	0.828261	Ureide permease-like protein
TraesCS5D01G193100.1	-2.14684	16	0.95872	1>2	0.0153369	0.971001	WD-repeat cell cycle regulatory protein
TraesCS5D01G240600.1	-2.73985	47.3333	0.966441	1>2	0.0128539	0.930199	Zinc finger family protein
TraesCS5B01G317700.1	-1.96321	134.333	0.990388	1>2	0.00415523	0.326983	Zinc finger, B-box
TraesCS5D01G323400.1	-2.46068	157.667	0.995905	1>2	0.00175712	0.085819	Zinc finger, B-box
TraesCS5A01G317100.1	-3.66374	190.667	0.99924	1>2	0.00049486	0.00592239	Zinc finger, B-box
TraesCS4B01G058200.1	3.12928	20.6667	0.929492	2>1	0.0266564	0.999819	1-aminocyclopropane-1-carboxylate synthase 1
TraesCS4B01G346900.1	3.49923	44.6667	0.996628	2>1	0.00141261	0.0603187	2-oxoglutarate (2OG) and Fe(II)-dependent oxygenase superfamily protein
TraesCS4D01G341800.1	3.19114	40.6667	0.893747	2>1	0.0409357	1	2-oxoglutarate (2OG) and Fe(II)-dependent oxygenase superfamily protein
TraesCS2B01G413000.1	2.73697	11.3333	0.944177	2>1	0.0210068	0.9972	2-oxoglutarate (2OG) and Fe(II)-dependent oxygenase superfamily protein
TraesCS7B01G145500.1	2.40988	50.3333	0.983953	2>1	0.0062441	0.549231	2-oxoglutarate (2OG) and Fe(II)-dependent oxygenase superfamily protein
TraesCS2D01G392800.1	2.36257	19.3333	0.894044	2>1	0.0406167	1	2-oxoglutarate (2OG) and Fe(II)-dependent oxygenase superfamily protein
TraesCS2B01G354100.2	2.12553	12.3333	0.913496	2>1	0.0322932	0.999992	2-oxoglutarate-dependent dioxygenase
TraesCS2B01G359000.1	1.92892	48.6667	0.983472	2>1	0.00662693	0.584898	2-oxoglutarate-dependent dioxygenase
TraesCS2A01G432300.1	2.97728	18.3333	0.948243	2>1	0.0196371	0.994851	30S ribosomal protein S10
TraesCS2A01G432500.1	1.89077	43.3333	0.968424	2>1	0.0119551	0.906091	30S ribosomal protein S10
TraesCS2D01G107300LC.1	1.55254	29	0.884807	2>1	0.0444845	1	3-hydroxydecanoyl-[acyl-carrier-protein] dehydratase
TraesCS1B01G138600.1	2.08746	95.3333	0.976266	2>1	0.00974431	0.815244	3'-N-debenzoyl-2'-deoxytaxol N-benzoyltransferase
TraesCS3D01G438200.1	3.66297	81.6667	0.998337	2>1	0.000907376	0.0251002	60 kDa chaperonin 1
TraesCS2D01G048800.1	2.12146	41.3333	0.988712	2>1	0.00498773	0.420565	ABC transporter G family member
TraesCS2B01G060900.1	2.07039	42.6667	0.980037	2>1	0.00831694	0.724478	ABC transporter G family member
TraesCS3B01G267700.1	3.90689	14	0.988762	2>1	0.00481032	0.400549	Acidic endochitinase
TraesCS2D01G544600.1	3.66297	11.6667	0.953528	2>1	0.0174062	0.987006	Acyl-protein thioesterase 1
TraesCS1D01G108300.1	1.5639	120	0.931885	2>1	0.0253922	0.999652	Adenine nucleotide alpha hydrolases-like superfamily protein
TraesCS2A01G170300.1	4	95	0.964608	2>1	0.0132671	0.93933	Adipocyte plasma membrane-associated protein
TraesCS1D01G256800.1	3.90689	14	0.98269	2>1	0.00685992	0.605845	Alpha/beta-Hydrolases superfamily protein
TraesCS1B01G267600.1	3.82443	26.3333	0.968348	2>1	0.0120551	0.909063	Alpha/beta-Hydrolases superfamily protein
TraesCS1A01G257000.1	3.7866	21.3333	0.988202	2>1	0.00504964	0.427401	Alpha/beta-Hydrolases superfamily protein
TraesCS1D01G256400.1	3.73697	12.3333	0.929663	2>1	0.0263773	0.99979	Alpha/beta-Hydrolases superfamily protein
TraesCS2D01G549200.1	2.64386	35	0.933062	2>1	0.0245493	0.99947	Amine oxidase family protein
TraesCS1A01G295300.1	2.848	10.3333	0.945901	2>1	0.0206268	0.996678	Ammonium transporter
TraesCSU01G003000.1	3.8413	13.3333	0.936765	2>1	0.0232746	0.999021	Ankyrin repeat-containing protein
TraesCS2D01G481700.1	3	51.3333	0.997071	2>1	0.00127227	0.0508665	Anthocyanidin reductase
TraesCS3B01G518400LC.1	2.86942	27.3333	0.982107	2>1	0.00717215	0.633033	ARM repeat superfamily protein
TraesCS5D01G199900.1	2	12	0.883038	2>1	0.045627	1	Ascorbate oxidase
TraesCS4B01G118800.1	2.32193	13.3333	0.956439	2>1	0.0164719	0.981187	ATP-dependent DNA helicase II subunit 2
TraesCS3A01G108400.1	4.9542	30	0.930382	2>1	0.0259559	0.999739	Auxin-responsive protein
TraesCS6A01G373300.1	4.52356	22	0.996693	2>1	0.00132072	0.0540054	Auxin-responsive protein
TraesCS1D01G119500.1	3.83484	115	0.993026	2>1	0.00299547	0.201615	Auxin-responsive protein
TraesCS5D01G449400.1	3.35168	73.6667	0.984451	2>1	0.0061663	0.54188	Auxin-responsive protein
TraesCS1B01G138100.1	3.2115	52.3333	0.998247	2>1	0.00100916	0.0317967	Auxin-responsive protein
TraesCS1A01G118400.1	2.70895	24	0.986987	2>1	0.0054241	0.468346	Auxin-responsive protein
TraesCS3B01G140700.1	2.61891	12	0.881739	2>1	0.0461174	1	Auxin-responsive protein
TraesCS3D01G123400.1	2.58496	18.3333	0.913313	2>1	0.0325977	0.999994	Auxin-responsive protein
TraesCS5A01G597900LC.1	2.37346	15.3333	0.916636	2>1	0.0318389	0.99999	Auxin-responsive protein
TraesCS3D01G110200.1	2.16024	96	0.904869	2>1	0.036703	1	Auxin-responsive protein
TraesCS1A01G390200.1	1.83825	56.6667	0.94624	2>1	0.0205033	0.996487	Auxin-responsive protein
TraesCS3A01G204800.1	3.92811	42.6667	0.994024	2>1	0.00249575	0.152126	basic helix-loop-helix (bHLH) DNA-binding superfamily protein
TraesCS3D01G210600.1	3.42884	84.6667	0.99187	2>1	0.0034399	0.248925	basic helix-loop-helix (bHLH) DNA-binding superfamily protein
TraesCS3B01G236900.1	3.32193	24	0.962297	2>1	0.0143298	0.958187	basic helix-loop-helix (bHLH) DNA-binding superfamily protein
TraesCS5D01G244500.2	3.16993	10.6667	0.910375	2>1	0.0338203	0.999997	BZIP transcription factor
TraesCS7A01G240400.1	3.92161	61.3333	0.966092	2>1	0.0129561	0.932566	Caffeoyl-CoA O-methyltransferase
TraesCS3D01G316100.1	3.64386	15.3333	0.993207	2>1	0.00277525	0.17918	Calcium-binding family protein
TraesCS6B01G088900.1	2.10692	43	0.946896	2>1	0.0201327	0.995856	Calcium-binding family protein
TraesCS5B01G276500.1	3.52356	91	0.999041	2>1	0.00059298	0.00944604	Calcium-transporting ATPase
TraesCS2B01G521100.1	3.45943	16.6667	0.965614	2>1	0.0131607	0.937104	Callose synthase-like protein
TraesCS5D01G481000.1	3.88613	64.3333	0.930147	2>1	0.0260966	0.999757	Calmodulin, putative
TraesCS6A01G108900.1	3.07786	330	0.994677	2>1	0.00234611	0.137621	Calmodulin-binding family protein, putative, expressed
TraesCS5A01G092800.1	3.39232	44.3333	0.998297	2>1	0.000960432	0.0284183	Calmodulin-binding protein, putative, expressed
TraesCS5B01G098900.1	3.21778	155	0.977152	2>1	0.00933147	0.791881	Calmodulin-binding protein, putative, expressed
TraesCS5D01G105100.1	2.86162	85.6667	0.97856	2>1	0.00893706	0.767264	Calmodulin-binding protein, putative, expressed
TraesCS3A01G037700.1	2.19754	55	0.918121	2>1	0.0312569	0.999986	Calmodulin-binding protein-like
TraesCS5B01G134200.1	3.73697	24.6667	0.989016	2>1	0.00468846	0.386958	Calmodulin-like protein
TraesCS3A01G399000.1	3.82782	22	0.993108	2>1	0.00288715	0.190402	Calreticulin
TraesCS3B01G432000.1	3.23434	204.667	0.981549	2>1	0.00755534	0.665248	Calreticulin
TraesCS6B01G205500.1	3.46761	53.6667	0.877714	2>1	0.0474369	1	Carboxypeptidase
TraesCS3D01G504200.1	2.27684	33.3333	0.984499	2>1	0.00609123	0.534644	Cellulose synthase-like protein
TraesCS2D01G349400.1	4.89077	57.3333	0.96015	2>1	0.0149961	0.967131	Chitinase
TraesCS2D01G348900.1	4.68182	24.6667	0.982306	2>1	0.00709446	0.626348	Chitinase
TraesCS2D01G348800.1	4.47573	170	0.965914	2>1	0.0130582	0.934865	Chitinase
TraesCS2B01G369100.1	4.27053	61	0.999585	2>1	0.00030803	0.00153922	Chitinase
TraesCS3B01G380500.1	2.25312	91.6667	0.957356	2>1	0.016128	0.978508	Cinnamoyl-CoA reductase 4
TraesCS4B01G323900.1	4.74595	103.333	0.999373	2>1	0.000391476	0.00312759	CoA ligase
TraesCS4D01G320900.1	4.50901	94.3333	0.992071	2>1	0.00332467	0.236597	CoA ligase
TraesCS5A01G496400.1	3.77259	12.6667	0.969231	2>1	0.011654	0.896682	CoA ligase
TraesCS7D01G308700.1	2.18322	28.3333	0.952072	2>1	0.0177701	0.988775	Cotton fiber expressed protein
TraesCS5B01G311300.1	2.58496	11.6667	0.948346	2>1	0.019515	0.99457	CRT-binding factor
TraesCS6B01G433600.1	4.50779	29	0.998607	2>1	0.000806154	0.0191709	CTC-interacting domain 4
TraesCS1D01G290500.1	2.21632	20.6667	0.979244	2>1	0.00862878	0.746525	CTD small phosphatase-like protein
TraesCS6A01G314900.1	1.49652	112.333	0.934881	2>1	0.0235559	0.999144	Cyclin family protein
TraesCS5D01G389100LC.1	1.79951	65.3333	0.898789	2>1	0.0385691	1	Cysteine synthase
TraesCS7A01G359800.1	1.48712	36.6667	0.873315	2>1	0.0496118	1	Cysteine synthase
TraesCS5B01G463300.1	4.11548	32.6667	0.939804	2>1	0.0221804	0.998365	Cysteine/Histidine-rich C1 domain family protein
TraesCS6A01G045000.1	4.0199	45.6667	0.995936	2>1	0.00171037	0.0820603	Cysteine-rich receptor kinase
TraesCS6A01G055900LC.1	3.48113	20.3333	0.920334	2>1	0.0303837	0.999977	Cysteine-rich receptor kinase
TraesCS2B01G439700.1	3.10434	12.6667	0.967562	2>1	0.012455	0.920206	cysteine-rich/transmembrane domain A-like protein
TraesCS5B01G209200.1	4.05311	26	0.995073	2>1	0.00210137	0.114912	Cytochrome P450
TraesCS5A01G214600.1	3.70044	16	0.941549	2>1	0.0217784	0.998033	Cytochrome P450
TraesCS3B01G597000.1	3.03562	48	0.960415	2>1	0.0147736	0.964349	Cytochrome P450
TraesCS5A01G397900.1	2.926	11	0.940536	2>1	0.0219121	0.99815	Cytochrome P450
TraesCS5B01G403000.1	2.85798	50	0.976327	2>1	0.0096625	0.810752	Cytochrome P450
TraesCS6B01G416100.1	2.35364	12.3333	0.92081	2>1	0.0300948	0.999972	Cytochrome P450
TraesCS1D01G359400.1	3.90689	14	0.929568	2>1	0.0265172	0.999805	Cytochrome P450 family protein
TraesCS6D01G168900.1	3.04731	72.6667	0.90567	2>1	0.0362452	0.999999	cytochrome P450 family protein
TraesCS1A01G253900.1	1.88042	19.6667	0.889237	2>1	0.042857	1	Cytochrome P450 family protein
TraesCS1D01G403100.1	4.848	92.6667	0.928687	2>1	0.027212	0.999865	Cytochrome P450 family protein, expressed
TraesCS4B01G312300.1	4	20	0.875499	2>1	0.0479388	1	Cytochrome P450, putative
TraesCS3A01G311100.1	3.14975	42	0.990199	2>1	0.00426973	0.339988	Cytokinin oxidase/dehydrogenase
TraesCS3D01G143500.1	3.14177	60	0.9896	2>1	0.00444751	0.359971	Cytokinin oxidase/dehydrogenase
TraesCS1A01G616000LC.1	2.23266	24.6667	0.97861	2>1	0.0088594	0.762165	Cytokinin riboside 5'-monophosphate phosphoribohydrolase
TraesCS5A01G385900.1	3.65535	19.3333	0.964238	2>1	0.0133742	0.9415	Dirigent protein
TraesCS4A01G444700.1	2.42321	16	0.961326	2>1	0.0145493	0.961352	Disease resistance protein (NBS-LRR class) family
TraesCS2A01G384100.1	2.25481	27.6667	0.953559	2>1	0.0172876	0.986373	Disease resistance protein (NBS-LRR class) family
TraesCS6A01G120200.1	2.19212	102.333	0.993396	2>1	0.00271785	0.173566	Disease resistance protein (NBS-LRR class) family
TraesCS6A01G120000.1	1.91254	15.6667	0.919563	2>1	0.030674	0.99998	Disease resistance protein (NBS-LRR class) family
TraesCS7B01G399700.1	1.28739	44.6667	0.889432	2>1	0.0425349	1	Disease resistance protein (NBS-LRR class) family
TraesCS4A01G106100.1	3.51658	31.3333	0.967437	2>1	0.0126527	0.925312	disease resistance protein (TIR-NBS class)
TraesCS5B01G569400.1	4.08746	21.3333	0.982055	2>1	0.0072491	0.639619	disease resistance protein (TIR-NBS-LRR class)
TraesCS6D01G016800LC.1	1.58496	23.3333	0.930665	2>1	0.0258151	0.999719	Disease resistance protein (TIR-NBS-LRR class) family
TraesCS4A01G223500.1	2.42626	163.333	0.971991	2>1	0.0108702	0.868412	Disease resistance protein RPM1
TraesCS2D01G541000.1	2.22437	127.333	0.956155	2>1	0.0166993	0.982798	Disease resistance protein RPM1
TraesCS6B01G372600LC.1	2.33184	39	0.963666	2>1	0.0137984	0.949495	DNA binding protein-like
TraesCS3A01G438800.1	3.58496	22	0.995988	2>1	0.00166233	0.0783143	Dual specificity mitogen-activated protein kinase kinase 4
TraesCS7B01G445300.1	1.94429	31.3333	0.948745	2>1	0.0187676	0.992542	DUF668 family protein
TraesCS7D01G218100.1	2.01838	39.6667	0.987873	2>1	0.00523509	0.447826	Embryogenesis transmembrane protein
TraesCS6B01G398200.1	6.35535	215.667	0.999088	2>1	0.000568566	0.00849501	Embryogenesis transmembrane protein-like
TraesCS6D01G346400.1	5.54882	244.333	0.9757	2>1	0.010071	0.832434	Embryogenesis transmembrane protein-like
TraesCS7A01G217600.1	5.09351	77.3333	0.994721	2>1	0.0022981	0.133006	Embryogenesis transmembrane protein-like
TraesCS6D01G346800.1	4.63421	47.6667	0.996326	2>1	0.00146286	0.0637709	Embryogenesis transmembrane protein-like
TraesCS7D01G219400.1	3.92338	137	0.998652	2>1	0.000780634	0.0178026	Embryogenesis transmembrane protein-like
TraesCS6B01G396900.1	3.7866	64	0.957705	2>1	0.0160147	0.977551	Embryogenesis transmembrane protein-like
TraesCS7A01G217700.1	3.53051	31.6667	0.996108	2>1	0.00156436	0.0709625	Embryogenesis transmembrane protein-like
TraesCS6B01G396700.1	3.24793	11.3333	0.96278	2>1	0.0141162	0.954866	Embryogenesis transmembrane protein-like
TraesCS7B01G124600.1	3.19502	51.6667	0.990384	2>1	0.00421211	0.333455	Embryogenesis transmembrane protein-like
TraesCS7B01G124500.1	2.90046	32.3333	0.991916	2>1	0.00338271	0.242769	Embryogenesis transmembrane protein-like
TraesCS7D01G390900.1	1.69834	39.6667	0.950056	2>1	0.0183899	0.99128	Eukaryotic aspartyl protease family protein
TraesCS2D01G535000.1	4.1964	17.3333	0.880127	2>1	0.0466107	1	Exocyst complex component, putative
TraesCS3B01G333800.1	3.85345	49.3333	0.994742	2>1	0.00224923	0.128405	Exocyst complex component, putative
TraesCS2B01G571500.1	3.21501	19.3333	0.943211	2>1	0.0213897	0.997648	Exocyst complex component, putative
TraesCS2A01G533100.1	3.1964	16.3333	0.880156	2>1	0.0464461	1	Exocyst complex component, putative
TraesCS2D01G534900.1	2.67243	14.3333	0.922577	2>1	0.0292241	0.999955	Exocyst complex component, putative
TraesCS3A01G302600.1	2.40599	28.6667	0.968528	2>1	0.0118545	0.903029	Exocyst complex component, putative
TraesCS3D01G299200.1	2.25634	34	0.986582	2>1	0.00549242	0.475479	Exocyst complex component, putative
TraesCS5B01G013700.1	3.16993	13.3333	0.98876	2>1	0.00487041	0.407287	F-box protein
TraesCS6A01G325200.1	1.47805	25	0.905378	2>1	0.036398	0.999999	G1/S-specific cyclin-E
TraesCS3D01G020600.1	2.77259	11.6667	0.923943	2>1	0.0284954	0.999932	GDSL esterase/lipase
TraesCS3A01G301200.1	5.73019	208.333	0.99793	2>1	0.00112417	0.0407685	GH3.3
TraesCS2B01G210600.1	5.72373	674	0.993173	2>1	0.00283152	0.184784	GH3.3
TraesCS2D01G191800.1	5.39738	836.667	0.996195	2>1	0.00151377	0.0673329	GH3.3
TraesCS2A01G183900.1	5.07764	710	0.994934	2>1	0.00219909	0.123798	GH3.3
TraesCS3D01G300600.1	4.69312	315	0.9973	2>1	0.00119256	0.0454779	GH3.3
TraesCS6D01G282300LC.1	2.69188	23.6667	0.884259	2>1	0.0449734	1	Gibberellin 2-beta-dioxygenase 8
TraesCS5A01G052600.1	3.43296	16.3333	0.979194	2>1	0.00870537	0.751799	Glucan 1,3-beta-glucosidase
TraesCS1D01G106700.1	3.9386	114.667	0.989506	2>1	0.00450738	0.366688	glucan synthase-like 4
TraesCS3B01G310900.1	2.36565	36	0.934287	2>1	0.0236989	0.9992	Glutamate carboxypeptidase 2
TraesCS4A01G262600.1	2.6845	12.6667	0.956762	2>1	0.0162429	0.979437	Glutamate decarboxylase
TraesCS7D01G387800.1	2.89308	15	0.918641	2>1	0.031111	0.999985	Glutamine dumper, putative
TraesCS7D01G387700.1	2.46815	22.6667	0.933771	2>1	0.023984	0.999302	Glutamine dumper, putative
TraesCS3B01G123700.1	5.50038	221.333	0.99911	2>1	0.000544049	0.00759012	Glutaredoxin
TraesCS3D01G107400.1	4.26185	230.333	0.991392	2>1	0.00350143	0.25539	Glutaredoxin
TraesCS3B01G272600.1	4.02975	61.3333	0.999261	2>1	0.000470764	0.0051664	Glutaredoxin
TraesCS3A01G246700.1	2.80735	32	0.958634	2>1	0.0155631	0.97335	Glutaredoxin
TraesCS5A01G143500.1	2.94996	24.6667	0.981983	2>1	0.00732547	0.646112	Glutathione S-transferase
TraesCS1A01G102800.1	1.64909	15.6667	0.874579	2>1	0.0487784	1	Glutathione S-transferase
TraesCS6B01G080000.1	2.92928	178.667	0.881906	2>1	0.0459541	1	Glutathione S-transferase,-like protein
TraesCS1A01G113300.1	3.26679	23	0.892711	2>1	0.0415712	1	Glycerophosphodiester phosphodiesterase
TraesCS7B01G147500.1	2.69188	47.3333	0.990979	2>1	0.00374251	0.281272	Glycerophosphodiester phosphodiesterase
TraesCS6D01G283000.1	3.28824	38	0.967016	2>1	0.0127524	0.927775	Glycine rich protein
TraesCS1D01G350200.1	4.15843	39.3333	0.995001	2>1	0.00215049	0.119337	Glycosyltransferase
TraesCS5A01G433200.1	3.82782	22	0.897647	2>1	0.0395147	1	Glycosyltransferase
TraesCS6A01G018200.1	3.49643	24	0.942369	2>1	0.0216475	0.997911	Glycosyltransferase
TraesCS3D01G126500.1	2.67243	14.3333	0.983597	2>1	0.00647541	0.570874	Glycosyltransferase
TraesCS2B01G532400.1	2.03814	29	0.946455	2>1	0.0203801	0.996288	Glycosyltransferase
TraesCS6A01G116900.1	2.51457	11	0.90689	2>1	0.0357891	0.999999	Harpin inducing protein
TraesCS6A01G116800.1	3.0199	21.3333	0.948375	2>1	0.0193923	0.994274	Harpin-induced protein
TraesCS4A01G355500.1	2.32193	46.6667	0.984917	2>1	0.00601535	0.527317	Harpin-induced protein
TraesCS5B01G516900.1	2.32193	10.6667	0.8873	2>1	0.0433449	1	Harpin-induced protein
TraesCS1B01G625700LC.1	3.12102	25.6667	0.89146	2>1	0.0418924	1	Heat shock transcription factor
TraesCS2B01G569200.1	4.64386	80	0.991299	2>1	0.00356259	0.261869	Heavy metal transport/detoxification superfamily protein
TraesCS2D01G540000.1	4.37504	26.3333	0.983687	2>1	0.00639845	0.563717	Heavy metal transport/detoxification superfamily protein
TraesCS2D01G540400.1	3.85505	76.3333	0.990743	2>1	0.00392195	0.300896	Heavy metal transport/detoxification superfamily protein
TraesCS2D01G540100.1	3.64386	15.3333	0.990474	2>1	0.00409718	0.320452	Heavy metal transport/detoxification superfamily protein
TraesCS6A01G393400.1	3.5025	10.3333	0.962703	2>1	0.0142225	0.956549	Heavy metal transport/detoxification superfamily protein
TraesCS2B01G569800.1	3.47393	30.3333	0.975994	2>1	0.00982675	0.819679	Heavy metal transport/detoxification superfamily protein
TraesCS2B01G569600.1	2.83289	16.3333	0.956575	2>1	0.0163576	0.98033	Heavy metal transport/detoxification superfamily protein
TraesCS2A01G539500.1	2.82927	57	0.978371	2>1	0.00901492	0.772298	Heavy metal transport/detoxification superfamily protein
TraesCS2D01G540600.1	2.58793	135.333	0.893091	2>1	0.0412537	1	Heavy metal transport/detoxification superfamily protein
TraesCS2B01G569500.1	2.36923	41.6667	0.93861	2>1	0.0225883	0.998648	Heavy metal transport/detoxification superfamily protein
TraesCS2A01G698500LC.1	2.3388	23	0.979359	2>1	0.00847394	0.735693	Heavy metal transport/detoxification superfamily protein
TraesCS2A01G332800.1	2.37851	28	0.922843	2>1	0.0289343	0.999947	Heavy metal transport/detoxification superfamily protein, putative
TraesCS6B01G774700LC.1	5.11894	45	0.950967	2>1	0.0180173	0.989844	Heavy metal-associated protein
TraesCS6A01G395400.1	4.38082	39.6667	0.980273	2>1	0.00816376	0.713142	Heavy metal-associated protein
TraesCS5B01G321500.1	5.88996	194.333	0.999573	2>1	0.000327821	0.00196534	Inactive purple acid phosphatase-like protein
TraesCS3B01G335300.1	4.09482	246.667	0.967514	2>1	0.0125542	0.922798	Indole-3-acetic acid-amido synthetase GH3.3, putative
TraesCS5D01G302000.1	3.26303	14.3333	0.959133	2>1	0.0152227	0.969753	Kinase family protein
TraesCS2A01G348200.1	2.72792	15	0.987537	2>1	0.00535811	0.461336	Kinase family protein
TraesCS5A01G294600.1	2.27684	16.6667	0.968193	2>1	0.0121549	0.911956	Kinase family protein
TraesCS4A01G111000LC.1	4.15843	39.3333	0.989433	2>1	0.00456679	0.37338	Kinase interacting (KIP1-like) family protein
TraesCS7B01G359700.1	2.25154	26.3333	0.878624	2>1	0.0472706	1	L-ascorbate oxidase
TraesCS2A01G455600.1	3.07039	12.3333	0.950485	2>1	0.0182652	0.990822	Lectin receptor kinase
TraesCS7D01G248200.1	1.79751	17.3333	0.908346	2>1	0.0353369	0.999999	Lectin receptor kinase
TraesCS6D01G333900.1	4.08746	21.3333	0.973052	2>1	0.0105011	0.852842	Leucine-rich repeat receptor-like protein kinase family protein
TraesCS2B01G543900.1	3.87447	13.6667	0.938887	2>1	0.0224526	0.998559	Leucine-rich repeat receptor-like protein kinase family protein
TraesCS5A01G024400.1	2.72792	15	0.951463	2>1	0.0178932	0.98932	Leucine-rich repeat receptor-like protein kinase family protein
TraesCS5B01G546500.1	3.20163	13.6667	0.967811	2>1	0.0123551	0.917531	Lipid phosphate phosphatase-like protein
TraesCS3B01G270800.1	3	14	0.95795	2>1	0.0159019	0.976559	Lipid phosphate phosphatase-like protein
TraesCS6D01G296700.1	1.82078	180.667	0.956328	2>1	0.0165857	0.982009	Lipid transfer protein
TraesCS3B01G340800.1	3.32193	21	0.980578	2>1	0.00801046	0.70152	LURP-one-like protein
TraesCS3D01G421300.1	2.70044	33	0.993867	2>1	0.00255003	0.157326	lysine ketoglutarate reductase trans-splicing-like protein, putative (DUF707)
TraesCS7D01G674600LC.1	1.55639	44	0.969923	2>1	0.011354	0.886566	Membrane protein UL43 homolog
TraesCS2A01G089600.1	3.55897	50.3333	0.970883	2>1	0.0110609	0.875857	Methyltransferase
TraesCS2D01G087700.1	2.7425	24.6667	0.895909	2>1	0.0404566	1	Methyltransferase
TraesCS2B01G541400.1	3.25873	20	0.995438	2>1	0.00195195	0.101933	microtubule-associated proteins 70-3
TraesCS5D01G243700.1	3.5325	24.6667	0.992413	2>1	0.00321145	0.224553	Mitochondrial carrier family
TraesCS7D01G277500.1	3.05445	31.6667	0.930009	2>1	0.0262369	0.999774	Monodehydroascorbate reductase
TraesCS6B01G012800.1	2.23607	55.6667	0.884758	2>1	0.0446475	1	Myb family transcription factor-like protein
TraesCSU01G086200LC.1	3.52356	21	0.874172	2>1	0.0491118	1	Myosin-1
TraesCS2B01G119000.1	3.79442	34.3333	0.970817	2>1	0.0111573	0.87948	NAC domain protein
TraesCS6B01G075200.1	1.72048	33.6667	0.953686	2>1	0.0171681	0.985709	NAC domain protein
TraesCS3B01G483700.1	1.94683	72.3333	0.908035	2>1	0.035637	0.999999	NBS-LRR disease resistance protein, putative, expressed
TraesCS5B01G569300.1	2.87447	12.6667	0.952566	2>1	0.0175278	0.987623	NBS-LRR disease resistance protein-like
TraesCS1A01G026200.1	2.85086	29	0.975923	2>1	0.00990865	0.82402	NBS-LRR disease resistance protein-like protein
TraesCS6D01G399500.1	1.49783	55.3333	0.878864	2>1	0.0471056	1	NBS-LRR-like resistance protein
TraesCS1B01G310400.1	3.80735	13	0.91328	2>1	0.0327489	0.999994	Non-specific lipid-transfer protein
TraesCS1D01G415800LC.1	3.66297	11.6667	0.980045	2>1	0.00824082	0.718866	Non-specific lipid-transfer protein
TraesCS3B01G060500.1	1.4692	252.333	0.933741	2>1	0.0241259	0.999349	Octicosapeptide/Phox/Bem1p family protein, putative
TraesCS4B01G338600.1	2.33628	27	0.955625	2>1	0.0168141	0.983561	Peptide transporter
TraesCS3B01G168300.1	2.67243	14.3333	0.924628	2>1	0.0280602	0.999914	Peptide-N4-(N-acetyl-beta-glucosaminyl)asparagine amidase A
TraesCS3D01G150800.1	1.6477	42.6667	0.90347	2>1	0.0370104	1	Peptide-N4-(N-acetyl-beta-glucosaminyl)asparagine amidase A
TraesCS2A01G573400.1	2.26303	19	0.898076	2>1	0.0392016	1	Peroxidase
TraesCS2D01G467000.1	1.52893	22	0.917716	2>1	0.0316921	0.999989	Peroxidase
TraesCS4A01G401300.1	4.44294	55.3333	0.988023	2>1	0.00511205	0.434259	Phenylalanine ammonia-lyase
TraesCS5D01G085200.1	2.44746	16.3333	0.982893	2>1	0.00678194	0.598902	Phosphatase 2C family protein
TraesCS5B01G470100.1	3.31431	170	0.921654	2>1	0.0296591	0.999965	Phosphate transporter protein
TraesCS5D01G472000.1	3.28787	87.6667	0.981525	2>1	0.00763065	0.671432	Phosphate transporter protein
TraesCS7A01G378400.1	1.8635	31.6667	0.970392	2>1	0.0112549	0.883048	Phosphatidylinositol transfer protein Sec14p
TraesCS7D01G375200.1	1.60823	28	0.906374	2>1	0.0360924	0.999999	Phosphatidylinositol transfer protein Sec14p
TraesCS2B01G532500.1	2.62449	31	0.910257	2>1	0.0342759	0.999998	phospholipase D beta 1
TraesCS2D01G504700.1	2.59694	33.6667	0.99018	2>1	0.00432636	0.346469	phospholipase D beta 1
TraesCS3B01G480000.1	3.04064	84.3333	0.995536	2>1	0.00185385	0.0937015	Phosphotyrosine protein phosphatases superfamily protein
TraesCS1A01G181600.1	1.80735	11.6667	0.912109	2>1	0.0329025	0.999995	Photosystem I assembly protein Ycf3
TraesCS4D01G096400.2	1.72128	56.6667	0.901077	2>1	0.0379465	1	Phytoalexin-deficient 4-1 protein
TraesCS7A01G164100.1	4.7761	44	0.998273	2>1	0.000985162	0.0300962	Plant basic secretory family protein
TraesCS1A01G166100.1	4.31159	88	0.985142	2>1	0.00586705	0.51275	Plant basic secretory family protein
TraesCS1B01G183100.1	4.27302	18.3333	0.975006	2>1	0.0101553	0.836622	Plant basic secretory family protein
TraesCS6A01G078400.1	2.77761	13.6667	0.92754	2>1	0.0276285	0.999892	Plant basic secretory family protein
TraesCS6B01G351700.1	2.47032	36.3333	0.992784	2>1	0.00310236	0.212929	Plant cadmium resistance 2
TraesCS1A01G192800.1	1.7137	114	0.960251	2>1	0.0148851	0.965767	PLATZ transcription factor
TraesCS6A01G178500.1	3.27302	86.6667	0.943257	2>1	0.0212619	0.997507	Pleiotropic drug resistance ABC transporter
TraesCS5D01G452500.1	2.74723	26.6667	0.906796	2>1	0.0359405	0.999999	Pleiotropic drug resistance ABC transporter
TraesCS7D01G466700.1	3.32193	15	0.992336	2>1	0.00326711	0.230496	Pleiotropic drug resistance protein 1
TraesCS5D01G240100.1	2.11374	71	0.934134	2>1	0.0238413	0.999253	Potassium transporter
TraesCS1B01G125800.1	3.86673	77	0.900925	2>1	0.0384105	1	Pre-mRNA-splicing factor cwc26
TraesCS2D01G117400.1	2.05703	32.6667	0.915977	2>1	0.0319867	0.999991	Proline-rich protein
TraesCS3D01G354800LC.1	3.43741	39.3333	0.969413	2>1	0.0114546	0.890036	Proline--tRNA ligase
TraesCS3D01G500800.1	2.9542	18	0.984959	2>1	0.00594163	0.520078	Protein kinase
TraesCS4B01G106000.1	2.56294	18	0.988759	2>1	0.0049294	0.41395	Protein kinase
TraesCS3B01G038900.1	2.24101	13.6667	0.95798	2>1	0.0157892	0.975531	Protein kinase
TraesCS6D01G360900.1	4.11894	43.6667	0.998928	2>1	0.000621141	0.0105076	protein kinase family protein
TraesCSU01G238700.1	3.14296	15.6667	0.911807	2>1	0.0332081	0.999996	Protein kinase family protein
TraesCS6B01G374000.1	3.02237	19	0.931324	2>1	0.0255327	0.999676	Protein kinase family protein
TraesCS6B01G415100.1	3	11.6667	0.898243	2>1	0.0388866	1	Protein kinase family protein
TraesCS3A01G262200.1	2.33787	73	0.928979	2>1	0.026935	0.999843	Protein kinase family protein
TraesCS4D01G089100.1	1.77897	71.3333	0.932966	2>1	0.02469	0.999506	Protein kinase family protein
TraesCS6B01G413500.1	1.59864	47.3333	0.886591	2>1	0.0439946	1	protein kinase family protein
TraesCS5A01G735900LC.1	2.3505	13.6667	0.958437	2>1	0.0156756	0.974457	Protein kinase-like
TraesCS1A01G359700.1	4.36457	32.6667	0.947836	2>1	0.0197599	0.99512	Protein kinase-like protein
TraesCS7B01G316300.1	2.16993	63	0.879034	2>1	0.0469403	1	Protein MID1-COMPLEMENTING ACTIVITY 1
TraesCS4D01G144900.1	1.78603	151	0.959438	2>1	0.0151092	0.968464	Protein MID1-COMPLEMENTING ACTIVITY 1
TraesCS3B01G040800.1	5.46521	244.667	0.990867	2>1	0.00380307	0.287836	Protein NEGATIVE REGULATOR OF RESISTANCE
TraesCS3B01G041200.1	4.65821	32.3333	0.998602	2>1	0.000829839	0.0205424	Protein NEGATIVE REGULATOR OF RESISTANCE
TraesCS3D01G037900.1	4.48308	156.667	0.999791	2>1	0.000209336	0.000209336	Protein NEGATIVE REGULATOR OF RESISTANCE
TraesCS3A01G042700.1	3.08746	35	0.952534	2>1	0.0176485	0.98821	Protein NEGATIVE REGULATOR OF RESISTANCE
TraesCS1D01G398700.1	6.27302	76.3333	0.998188	2>1	0.00107637	0.0369958	Protein PLANT CADMIUM RESISTANCE 2
TraesCS1B01G418800.1	5.55459	61.3333	0.998902	2>1	0.000647614	0.0115938	Protein PLANT CADMIUM RESISTANCE 2
TraesCS1A01G390500.1	3.46241	147	0.905223	2>1	0.0365505	0.999999	Protein PLANT CADMIUM RESISTANCE 2
TraesCS6D01G117700.1	2.80735	16	0.873761	2>1	0.0492787	1	Protein PLANT CADMIUM RESISTANCE 2
TraesCS5A01G321000.1	3.88264	18.3333	0.989632	2>1	0.00438739	0.353245	Purple acid phosphatase
TraesCS5D01G327800.1	5.94251	201.667	0.998712	2>1	0.000727747	0.015173	Purple acid phosphatase family protein
TraesCS5A01G222400.1	2.32636	87	0.991227	2>1	0.00368183	0.274729	QWRF motif protein (DUF566)
TraesCS3D01G501400.1	3.64386	15.3333	0.908145	2>1	0.0354872	0.999999	receptor kinase 1
TraesCS4B01G092700.1	3.48767	78.3333	0.995823	2>1	0.00180365	0.0896373	receptor kinase 1
TraesCS4A01G223600.1	3.09398	65.3333	0.922202	2>1	0.0293691	0.999958	receptor kinase 1
TraesCS2D01G025400.1	2.8413	12.3333	0.950752	2>1	0.0181412	0.990344	receptor kinase 1
TraesCS4A01G223200.1	1.86477	83.6667	0.992764	2>1	0.00315535	0.218624	receptor kinase 1
TraesCS5D01G292500.1	3.56071	18	0.983575	2>1	0.00655135	0.577922	Receptor kinase-like protein
TraesCS4A01G201800.1	2.848	10.3333	0.912058	2>1	0.0330554	0.999995	Receptor lectin kinase
TraesCS7B01G333700.1	2.32193	20	0.948526	2>1	0.0191445	0.993634	Receptor protein kinase-like
TraesCS3D01G060500.1	3.53743	63.6667	0.98515	2>1	0.00579274	0.505401	Receptor-kinase, putative
TraesCS4B01G111300.1	3.66297	11.6667	0.976726	2>1	0.00941446	0.796724	Receptor-like kinase
TraesCS4A01G414700.1	3.23266	14	0.944986	2>1	0.0207528	0.99686	Receptor-like kinase
TraesCS4D01G109000.1	3.1964	16.3333	0.955426	2>1	0.0169288	0.984294	Receptor-like kinase
TraesCS3B01G295000.1	3	16.3333	0.980847	2>1	0.00785752	0.689639	Receptor-like kinase
TraesCS4A01G207800.1	3	11.6667	0.928777	2>1	0.0270738	0.999855	Receptor-like kinase
TraesCS5B01G393400.1	4.54432	22.3333	0.969064	2>1	0.0117534	0.899878	Receptor-like protein kinase
TraesCS2B01G034200.2	3.5319	211.333	0.998217	2>1	0.0010326	0.0335226	Receptor-like protein kinase
TraesCS4A01G223800.1	3.30986	35.6667	0.979343	2>1	0.00855153	0.741152	Receptor-like protein kinase
TraesCS7D01G217500.1	3.1867	51.3333	0.918736	2>1	0.0309658	0.999983	Receptor-like protein kinase
TraesCS2D01G025500.1	3.13906	54.6667	0.949479	2>1	0.0186407	0.992139	Receptor-like protein kinase
TraesCS1A01G273600.1	3.13245	33.6667	0.938203	2>1	0.0227244	0.998731	Receptor-like protein kinase
TraesCS4B01G092400.1	3	23.3333	0.981705	2>1	0.00740272	0.652586	Receptor-like protein kinase
TraesCS7B01G270900.1	2.95777	58.6667	0.961494	2>1	0.0144397	0.959797	Receptor-like protein kinase
TraesCS7A01G215800.1	2.926	33	0.936994	2>1	0.0229993	0.998885	Receptor-like protein kinase
TraesCS7D01G365800.1	2.64636	40.3333	0.980766	2>1	0.00793387	0.695608	Receptor-like protein kinase
TraesCS2A01G184500.1	2.48829	55.3333	0.988945	2>1	0.0047491	0.393736	Receptor-like protein kinase
TraesCS2B01G222900.1	2.38143	26.6667	0.974998	2>1	0.0102387	0.840707	Receptor-like protein kinase
TraesCS5A01G365300.1	2.24793	40	0.985226	2>1	0.00571727	0.497946	Receptor-like protein kinase
TraesCS4A01G294400.1	3.75304	120.667	0.982398	2>1	0.00693891	0.612783	Regulatory protein NPR1
TraesCS4B01G018900.2	3.44294	26.3333	0.994617	2>1	0.00239357	0.142264	Regulatory protein NPR1
TraesCS4D01G017500.1	2.90689	65	0.998676	2>1	0.000754851	0.016477	Regulatory protein NPR1
TraesCS3B01G337700.1	1.68589	17	0.886786	2>1	0.0438328	1	Regulatory protein NPR1
TraesCS1B01G294700LC.1	2.1822	15.3333	0.877143	2>1	0.0477698	1	Retrovirus-related Pol polyprotein from transposon TNT 1-94
TraesCS5D01G050100.1	3.62449	11.3333	0.910524	2>1	0.033667	0.999997	Ribosome maturation factor RimM
TraesCS7D01G146300.1	1.77897	35.6667	0.947005	2>1	0.0198848	0.995378	RING/U-box superfamily protein
TraesCS3A01G120100.1	1.48382	38.3333	0.948591	2>1	0.0188941	0.992925	RING/U-box superfamily protein
TraesCS2B01G297700.1	2.60204	94.6667	0.993436	2>1	0.00266153	0.168072	RPM1-interacting protein 4
TraesCS2D01G279200.1	2.31194	38.3333	0.887465	2>1	0.0431817	1	RPM1-interacting protein 4
TraesCS4D01G088800.1	3.28758	248.333	0.999641	2>1	0.000281338	0.00112489	Rpr4901.2
TraesCS2A01G430400.1	4.51096	36.3333	0.996687	2>1	0.00136706	0.0571398	SAUR-like auxin-responsive family protein
TraesCS7B01G078300.1	3.7866	21.3333	0.985834	2>1	0.00556593	0.48291	Scarecrow transcription factor family protein
TraesCS7B01G077800.1	3.23947	25.3333	0.997784	2>1	0.00115289	0.0428937	Scarecrow transcription factor family protein
TraesCS7A01G400900.1	4	15	0.893016	2>1	0.0414125	1	Serine/threonine-protein kinase
TraesCS7D01G394800.1	3.76081	37.6667	0.994445	2>1	0.0024422	0.147028	Serine/threonine-protein kinase
TraesCS7A01G127100.1	3.41954	32.3333	0.971717	2>1	0.0109638	0.872134	Serine/threonine-protein kinase
TraesCS2D01G053300.1	2.75291	51.6667	0.997276	2>1	0.00123085	0.0480781	Serine/threonine-protein kinase
TraesCS3A01G072900.1	2.60666	18.6667	0.97477	2>1	0.0103225	0.844726	Serine/threonine-protein kinase
TraesCS5D01G469700.1	2.24793	15	0.908351	2>1	0.0351863	0.999999	Serine/threonine-protein kinase
TraesCS1B01G437500.1	2.68806	16.3333	0.991274	2>1	0.00362263	0.26831	Short chain dehydrogenase/reductase
TraesCS1D01G344900.1	4.76717	113.667	0.977525	2>1	0.00925004	0.787014	Short-chain dehydrogenase/reductase family protein
TraesCS2A01G418400.1	3.36678	59	0.979516	2>1	0.00839544	0.730122	SHR5-receptor-like kinase
TraesCS7D01G365300.1	2.32193	17.3333	0.921175	2>1	0.0298046	0.999967	Solute carrier family 40 member 1
TraesCS3B01G356700.1	3.16993	16	0.948579	2>1	0.0190197	0.993289	Subtilisin-like protease
TraesCS2D01G264200.1	3.93074	57	0.97918	2>1	0.00878109	0.756967	Sugar transporter, putative
TraesCS1D01G272200.1	3.2854	23.3333	0.880079	2>1	0.0467747	1	Sulfate adenylyltransferase subunit 1
TraesCS5D01G237800.1	4.09954	37.6667	0.988	2>1	0.00517355	0.441048	Sulfate transporter 1
TraesCS5B01G228500.1	3.88452	59.6667	0.999462	2>1	0.000357876	0.00250249	Sulfate transporter 1
TraesCS6B01G168600.1	2.10852	17.6667	0.960467	2>1	0.0146619	0.96288	Sulfurtransferase
TraesCS7B01G299900.1	2.87447	12.6667	0.963883	2>1	0.0136926	0.947591	Telomere repeat-binding factor like-protein
TraesCSU01G146600.1	5.89885	58.6667	0.973979	2>1	0.0104097	0.848766	Thaumatin-like protein
TraesCS5A01G018200.1	2.88753	21.3333	0.928094	2>1	0.0274892	0.999884	Thaumatin-like protein
TraesCS3A01G128400LC.1	3.36457	31	0.981302	2>1	0.00778068	0.683578	TRAF-like superfamily protein
TraesCS7D01G187000.1	2.99178	51	0.992995	2>1	0.00304823	0.207208	Transcription factor protein
TraesCS2D01G168600.1	4.11548	16.3333	0.92188	2>1	0.0295142	0.999962	Transcription factor WRKY
TraesCS2B01G187500.1	3.70044	12	0.967835	2>1	0.0122554	0.914788	Transcription factor WRKY
TraesCS1A01G065300.2	1.51457	17.3333	0.886871	2>1	0.0436707	1	Transducin/WD-like repeat-protein
TraesCS1A01G270900.1	3.926	23.6667	0.983914	2>1	0.00632099	0.556482	transmembrane protein, putative (DUF1218)
TraesCS2B01G491600.1	1.80735	31.6667	0.908614	2>1	0.0350349	0.999999	transmembrane protein, putative (DUF594)
TraesCS7B01G225000.1	3.64909	42.3333	0.882261	2>1	0.0457906	1	transmembrane protein, putative (DUF679)
TraesCS5B01G380600.5	1.65789	64.6667	0.910316	2>1	0.0341247	0.999997	Transporter-related family protein
TraesCS3A01G056000LC.1	3.07973	27.3333	0.896493	2>1	0.0399864	1	Transposon protein, putative, Pong sub-class, expressed
TraesCS3D01G268900.1	5.1964	71.3333	0.998868	2>1	0.000673119	0.0127128	TSA: Wollemia nobilis Ref_Wollemi_Transcript_14908_3298 transcribed RNA sequence
TraesCS3A01G268800.1	4.79998	125.333	0.998215	2>1	0.00105473	0.0352478	TSA: Wollemia nobilis Ref_Wollemi_Transcript_14908_3298 transcribed RNA sequence
TraesCS3B01G303200.1	5.12928	45.3333	0.995203	2>1	0.00200276	0.106241	TSA: Wollemia nobilis Ref_Wollemi_Transcript_14910_3291 transcribed RNA sequence
TraesCS3D01G507000.1	4.39232	20	0.875159	2>1	0.0482757	1	TSA: Wollemia nobilis Ref_Wollemi_Transcript_14910_3291 transcribed RNA sequence
TraesCS7A01G382100.1	2.02554	14.3333	0.931916	2>1	0.0252526	0.999627	TSA: Wollemia nobilis Ref_Wollemi_Transcript_14910_3291 transcribed RNA sequence
TraesCS3A01G526600.1	3.56071	18	0.901017	2>1	0.0381018	1	Two-component response regulator
TraesCS6B01G342800.1	4.16993	17	0.949543	2>1	0.0185157	0.99172	U-box domain-containing protein
TraesCS5A01G486800.1	3.52356	14	0.872494	2>1	0.0499458	1	UDP-glycosyltransferase
TraesCS4D01G172200.1	5.14296	34.3333	0.976421	2>1	0.00958009	0.806163	WRKY family transcription factor
TraesCS7A01G338500.1	7.23522	149.667	0.998148	2>1	0.0010979	0.038779	WRKY transcription factor
TraesCS2A01G489500.1	6.77479	144.667	0.999787	2>1	0.000211239	0.000422434	WRKY transcription factor
TraesCS5A01G225600.1	6.76377	107.667	0.913711	2>1	0.0321401	0.999992	WRKY transcription factor
TraesCS5D01G232800.1	6.52878	91.3333	0.969388	2>1	0.0115544	0.893402	WRKY transcription factor
TraesCS2B01G517400.1	6.30378	130	0.999212	2>1	0.000517426	0.00670594	WRKY transcription factor
TraesCS7D01G345700.1	6.2891	128.667	0.999656	2>1	0.000255482	0.000766256	WRKY transcription factor
TraesCS2D01G489700.1	5.56986	93	0.998297	2>1	0.000934816	0.0267605	WRKY transcription factor
TraesCS2D01G104500.1	4.45943	21	0.99062	2>1	0.0040388	0.313916	WRKY transcription factor
TraesCS5A01G146500.1	4.27302	18.3333	0.901326	2>1	0.0376342	1	WRKY transcription factor
TraesCS5D01G145800.1	4.08746	21.3333	0.989196	2>1	0.00462735	0.38015	WRKY transcription factor
TraesCS2A01G161500.1	4.04924	46.6667	0.948409	2>1	0.0192688	0.993963	WRKY transcription factor
TraesCS1A01G410500.1	4.04439	31	0.92302	2>1	0.0286423	0.999938	WRKY transcription factor
TraesCS1D01G418500.1	3.35548	52.3333	0.981383	2>1	0.0077059	0.677549	WRKY transcription factor
TraesCS1D01G363300.1	3.23522	33.6667	0.891491	2>1	0.0417322	1	WRKY transcription factor
TraesCS5D01G190700.1	2.70571	193.333	0.911196	2>1	0.0335133	0.999996	WRKY transcription factor
TraesCS5D01G190800.1	1.92654	131.667	0.971992	2>1	0.010777	0.86462	WRKY transcription factor
TraesCS3D01G224100.1	3.19265	19	0.990833	2>1	0.00386267	0.294364	Zinc finger homeodomain protein 1
TraesCS5A01G360600.1	5.4888	307.333	0.999362	2>1	0.000418869	0.00376361	Zinc finger protein
TraesCS5A01G360700.1	4.63421	95.3333	0.998479	2>1	0.000879391	0.0234762	Zinc finger protein
TraesCS5D01G369900.1	4.40939	27	0.981668	2>1	0.00747915	0.658955	Zinc finger protein
TraesCS5A01G503000LC.1	4.27798	30.6667	0.993075	2>1	0.00294171	0.196008	Zinc finger protein
TraesCS5D01G459900LC.1	4.152	50.3333	0.990669	2>1	0.00398074	0.307419	Zinc finger protein
TraesCS5D01G369800.1	3.56071	18	0.93889	2>1	0.022317	0.998465	Zinc finger protein
TraesCS5B01G363300.1	3.49476	37.6667	0.995202	2>1	0.00205179	0.110529	Zinc finger protein
TraesCS4A01G174100.1	4.73697	25.6667	0.944086	2>1	0.0211333	0.997357	Zinc finger protein, putative
TraesCS5B01G363200.1	4.30378	50	0.999331	2>1	0.000443917	0.00443044	Zinc finger protein, putative
TraesCS4D01G141500.1	3.90689	14	0.90243	2>1	0.0373199	1	Zinc finger protein, putative
TraesCS7A01G469000.1	3.45943	10	0.93343	2>1	0.024408	0.999432	No annotation
TraesCS7B01G273500.1	3.45943	10	0.875363	2>1	0.0481074	1	No annotation
TraesCS7A01G330800.1	3.41504	9.66667	0.920911	2>1	0.0299499	0.99997	No annotation
TraesCS2A01G104800.1	3.41504	9.66667	0.911617	2>1	0.0333605	0.999996	No annotation
TraesCS7B01G381900.1	3.41504	9.66667	0.89595	2>1	0.0403002	1	No annotation
TraesCS1A01G383800.1	3.36923	9.33333	0.932034	2>1	0.0251121	0.999599	No annotation
TraesCS3D01G415400.1	3.32193	9	0.932835	2>1	0.0248301	0.999539	No annotation
TraesCS6B01G723600LC.1	3.27302	8.66667	0.942663	2>1	0.0215185	0.997783	No annotation
TraesCS6B01G384300.1	3.16993	8	0.913409	2>1	0.0324458	0.999993	No annotation
TraesCS3D01G437300.1	3.16993	8	0.901477	2>1	0.0374773	1	No annotation
TraesCS7A01G507100.1	3.11548	7.66667	0.903438	2>1	0.0371642	1	No annotation
TraesCS4A01G331100.1	3.11548	7.66667	0.881327	2>1	0.0462808	1	No annotation
TraesCS2B01G056700.1	3.08746	10	0.963463	2>1	0.0139042	0.95134	No annotation
TraesCS4D01G116600.1	3.04439	9.66667	0.96423	2>1	0.0134803	0.943592	No annotation
TraesCS2A01G539300.1	3	9.33333	0.935857	2>1	0.0234141	0.999084	No annotation
TraesCS2A01G259500.1	2.90689	8.66667	0.910102	2>1	0.0344266	0.999998	No annotation
TraesCS6A01G378800.1	2.85798	8.33333	0.922749	2>1	0.0290794	0.999951	No annotation
TraesCS1D01G272600.1	2.80735	10	0.928228	2>1	0.0273509	0.999875	No annotation
TraesCS3D01G034700.1	2.80735	10	0.909164	2>1	0.0345791	0.999998	No annotation
TraesCS5A01G400200LC.1	2.72247	9.33333	0.893683	2>1	0.0410944	1	No annotation
TraesCS2D01G259300.3	2.67807	9	0.891046	2>1	0.0420528	1	No annotation
TraesCS3D01G496300.1	2.58496	10	0.908811	2>1	0.0347317	0.999998	No annotation
TraesCS1D01G162000.1	2.5025	9.33333	0.896906	2>1	0.0398292	1	No annotation
TraesCS3D01G126300.1	2.41504	8.66667	0.910316	2>1	0.0339729	0.999997	No annotation
TraesCS6D01G145600.2	2.36257	9.66667	0.890593	2>1	0.0423729	1	No annotation
TraesCS3D01G072700.1	2.36257	9.66667	0.874571	2>1	0.048945	1	No annotation
TraesCS1B01G228600.1	2.08746	8.66667	0.874996	2>1	0.0484436	1	No annotation
TraesCS6A01G371000.1	-2.14684	8	0.904487	1>2	0.0368558	1	No annotation
TraesCS2D01G315300.1	-2.36923	8.33333	0.886993	1>2	0.0435081	1	No annotation
TraesCS7B01G073500.1	-2.5025	9.33333	0.91786	1>2	0.0315475	0.999988	No annotation
Log2FC – log2-transformed fold change of the ratios between Cp- and mock-inoculated; provides biological information as to whether a gene is down (negative) or up-regulated (positive); we implemented a threshold of |Log2FC|>=1 (or FC>=2)
Absdiff – absolute difference of the normalized read counts between the Cp- and mock-inoculated; we added a threshold of abs diff = 10, to ensure that there is significant biological difference between Cp- and mock-inoculated.
Likelihood – Likelihood, statistical metric (in this case, bayseq which implements empirical Bayesian methods) which provides goodness of fit to the model being tested; 1 being the best.
Ordering – sequentially orders the features based on relative expression level, from higher to lower (e.g., 2>1, means group 2: Cp-inoculated is expressed at a higher rate than group 1:mock-inoculated)
FDR.DE – False discovery rate; to correct for p-values utilizing the Benjamini-Hochberg procedure.
FWER.DE –family-wise error rate; a probability metric similar to FDR, but is more conservative; we used FDR<0.05 as a threshold.
Identity – predicted function of the DEG

## Sheet: 72 hours after inoculation
Wheat genes differentially expressed in transmitting tissue at 72 hours after inoculation with Claviceps purpurea.
annotation	log2fc	absdiff	Likelihood	ordering	FDR.DE	FWER.DE	Identity
TraesCS4B01G058200.1	4.49185	28.6667	0.992338	2>1	0.00382409	0.112083	1-aminocyclopropane-1-carboxylate synthase 1
TraesCS4A01G256500.1	3.70044	16	0.979426	2>1	0.00960673	0.482004	1-aminocyclopropane-1-carboxylate synthase 1
TraesCS4D01G058200.1	3.2854	11.6667	0.957406	2>1	0.0194211	0.919569	1-aminocyclopropane-1-carboxylate synthase 1
TraesCS5D01G233600.1	4.12102	54.6667	0.947154	2>1	0.0254549	0.985369	2-oxoglutarate (2OG) and Fe(II)-dependent oxygenase superfamily protein
TraesCS2B01G359000.1	4.43217	116.667	0.974307	2>1	0.0123379	0.652832	2-oxoglutarate-dependent dioxygenase
TraesCS3B01G515400.1	3.14296	15.6667	0.969857	2>1	0.0148143	0.779502	4-coumarate:CoA ligase-like protein
TraesCS3D01G438200.1	3.16993	69.3333	0.89947	2>1	0.0488634	1	60 kDa chaperonin 1
TraesCS2D01G288800.1	2.51457	11	0.939373	2>1	0.0293866	0.99623	Acetyl-coenzyme A synthetase
TraesCS2A01G170300.1	5.3159	77.6667	0.987739	2>1	0.00580676	0.230782	Adipocyte plasma membrane-associated protein
TraesCS1A01G200400.1	4.9542	80	0.988463	2>1	0.00535789	0.202192	Albumin-2 protein
TraesCS5D01G435700.1	2.61471	13.6667	0.91285	2>1	0.0431115	0.999994	Aldehyde oxidase, putative
TraesCS1D01G281800.1	1.82103	88.6667	0.95429	2>1	0.0220161	0.95915	Aldo-keto reductase
TraesCS4A01G249700.1	2.39232	11.3333	0.925977	2>1	0.0364438	0.999802	Alkyl hydroperoxide reductase subunit C
TraesCS2D01G178700.1	2.23704	17.3333	0.956665	2>1	0.0203121	0.935478	Alpha/beta-hydrolase superfamily protein
TraesCS2B01G266600.1	3.89616	41.6667	0.987966	2>1	0.00566007	0.221233	Amino acid permease
TraesCS2B01G508400.1	2.74416	19	0.955947	2>1	0.0204893	0.938321	Anthocyanidin reductase
TraesCS3D01G545100.1	2.77761	13.6667	0.950071	2>1	0.0237355	0.975106	Arginine decarboxylase
TraesCS2A01G130900.1	5.2703	401	0.999348	2>1	0.000313424	0.000940065	Aspartic proteinase nepenthesin-1
TraesCS1A01G181100.1	2.67807	72	0.955554	2>1	0.0211814	0.94856	ATP-dependent Clp protease ATP-binding subunit ClpX
TraesCS6D01G287800.1	4.76377	52.3333	0.955518	2>1	0.021349	0.950848	Auxin efflux carrier component
TraesCS3A01G231500.1	2.27798	25.6667	0.926495	2>1	0.0362782	0.999786	Auxin efflux carrier component
TraesCS4A01G070500.1	3.32193	12	0.922463	2>1	0.038725	0.999934	Auxin influx transporter
TraesCS3A01G369200.1	2.1882	144.667	0.954674	2>1	0.0218493	0.957193	Auxin influx transporter
TraesCS1D01G337400.1	3.37851	15.6667	0.949203	2>1	0.0240802	0.977555	Auxin response factor
TraesCS5B01G212600.1	3.70834	56.3333	0.963705	2>1	0.0168881	0.85746	Auxin responsive SAUR protein
TraesCS1D01G119500.1	6.0287	150	0.996047	2>1	0.00161165	0.0254859	Auxin-responsive protein
TraesCS1B01G138100.1	5.27798	63	0.952636	2>1	0.0225256	0.964622	Auxin-responsive protein
TraesCS5B01G446100.1	5.14568	57.3333	0.992008	2>1	0.00395432	0.119179	Auxin-responsive protein
TraesCS1A01G118400.1	4.88753	47.6667	0.986068	2>1	0.00643281	0.271415	Auxin-responsive protein
TraesCS3D01G123400.1	4.848	46.3333	0.962494	2>1	0.0174018	0.872672	Auxin-responsive protein
TraesCS5D01G449400.1	4.7879	71	0.998138	2>1	0.000975263	0.00971146	Auxin-responsive protein
TraesCS6A01G373300.1	4.6865	33	0.955582	2>1	0.0208394	0.943664	Auxin-responsive protein
TraesCS5A01G597900LC.1	4.30986	37.6667	0.990889	2>1	0.0045104	0.150322	Auxin-responsive protein
TraesCS3B01G127400.1	2.96683	25	0.929328	2>1	0.0349707	0.99961	Auxin-responsive protein
TraesCS1D01G398400.1	2.7866	98.3333	0.938282	2>1	0.0302237	0.997253	Auxin-responsive protein
TraesCS1D01G389200.1	3.20163	13.6667	0.917479	2>1	0.0411823	0.999981	Avr9/Cf-9 rapidly elicited protein
TraesCS7D01G050300.1	3.22607	78	0.914083	2>1	0.0427861	0.999992	BAG family molecular chaperone regulator-like protein
TraesCS7D01G475100.1	2.45066	22.3333	0.930877	2>1	0.0336446	0.999304	Basic-leucine zipper (BZIP) transcription factor family
TraesCS2A01G198000.1	3.76377	50.3333	0.903352	2>1	0.046826	0.999999	Blue copper protein
TraesCS2A01G262400.1	1.77106	37	0.959842	2>1	0.0179386	0.886952	Blue copper protein
TraesCS7B01G225400.1	3.25873	20	0.969221	2>1	0.0152659	0.799051	BPS1-like protein
TraesCS7A01G240400.1	3.1375	52	0.941052	2>1	0.028197	0.994195	Caffeoyl-CoA O-methyltransferase
TraesCS6A01G181500.1	3.36257	21.6667	0.990924	2>1	0.00437895	0.14251	calcium-dependent lipid-binding family protein
TraesCS5D01G102100.1	3.41785	51.6667	0.951181	2>1	0.0232175	0.970999	Calmodulin-binding protein
TraesCS5B01G098900.1	4.15883	163	0.973168	2>1	0.0132504	0.703914	Calmodulin-binding protein, putative, expressed
TraesCS5A01G245100LC.1	3.70834	56.3333	0.919382	2>1	0.0397156	0.99996	Calmodulin-like protein
TraesCS6B01G205500.1	4.26679	48.6667	0.975322	2>1	0.0113629	0.595445	Carboxypeptidase
TraesCS2B01G157100.1	3.90689	37.3333	0.938658	2>1	0.0297234	0.996676	Carboxypeptidase
TraesCS3A01G468100.1	2.02385	30.6667	0.906739	2>1	0.0456342	0.999998	CASP-like protein
TraesCS5D01G388500LC.1	1.96963	35	0.901143	2>1	0.0481833	1	CDGSH iron-sulfur domain-containing protein 2
TraesCS3D01G504200.1	3.40939	25.6667	0.946277	2>1	0.0261236	0.988252	Cellulose synthase-like protein
TraesCS3B01G603100.1	1.87447	13.3333	0.905438	2>1	0.0461432	0.999999	Chaperone protein dnaJ, putative
TraesCS1A01G386500.1	4.71882	50.6667	0.898635	2>1	0.0495415	1	Core-2/I-branching beta-1,6-N-acetylglucosaminyltransferase family protein
TraesCS1D01G394500.1	4.45943	56	0.918767	2>1	0.0402085	0.999969	Core-2/I-branching beta-1,6-N-acetylglucosaminyltransferase family protein, putative
TraesCS3D01G315000.1	1.93681	33	0.920864	2>1	0.0388913	0.999939	Cyclic nucleotide-gated channel
TraesCS3D01G145500.1	6.99247	126.333	0.932504	2>1	0.0326192	0.998933	Cysteine protease, putative
TraesCS3A01G320500.1	2.848	10.3333	0.940467	2>1	0.0287086	0.995166	Cysteine-rich receptor-kinase-like protein
TraesCS2B01G411200.1	2.56884	49.3333	0.898854	2>1	0.0493722	1	Cysteine-rich receptor-kinase-like protein
TraesCS5B01G331000.1	2.82443	24.3333	0.977683	2>1	0.0108688	0.565017	Cytochrome c oxidase subunit 1
TraesCS7D01G204900.1	3.81592	209.333	0.973825	2>1	0.0129489	0.687468	Cytochrome P450
TraesCS7B01G253300.1	3.64386	53.6667	0.998976	2>1	0.000530859	0.00265177	Cytochrome P450
TraesCS1A01G394900.1	6.57743	189	0.966401	2>1	0.0160711	0.82993	Cytochrome P450, putative
TraesCS2A01G535900.1	3.98706	34.6667	0.951382	2>1	0.0230457	0.96951	DEAD/DEAH box RNA helicase family protein
TraesCS3A01G589100LC.1	3.43296	16.3333	0.928065	2>1	0.0357871	0.999731	Defensin
TraesCS3D01G435300.1	3.42626	39	0.975787	2>1	0.0111922	0.585209	Defensin
TraesCS5D01G179300.1	6.65105	132.667	0.998975	2>1	0.000613166	0.00367376	Dirigent protein
TraesCS5D01G179200.1	6.16993	71	0.998837	2>1	0.000691673	0.00483219	Dirigent protein
TraesCS3D01G080700.1	3.52864	130	0.99596	2>1	0.00175451	0.0294232	Dirigent protein
TraesCS7B01G453400.1	3.62583	109.667	0.992807	2>1	0.00312225	0.0781458	Disease resistance protein (NBS-LRR class) family
TraesCS1A01G494100LC.1	2.02895	38	0.948862	2>1	0.0242537	0.978702	Disease resistance protein (NBS-LRR class) family
TraesCS7D01G482100.1	2.47131	16.6667	0.980779	2>1	0.00877871	0.426829	Disks large homolog 3
TraesCS3D01G322500.1	3.90689	14	0.974948	2>1	0.0118598	0.624969	DNA-3-methyladenine glycosylase
TraesCS3B01G359100.1	2.26887	91.6667	0.963565	2>1	0.0170581	0.862653	DNA-3-methyladenine glycosylase
TraesCS1D01G184600.1	2.87673	61.3333	0.991271	2>1	0.00409901	0.126867	DUF538 family protein (Protein of unknown function, DUF538)
TraesCS6B01G398200.1	6.24793	100	0.959233	2>1	0.0181273	0.891561	Embryogenesis transmembrane protein-like
TraesCS6D01G346400.1	5.32643	104.333	0.940978	2>1	0.0283682	0.994537	Embryogenesis transmembrane protein-like
TraesCS7D01G219400.1	4.06848	47.3333	0.923026	2>1	0.0384035	0.999923	Embryogenesis transmembrane protein-like
TraesCS2B01G166800.1	2.64386	21	0.946831	2>1	0.0257908	0.986884	Endonuclease/exonuclease/phosphatase family protein
TraesCS6D01G298700.1	3.76553	21	0.962393	2>1	0.017573	0.877461	Ethylene-responsive transcription factor
TraesCS4B01G321200.1	2.77761	41	0.9735	2>1	0.0130995	0.69575	Fasciclin-like arabinogalactan protein
TraesCS2D01G351000.1	1.65711	37.3333	0.947257	2>1	0.0251149	0.983692	Fasciclin-like arabinogalactan protein
TraesCS2B01G203400.1	3.0635	61.3333	0.998125	2>1	0.00105702	0.0115678	Fasciclin-like arabinogalactan-protein-like
TraesCS7D01G390400.1	2.25634	11.3333	0.916086	2>1	0.0422995	0.99999	Galactan beta-1,4-galactosyltransferase GALS1
TraesCS5B01G533100.1	3.86942	59	0.99863	2>1	0.000776466	0.0061956	GDSL esterase/lipase
TraesCS4A01G341500.1	2.51785	86.6667	0.936281	2>1	0.0307354	0.997743	GDSL esterase/lipase
TraesCS1D01G250700.1	2.08549	93	0.985061	2>1	0.00704458	0.312871	GDSL esterase/lipase
TraesCS1B01G261700.1	1.81021	120.333	0.923887	2>1	0.0379164	0.999902	GDSL esterase/lipase
TraesCS6A01G051500.1	1.80346	44	0.910456	2>1	0.0437837	0.999996	GDSL esterase/lipase
TraesCS3A01G301200.1	5.81682	350.667	0.949902	2>1	0.0239067	0.976354	GH3.3
TraesCS2A01G183900.1	5.3641	790.333	0.899448	2>1	0.0490335	1	GH3.3
TraesCS5A01G398500.1	2.47393	109.333	0.981747	2>1	0.00773473	0.358104	Gibberellin-regulated protein 1
TraesCS7D01G374900.1	2.22463	112.667	0.978041	2>1	0.0107161	0.555089	Glucan endo-1,3-beta-glucosidase, putative
TraesCS4A01G063800.1	3.13022	1587.33	0.928718	2>1	0.0351357	0.999638	Glutamine synthetase
TraesCS1D01G141800.1	2.60528	79.6667	0.899436	2>1	0.0492024	1	Glutamine synthetase, putative, expressed
TraesCS3A01G246700.1	3.59991	29.6667	0.974219	2>1	0.0124942	0.661782	Glutaredoxin
TraesCS7D01G192500.1	3.72247	20.3333	0.986518	2>1	0.0061177	0.250824	Glutathione S-transferase
TraesCS1A01G113300.1	3.36923	37.3333	0.910701	2>1	0.0434465	0.999995	Glycerophosphodiester phosphodiesterase
TraesCS2D01G183800.1	2.88264	17	0.922935	2>1	0.0385639	0.999929	Glycerophosphodiester phosphodiesterase
TraesCS3A01G021800.1	3.10154	30.3333	0.958336	2>1	0.0186933	0.904516	Glycosyltransferase
TraesCS3D01G432700.1	2.42626	11.6667	0.942422	2>1	0.0273268	0.992153	glycosyltransferase family exostosin protein
TraesCS2A01G375200.1	3.58496	14.6667	0.981729	2>1	0.00791639	0.369832	GRAM domain-containing protein / ABA-responsive protein-related
TraesCS6B01G101900.1	3.17688	61.6667	0.992358	2>1	0.00369615	0.105227	Harpin-induced protein
TraesCS6D01G106200.1	2.63227	17.3333	0.93402	2>1	0.0319365	0.998592	Harpin-induced protein
TraesCSU01G028200.1	2.42018	152.333	0.93953	2>1	0.0292177	0.995987	Harpin-induced protein
TraesCS2A01G332300.1	3.58496	11	0.928573	2>1	0.0354626	0.999688	Heavy metal transport/detoxification protein
TraesCS2A01G539100.1	4.03342	41	0.919313	2>1	0.0398801	0.999963	Heavy metal transport/detoxification superfamily protein
TraesCS2D01G540700.1	3.52356	28	0.970311	2>1	0.0145084	0.765673	Heavy metal transport/detoxification superfamily protein
TraesCS5D01G148100.1	3.78136	17	0.981182	2>1	0.00844028	0.404289	Hexosyltransferase
TraesCS3B01G353200.1	4.16993	45.3333	0.992674	2>1	0.00327795	0.0848994	Indole-3-acetic acid-amido synthetase GH3.3, putative
TraesCS1B01G283300.1	3.41028	183	0.945863	2>1	0.0262903	0.988888	Inorganic pyrophosphatase family protein
TraesCS3B01G080200.1	5.55459	46	0.997571	2>1	0.00129209	0.0179414	Isoaspartyl peptidase/L-asparaginase
TraesCS5D01G456100.1	3.98489	59.3333	0.918051	2>1	0.04086	0.999978	Kinase family protein
TraesCS6A01G145700.1	2.55943	31	0.93629	2>1	0.0305645	0.997589	Kinase family protein
TraesCS2A01G302900.1	2.49643	43.3333	0.938543	2>1	0.0298913	0.99688	Late embryogenesis abundant protein
TraesCS6B01G102200.1	2.35364	12.3333	0.941921	2>1	0.0275026	0.992609	Late embryogenesis abundant protein
TraesCS4D01G211900.1	2.39232	22.6667	0.947679	2>1	0.0249423	0.982784	lipase, putative (DUF620)
TraesCS5B01G531200.1	1.67563	135.333	0.930902	2>1	0.0334756	0.999252	Lipid transfer protein
TraesCS7B01G420400.1	5.24317	98.3333	0.998321	2>1	0.000876748	0.0078642	Lysosomal Pro-X carboxypeptidase
TraesCS1A01G021200.1	2.80735	42	0.94009	2>1	0.0288791	0.995456	Mechanosensitive ion channel family protein
TraesCS2A01G089600.1	4.48829	64.3333	0.99931	2>1	0.000407682	0.00162987	Methyltransferase
TraesCS2D01G087700.1	4.1479	61.3333	0.995258	2>1	0.0020477	0.0382157	Methyltransferase
TraesCS2B01G105500.1	3.56071	18	0.978868	2>1	0.00993163	0.50351	Methyltransferase
TraesCS2B01G541400.1	4.20163	29	0.898452	2>1	0.0497104	1	microtubule-associated proteins 70-3
TraesCS4A01G110200.1	2.04629	24	0.931075	2>1	0.0333052	0.999196	Mitochondrial carrier protein, expressed
TraesCS7D01G353800.1	3.37504	25	0.985931	2>1	0.00658553	0.281665	Multiprotein-bridging factor, putative
TraesCS7B01G259000.1	2.848	10.3333	0.910592	2>1	0.0436155	0.999995	Multiprotein-bridging factor, putative
TraesCS6D01G211100.1	3.32193	12	0.953007	2>1	0.0223543	0.962863	MYB
TraesCS6A01G224100.1	3.28011	20.3333	0.901076	2>1	0.0483524	1	MYB
TraesCS6D01G211400.1	3.10434	12.6667	0.934429	2>1	0.0314229	0.998273	MYB
TraesCS1B01G189700.1	1.89616	49	0.896633	2>1	0.049884	1	Myosin heavy chain-related protein, putative
TraesCS7D01G337900.1	1.67964	126.333	0.914513	2>1	0.0426239	0.999992	N-(5'-phosphoribosyl)anthranilate isomerase
TraesCS5B01G304900.1	5.67243	100	0.955824	2>1	0.0206647	0.941045	NBS-LRR disease resistance protein
TraesCS5D01G311300.1	4.94753	69.6667	0.995663	2>1	0.00189799	0.0336329	NBS-LRR disease resistance protein
TraesCS5A01G304400.1	4.55459	45	0.918263	2>1	0.0406982	0.999976	NBS-LRR disease resistance protein
TraesCS5D01G321200.1	2.21842	31.6667	0.963859	2>1	0.0167164	0.852092	NC domain-containing protein
TraesCS5A01G464100.1	2.3446	137.333	0.96814	2>1	0.015424	0.805453	Non-specific lipid-transfer protein
TraesCS5D01G476800.1	2.09626	273	0.96114	2>1	0.0177519	0.882223	Non-specific lipid-transfer protein
TraesCS5B01G475900.1	1.84226	60.3333	0.971077	2>1	0.0140358	0.743546	Non-specific lipid-transfer protein
TraesCS2D01G097700.1	2.56294	18	0.917971	2>1	0.0410208	0.99998	Non-specific serine/threonine protein kinase
TraesCS4A01G439000.1	2.02647	27.6667	0.935676	2>1	0.0309077	0.997888	Oligopeptide transporter
TraesCS7A01G086600.1	3.10434	12.6667	0.912302	2>1	0.0432767	0.999994	Pectate lyase
TraesCS5A01G508500.1	3.24393	53.6667	0.901593	2>1	0.0480132	1	Peptide transporter
TraesCS4D01G178600.1	6.67847	236.667	0.999892	2>1	0.00010827	0.00010827	Peroxidase
TraesCS6A01G138000.1	4.47032	84.6667	0.99982	2>1	0.00014396	0.000287901	Peroxidase
TraesCS2A01G502100.1	3.26679	23	0.987254	2>1	0.00595761	0.240586	Peroxidase
TraesCS2B01G530200.1	2.91886	35	0.93331	2>1	0.0322781	0.998773	Peroxidase
TraesCS2B01G489800.1	2.91617	67.6667	0.95706	2>1	0.0197811	0.92631	Peroxidase
TraesCS2B01G098600.1	2.25956	65.6667	0.905898	2>1	0.0458042	0.999999	Peroxidase
TraesCS2A01G130800.1	1.97863	16.6667	0.905657	2>1	0.0459739	0.999999	Phosphatidylinositol 4-phosphate 5-kinase 4
TraesCS1D01G119100.1	3.08746	20	0.929881	2>1	0.0344763	0.999514	Phototropic-responsive NPH3 family protein
TraesCS6B01G351700.1	2.30485	22.3333	0.940855	2>1	0.0285383	0.99486	Plant cadmium resistance 2
TraesCS5D01G275500.1	6.19421	216.667	0.925833	2>1	0.0366085	0.999816	plant/protein (Protein of unknown function, DUF538)
TraesCS6B01G205900.1	5.21189	192.333	0.914027	2>1	0.0429472	0.999993	Pleiotropic drug resistance ABC transporter
TraesCS6D01G166100.1	4.47897	71	0.930801	2>1	0.0338123	0.999352	Pleiotropic drug resistance ABC transporter
TraesCS4D01G095300.1	3.35295	70.6667	0.993936	2>1	0.00262123	0.0586167	Polygalacturonase-1 non-catalytic beta subunit
TraesCS2A01G061800.1	2.32193	14.6667	0.90311	2>1	0.0475035	0.999999	Proline-rich protein, putative, expressed
TraesCS3A01G370600.1	2.44057	10.3333	0.941478	2>1	0.0278514	0.993447	Protein BUD31-like protein 1
TraesCS4B01G092200.1	3.31657	80.6667	0.971794	2>1	0.0135677	0.720266	Protein kinase family protein
TraesCS3B01G040800.1	3.8977	97.3333	0.979175	2>1	0.00976931	0.492791	Protein NEGATIVE REGULATOR OF RESISTANCE
TraesCS3D01G037900.1	3.82597	48.3333	0.978488	2>1	0.0102515	0.524578	Protein NEGATIVE REGULATOR OF RESISTANCE
TraesCS3D01G238000.1	3.01282	33	0.958229	2>1	0.0190591	0.91232	Protein phosphatase 2c, putative
TraesCS1D01G398700.1	6.49452	178.333	0.958295	2>1	0.0188774	0.908498	Protein PLANT CADMIUM RESISTANCE 2
TraesCS3D01G387500.1	1.84986	37.3333	0.94368	2>1	0.0268095	0.990648	Protein RFT1-like protein
TraesCS5A01G381600.1	3.45457	89.6667	0.984296	2>1	0.00735571	0.334143	Pseudo response regulator
TraesCS7A01G260000.1	4.30378	75	0.980414	2>1	0.00894758	0.438055	Purple acid phosphatase
TraesCS4B01G092700.1	4.54273	96.6667	0.98102	2>1	0.00861028	0.415596	receptor kinase 1
TraesCS4B01G092500.1	3.72792	81.6667	0.938457	2>1	0.0300579	0.997072	receptor kinase 1
TraesCS2A01G504700.1	3.82443	26.3333	0.998051	2>1	0.00113132	0.013494	Receptor-like kinase
TraesCS2D01G103800.1	2.64807	72	0.952018	2>1	0.0226988	0.96632	Receptor-like kinase
TraesCS2A01G104100.1	2.64111	36.6667	0.986257	2>1	0.00627657	0.261121	Receptor-like kinase
TraesCS6B01G280100.1	1.97982	53	0.981938	2>1	0.0075469	0.34617	Receptor-like kinase
TraesCS3B01G310000.1	5.59096	157.333	0.963178	2>1	0.0172285	0.867711	Receptor-like protein kinase
TraesCS2D01G025500.1	4.45474	97.6667	0.978145	2>1	0.0105642	0.545099	Receptor-like protein kinase
TraesCS7D01G498600.1	3.90689	18.6667	0.919039	2>1	0.0400445	0.999966	Receptor-like protein kinase
TraesCS2B01G034200.2	2.68341	106.667	0.920853	2>1	0.0392198	0.999949	Receptor-like protein kinase
TraesCS2A01G330000.1	1.63151	42.6667	0.939244	2>1	0.0295543	0.996459	Receptor-like protein kinase
TraesCS2D01G206900.1	2.26303	19	0.966333	2>1	0.0163877	0.841182	Remorin
TraesCS5B01G385400.1	2.74723	13.3333	0.951533	2>1	0.0228729	0.967952	response regulator 1
TraesCS6D01G262900.1	3.27886	49.3333	0.980352	2>1	0.0091122	0.449096	Rho GDP-dissociation inhibitor 1
TraesCS5B01G392900.1	1.91359	79.3333	0.923923	2>1	0.0377545	0.999894	RNA binding family protein isoform 1
TraesCS3A01G364400.1	2.49185	12.3333	0.970465	2>1	0.0141956	0.751121	Rop guanine nucleotide exchange factor, putative
TraesCS6D01G144600.1	1.69764	89	0.904054	2>1	0.0464837	0.999999	senescence-associated family protein, putative (DUF581)
TraesCS7B01G301200.1	4.18982	69	0.930795	2>1	0.0339784	0.999397	Serine/threonine-protein kinase
TraesCS7B01G301100.1	4.09398	69.6667	0.940068	2>1	0.0290478	0.995728	Serine/threonine-protein kinase
TraesCS2D01G053300.1	3.23068	86.6667	0.900895	2>1	0.048521	1	Serine/threonine-protein kinase
TraesCS7A01G189000.1	2.9386	126.667	0.946842	2>1	0.0256239	0.986147	Starch synthase, chloroplastic/amyloplastic
TraesCS7D01G190100.1	2.31705	314.667	0.98957	2>1	0.00505165	0.183549	Starch synthase, chloroplastic/amyloplastic
TraesCS5B01G441600.1	4.09803	43	0.993207	2>1	0.00279505	0.0650114	Stem-specific protein TSJT1
TraesCS5B01G129900.1	1.98423	22.6667	0.941377	2>1	0.0280242	0.993831	Stress responsive A/B barrel domain family protein
TraesCS5D01G194600.1	3.72583	53	0.937474	2>1	0.0303919	0.997425	Subtilisin-like protease
TraesCS4B01G091100.1	4.18982	23	0.925343	2>1	0.0370982	0.999854	Sucrose-phosphate synthase
TraesCS1D01G413600.1	3.06609	59	0.971663	2>1	0.0137248	0.728193	Sugar transporter protein
TraesCS4B01G340000.2	2.30875	29	0.931359	2>1	0.0329623	0.999073	Sugar transporter protein
TraesCS2B01G282400.1	4.77149	140.333	0.918278	2>1	0.040536	0.999974	Sugar transporter, putative
TraesCS2B01G002800.1	3.36375	52.6667	0.948066	2>1	0.0247701	0.981834	Sulfotransferase
TraesCS2D01G015100.1	2.73272	32	0.972195	2>1	0.0134086	0.712146	Sulfotransferase
TraesCS7B01G430500.1	3.8413	13.3333	0.956703	2>1	0.0199607	0.929501	Telomere repeat-binding factor like-protein
TraesCS3A01G213200.1	3.47805	23.6667	0.974836	2>1	0.0120201	0.634406	Thionin-like protein 2
TraesCS7D01G187000.1	3.2854	11.6667	0.966373	2>1	0.0162306	0.835649	Transcription factor protein
TraesCS7A01G185300.1	2.91045	58.6667	0.918459	2>1	0.0403726	0.999972	Transcription factor protein
TraesCS5A01G330600.1	2.867	92.3333	0.991079	2>1	0.00424082	0.134656	Translation initiation factor IF-2
TraesCS6D01G230500.1	2.77052	33	0.990595	2>1	0.00464268	0.158313	Trehalose 6-phosphate phosphatase
TraesCS6D01G281100.1	2.25634	45.3333	0.899736	2>1	0.0486923	1	Trehalose 6-phosphate phosphatase
TraesCS6A01G248400.1	1.98019	54	0.934406	2>1	0.0315946	0.998386	Trehalose 6-phosphate phosphatase
TraesCS1D01G238100.1	3.76553	21	0.935385	2>1	0.0312495	0.998152	Tryptophan aminotransferase
TraesCS5A01G441300.1	4.86419	75	0.988572	2>1	0.00520718	0.19288	Tryptophan synthase alpha chain
TraesCS3A01G268800.1	4.96413	141	0.974148	2>1	0.0126477	0.670526	TSA: Wollemia nobilis Ref_Wollemi_Transcript_14908_3298 transcribed RNA sequence
TraesCS4B01G052800.1	3.33628	30.3333	0.966743	2>1	0.0159088	0.824017	UDP-N-acetylmuramate--L-alanine ligase
TraesCS7D01G178300.1	2.23266	12.3333	0.925557	2>1	0.0369356	0.999843	UPF0503 protein, chloroplastic
TraesCS2B01G517400.1	5.45943	86	0.927918	2>1	0.0359484	0.99975	WRKY transcription factor
TraesCS2A01G489500.1	4.98995	92.3333	0.924126	2>1	0.0375914	0.999885	WRKY transcription factor
TraesCS7D01G345700.1	4.96347	50.3333	0.943609	2>1	0.0269815	0.991176	WRKY transcription factor
TraesCS1D01G363300.1	4.5025	65	0.967642	2>1	0.0155837	0.811749	WRKY transcription factor
TraesCS1B01G440500.1	4.43296	34.3333	0.978215	2>1	0.0104095	0.534935	WRKY transcription factor
TraesCS1D01G418500.1	4.40372	40.3333	0.96623	2>1	0.0165429	0.846546	WRKY transcription factor
TraesCS7A01G508700.1	4.35252	45.3333	0.948578	2>1	0.0244267	0.979798	WRKY transcription factor
TraesCS3D01G113200.1	3.36923	18.6667	0.981626	2>1	0.00809363	0.381411	WRKY transcription factor
TraesCS3A01G111200.1	2.97728	18.3333	0.901699	2>1	0.0478435	1	WRKY transcription factor
TraesCS5B01G183700.1	2.49185	12.3333	0.950898	2>1	0.023389	0.972423	WRKY transcription factor
TraesCS5D01G459900LC.1	2.95777	29.3333	0.99259	2>1	0.00356008	0.0983363	Zinc finger protein
TraesCS5B01G363400.1	2.95641	47.3333	0.903298	2>1	0.0471664	0.999999	Zinc finger protein
TraesCS5A01G178300.1	2.35252	38.3333	0.920502	2>1	0.0393836	0.999953	Zinc finger, RING-type
TraesCS5D01G182800.1	2.29039	48	0.970232	2>1	0.014661	0.772649	Zinc finger, RING-type
TraesCS6A01G296900.1	-4.07682	42.3333	0.981485	1>2	0.00826732	0.392864	2-oxoglutarate-dependent dioxygenase-related family protein
TraesCS5A01G508000.1	-2.48699	50.6667	0.923269	1>2	0.0380795	0.999909	3-phenylpropionate/cinnamic acid dioxygenase subunit alpha
TraesCS3A01G394200.2	-2.5642	57.3333	0.931339	1>2	0.0331339	0.999137	4-coumarate:CoA ligase-like protein
TraesCS2B01G128400.1	-3.09954	35.3333	0.980011	1>2	0.00927699	0.460108	ABC transporter G family member
TraesCS2D01G110700.1	-3.3505	15.3333	0.925661	1>2	0.0367725	0.99983	ABC transporter G family member
TraesCS2A01G075500.1	-2.49185	12.3333	0.928315	1>2	0.035625	0.99971	Acyl-[acyl-carrier-protein] desaturase
TraesCS4A01G438000.1	-5.53916	60.6667	0.988023	1>2	0.00551184	0.211747	Alpha/beta-Hydrolases superfamily protein, putative
TraesCS2D01G075000.1	-2.90046	32.3333	0.954928	1>2	0.0216828	0.955161	Amine oxidase
TraesCS7B01G073500.1	-3.44057	23	0.905279	1>2	0.0463119	0.999999	Aspartic proteinase nepenthesin-1
TraesCS1D01G083800.1	-3.32193	15	0.971615	1>2	0.0138791	0.735908	ATP synthase subunit beta
TraesCSU01G214500.1	-3.88753	23	0.984503	1>2	0.00720111	0.323519	Auxin responsive SAUR protein
TraesCS2D01G381000.1	-2.26303	63.3333	0.919512	1>2	0.03955	0.999957	Beta-glucosidase
TraesCS7B01G050500.1	-3.83794	44.3333	0.955316	1>2	0.0215157	0.953044	Bidirectional sugar transporter SWEET
TraesCS5D01G046300.1	-4.02975	30.6667	0.955571	1>2	0.0210116	0.946167	Bidirectional sugar transporter SWEET
TraesCS7D01G149000.1	-4.22798	136	0.985776	1>2	0.0067353	0.291883	Bidirectional sugar transporter SWEET
TraesCS7A01G147300.1	-5.02052	251.667	0.969648	1>2	0.0151153	0.79267	Bidirectional sugar transporter SWEET
TraesCS2D01G197400.1	-3.25634	25.6667	0.903128	1>2	0.0473355	0.999999	BTB/POZ domain-containing protein
TraesCS2D01G056500.1	-4.42803	130	0.95814	1>2	0.0192386	0.915991	Calcium-dependent lipid-binding (CaLB domain) family protein
TraesCS4B01G185500.1	-3.24176	104.333	0.943519	1>2	0.027152	0.991674	cAMP-regulated phosphoprotein-like protein
TraesCS6B01G174300.1	-3.68182	94.6667	0.978617	1>2	0.0100929	0.514126	Chlorophyllase
TraesCS6D01G135300.1	-4.18587	57.3333	0.908869	1>2	0.0446216	0.999997	Chlorophyllase
TraesCS4B01G080500.1	-3.17719	59	0.975139	1>2	0.0115317	0.605502	Cyclin family protein
TraesCS4D01G247200.1	-5.43009	491.333	0.975083	1>2	0.0116969	0.615332	Cytochrome P450
TraesCS5B01G060300.1	-3.27684	37.6667	0.907519	1>2	0.045128	0.999998	Cytochrome P450, putative
TraesCS1A01G011300.1	-4.12928	704	0.950123	1>2	0.0235632	0.973798	Dirigent protein
TraesCS4A01G118900.1	-2.62272	75.6667	0.907171	1>2	0.0452971	0.999998	DnaJ
TraesCS4B01G185600.1	-3.08678	312.333	0.989851	1>2	0.00491375	0.174944	DnaJ
TraesCS5A01G404000.1	-3.38405	78.6667	0.943733	1>2	0.0266359	0.99009	DUF4228 domain protein
TraesCS4B01G006800.1	-3.61203	247	0.916169	1>2	0.0421413	0.999989	Fatty acyl-CoA reductase
TraesCS7A01G025200LC.1	-2.60881	17	0.924255	1>2	0.0374278	0.999876	F-box protein
TraesCS2B01G418200.1	-4.50779	29	0.994957	1>2	0.00219746	0.0430659	F-box protein PP2-A13
TraesCS2A01G591700.1	-3.08746	25	0.977243	1>2	0.0110231	0.574916	Fiber protein Fb34
TraesCS3B01G395900.1	-2.74624	59	0.990293	1>2	0.00477596	0.166484	Gamma-glutamyl phosphate reductase
TraesCS1A01G126100.1	-3.38773	47.3333	0.994776	1>2	0.00246475	0.0528734	GDSL esterase/lipase
TraesCS3A01G288100.1	-3.72489	36.6667	0.947198	1>2	0.0252859	0.984553	GDSL esterase/lipase
TraesCS7B01G289600.1	-4.61945	243.667	0.994949	1>2	0.00233334	0.0478994	Germin-like protein
TraesCS1D01G214800LC.1	-4.85798	46.6667	0.993096	1>2	0.00295942	0.0714668	Glycine-rich cell wall structural protein 2
TraesCS2B01G077100.1	-4.24945	300.333	0.997916	1>2	0.00120463	0.0155501	Heavy metal-associated domain containing protein, expressed
TraesCS3A01G374300.1	-2.42253	52.3333	0.92674	1>2	0.0361135	0.999769	Hemerythrin class glutathione S-transferase
TraesCS3A01G370300LC.1	-1.68684	30.3333	0.91013	1>2	0.0441181	0.999996	Holliday junction ATP-dependent DNA helicase RuvA
TraesCS5D01G315500.1	-4.07039	26.3333	0.974641	1>2	0.0121789	0.643677	Homeobox leucine-zipper protein
TraesCS3D01G287300.1	-3.5502	75	0.969714	1>2	0.0149659	0.78618	Inorganic pyrophosphatase 2
TraesCS7B01G327600.1	-2.19794	20.3333	0.948485	1>2	0.0245981	0.980838	Inositol polyphosphate multikinase
TraesCS5B01G317600.1	-3.87447	27.3333	0.917085	1>2	0.0415036	0.999984	Kinesin-like protein
TraesCS3A01G396100.1	-3.77259	12.6667	0.924416	1>2	0.0372634	0.999865	Late embryogenesis abundant protein
TraesCS4D01G334300.1	-2.38827	24	0.933464	1>2	0.0321078	0.998686	Low affinity potassium transport system protein
TraesCS7A01G204400.1	-2.94342	29	0.95869	1>2	0.0183173	0.896041	Methionine--tRNA ligase
TraesCS6D01G387100.1	-1.71149	30.3333	0.916732	1>2	0.0418236	0.999987	Mitochondrial import inner membrane translocase subunit tim50
TraesCS5A01G087100.1	-2.64216	237.667	0.903308	1>2	0.0469968	0.999999	MYB transcription factor
TraesCS1A01G042700.1	-3.56768	25.3333	0.93058	1>2	0.0341441	0.999439	MYB transcription factor
TraesCS3A01G229500.1	-3.76618	138.667	0.957291	1>2	0.0196016	0.923004	MYB transcription factor
TraesCS4B01G323300.1	-4.37697	59.3333	0.916751	1>2	0.0416642	0.999986	Myb transcription factor
TraesCS2D01G312200.1	-1.78241	40.6667	0.929477	1>2	0.0348069	0.999581	organic solute transporter ostalpha protein (DUF300)
TraesCS7B01G247500.2	-3.1964	16.3333	0.95667	1>2	0.0201377	0.932556	Peptide methionine sulfoxide reductase msrB
TraesCSU01G215900LC.1	-3.99795	219.667	0.941778	1>2	0.0276771	0.99304	Phosphoribosylformylglycinamidine synthase subunit PurL
TraesCS1B01G339700.1	-4.57491	45.6667	0.946568	1>2	0.0259573	0.987585	Photosystem II reaction center W protein, chloroplastic
TraesCS6A01G377000.1	-2.37851	28	0.917325	1>2	0.0413431	0.999983	Phytosulfokines 1
TraesCS7B01G109400LC.1	-3.79256	30	0.908904	1>2	0.0444537	0.999997	Polynucleotidyl transferase, ribonuclease H-like superfamily protein
TraesCS2D01G106600.1	-3.23558	294.667	0.932379	1>2	0.0327891	0.999005	Potassium transporter
TraesCS2A01G493800.1	-2.63077	53.6667	0.929492	1>2	0.0346423	0.999549	Protein kinase
TraesCS2A01G221000.1	-2.65635	40.6667	0.902299	1>2	0.0476731	1	Protein kinase family protein / ankyrin repeat family protein
TraesCS5A01G308500.1	-4.05311	26	0.970335	1>2	0.0143535	0.758504	Protein little zipper 1
TraesCS1A01G444100.1	-2.90619	296.667	0.979598	1>2	0.00944304	0.471123	Response regulator
TraesCS1B01G478600.1	-3.63973	428	0.933021	1>2	0.0324482	0.998856	Response regulator
TraesCS1B01G170100.1	-4.15094	95	0.910338	1>2	0.0439511	0.999996	Ribonuclease
TraesCS1B01G242700.1	-2.39855	31.3333	0.909905	1>2	0.0442847	0.999997	RING/U-box superfamily protein
TraesCS1D01G230300.1	-3.55695	46.6667	0.904051	1>2	0.0466542	0.999999	RING/U-box superfamily protein
TraesCS2D01G494200.1	-3.52725	59.6667	0.923047	1>2	0.0382421	0.999916	SAUR-like auxin-responsive family protein
TraesCS2D01G494000.1	-3.98706	34.6667	0.992672	1>2	0.00342258	0.091605	SAUR-like auxin-responsive protein family
TraesCS5D01G538500.1	-2.48043	94.6667	0.958403	1>2	0.0185066	0.900365	Sec14p-like phosphatidylinositol transfer family protein
TraesCS2B01G286300.1	-2.67397	98.6667	0.907916	1>2	0.0449589	0.999998	senescence regulator (Protein of unknown function, DUF584)
TraesCS4B01G018400.1	-2.9301	81.6667	0.91663	1>2	0.0419821	0.999988	senescence-associated family protein, putative (DUF581)
TraesCS7D01G261500.1	-2.58496	40	0.934071	1>2	0.0317663	0.998493	Squamosa promoter binding-like protein
TraesCS6B01G369200.1	-2.58496	20	0.908404	1>2	0.04479	0.999997	Subtilisin-like protease
TraesCS6D01G319200.1	-4.07039	105.333	0.996256	1>2	0.00145555	0.0216182	Subtilisin-like protease
TraesCS2A01G340900.1	-1.60634	45.6667	0.920862	1>2	0.0390562	0.999944	Sugar transporter, putative
TraesCS4D01G057400.1	-2.26411	71	0.953919	1>2	0.0221832	0.961032	Sulfite exporter TauE/SafE family protein
TraesCS6D01G285300.1	-2.91581	187.667	0.928598	1>2	0.0352998	0.999664	Transcription factor protein
TraesCS1D01G105300.1	-3.99305	64.6667	0.935452	1>2	0.0310793	0.998024	transcription factor-like protein
TraesCS6D01G194500.1	-2.88264	34	0.974075	1>2	0.0127986	0.679067	transmembrane protein
TraesCS1B01G173400.1	-3.2755	347.333	0.985076	1>2	0.00689277	0.30245	Transporter-related family protein
TraesCS1A01G412200.1	-3.67807	19.6667	0.966986	1>2	0.0157466	0.817963	U-box domain-containing protein
TraesCS7B01G382000.1	-2.89975	116.333	0.944942	1>2	0.0264605	0.989499	Ureide permease-like protein
TraesCS3A01G716500LC.1	-2.58496	10	0.906954	1>2	0.0454659	0.999998	No annotation
TraesCS2B01G034300.2	2.58496	10	0.930074	2>1	0.0343105	0.999478	No annotation
TraesCS1B01G145600.1	3.41504	9.66667	0.91459	2>1	0.0424622	0.999991	No annotation
Log2FC – log2-transformed fold change of the ratios between Cp- and mock-inoculated; provides biological information as to whether a gene is down (negative) or up-regulated (positive); we implemented a threshold of |Log2FC|>=1 (or FC>=2)
Absdiff – absolute difference of the normalized read counts between the Cp- and mock-inoculated; we added a threshold of abs diff = 10, to ensure that there is significant biological difference between Cp- and mock-inoculated.
Likelihood – Likelihood, statistical metric (in this case, bayseq which implements empirical Bayesian methods) which provides goodness of fit to the model being tested; 1 being the best.
Ordering – sequentially orders the features based on relative expression level, from higher to lower (e.g., 2>1, means group 2: Cp-inoculated is expressed at a higher rate than group 1:mock-inoculated)
FDR.DE – False discovery rate; to correct for p-values utilizing the Benjamini-Hochberg procedure.
FWER.DE –family-wise error rate; a probability metric similar to FDR, but is more conservative; we used FDR<0.05 as a threshold.
Identity – predicted function of the DEG

## Sheet: 5 days after inoculation
Wheat genes differentially expressed in transmitting tissue at 5 days after inoculation with Claviceps purpurea.
annotation	log2fc	absdiff	Likelihood	ordering	FDR.DE	FWER.DE	Identity
TraesCS2A01G293400.2	-3.52356	10.5	0.954912	1>2	0.0212358	1	1,4-alpha-glucan-branching enzyme
TraesCS1D01G046400.1	-4.08746	32	0.97342	1>2	0.013136	0.999998	11S globulin seed storage protein 2
TraesCS4B01G367400.1	-3.78136	25.5	0.941775	1>2	0.026441	1	14 kDa proline-rich protein DC2.15
TraesCS4D01G359900.1	-4.16993	34	0.896144	1>2	0.0454033	1	14 kDa proline-rich protein DC2.15
TraesCS2D01G408900.1	-4.64386	24	0.964209	1>2	0.0173401	1	14 kDa proline-rich protein DC2.15, putative
TraesCS7B01G183800.1	-4.2854	18.5	0.977152	1>2	0.0116771	0.999966	14-3-3 protein
TraesCS7D01G292400.1	-3.64386	11.5	0.954726	1>2	0.0212976	1	14-3-3-like protein
TraesCS5B01G290600.1	-2.26303	25.3333	0.969443	1>2	0.0149305	1	1-deoxy-D-xylulose 5-phosphate synthase 1
TraesCS5B01G030400.1	-2.33985	21.6667	0.903597	1>2	0.042414	1	1-deoxy-D-xylulose 5-phosphate synthase 1
TraesCS7A01G263300.1	-2.5325	33.5	0.92545	1>2	0.0331116	1	1-deoxy-D-xylulose 5-phosphate synthase 1
TraesCS5A01G291500.1	-2.78136	23.5	0.94936	1>2	0.0235249	1	1-deoxy-D-xylulose 5-phosphate synthase 1
TraesCS5A01G374500.1	-3.25956	37.1667	0.953295	1>2	0.0219051	1	1-deoxy-D-xylulose 5-phosphate synthase 1
TraesCS5D01G384100.1	-3.77083	42.1667	0.982873	1>2	0.00890957	0.997274	1-deoxy-D-xylulose 5-phosphate synthase 1
TraesCS7A01G205300.1	-2.63559	12.1667	0.98347	1>2	0.00861136	0.995906	1-phosphatidylinositol-3-phosphate 5-kinase
TraesCS3B01G224000.1	-2.34826	51.8333	0.914929	1>2	0.0375889	1	2,3,4,5-tetrahydropyridine-2,6-dicarboxylate N-acetyltransferase
TraesCS2B01G169200.1	-2.91995	48.1667	0.925915	1>2	0.0328711	1	2,3,4,5-tetrahydropyridine-2,6-dicarboxylate N-acetyltransferase
TraesCS2A01G144200.1	-3.52356	21	0.972009	1>2	0.013728	0.999999	2,3,4,5-tetrahydropyridine-2,6-dicarboxylate N-acetyltransferase
TraesCS2D01G148200.1	-4.07325	47.5	0.988078	1>2	0.00642458	0.947545	2,3,4,5-tetrahydropyridine-2,6-dicarboxylate N-acetyltransferase
TraesCS7B01G237100.1	-4	15	0.995595	1>2	0.00260233	0.318278	2,3-bisphosphoglycerate-independent phosphoglycerate mutase
TraesCS7D01G157200.1	-1.81943	14.3333	0.899544	1>2	0.0442303	1	26S protease regulatory subunit
TraesCS7A01G378600.1	-2.37851	21	0.964878	1>2	0.0170113	1	26S protease regulatory subunit
TraesCS2D01G476000.1	-2.40599	21.5	0.96164	1>2	0.0184953	1	26S protease regulatory subunit
TraesCS6D01G195300.1	-2.20645	31.3333	0.937638	1>2	0.0278405	1	26S proteasome non-atpase regulatory subunit, putative
TraesCS7D01G059900.1	-2.64386	10.5	0.978767	1>2	0.0108383	0.999855	26S proteasome non-atpase regulatory subunit, putative
TraesCS2A01G457600LC.1	-2.26303	12.6667	0.970482	1>2	0.0145288	1	26S proteasome non-ATPase regulatory subunit-like protein
TraesCS2D01G265800.1	-2.47805	10.6667	0.954029	1>2	0.0215617	1	26S proteasome non-ATPase regulatory subunit-like protein
TraesCS4D01G265700.1	-2.04439	12.5	0.918383	1>2	0.0360985	1	26S proteasome regulatory subunit
TraesCS1D01G199700.1	-2.39232	17	0.936038	1>2	0.028464	1	26S proteasome regulatory subunit family protein
TraesCS7B01G342400.1	-3.32193	99	0.885528	1>2	0.0496869	1	2-oxoglutarate (2OG) and Fe(II)-dependent oxygenase superfamily protein
TraesCS7A01G443600.1	-4	15	0.949439	1>2	0.0234767	1	2-oxoglutarate (2OG) and Fe(II)-dependent oxygenase superfamily protein
TraesCS3D01G345600.1	-4.2854	18.5	0.987767	1>2	0.00663994	0.957873	2-oxoglutarate (2OG) and Fe(II)-dependent oxygenase superfamily protein
TraesCS2D01G283300.2	-2.32193	16	0.935099	1>2	0.0288602	1	2-oxoglutarate dehydrogenase E1 component family protein
TraesCS4D01G253800.1	-2.89077	38.5	0.977724	1>2	0.0113171	0.999936	2-oxoglutarate-dependent dioxygenase-related family protein
TraesCS4A01G593300LC.1	-2.07039	10.6667	0.949907	1>2	0.0231869	1	3'(2'),5'-bisphosphate nucleotidase 1
TraesCS6D01G238800.1	-4.04439	15.5	0.99631	1>2	0.00217834	0.220145	3,5-epimerase/4-reductase
TraesCS6A01G257500.1	-4.70044	25	0.998223	1>2	0.00113779	0.0412516	3,5-epimerase/4-reductase
TraesCS5D01G040400.1	-2.47805	10.6667	0.910385	1>2	0.0393769	1	30S ribosomal protein S10
TraesCS5B01G048200LC.1	-3.80735	13	0.944855	1>2	0.0250983	1	30S ribosomal protein S10
TraesCS3D01G055900LC.1	-4.12928	16.5	0.980002	1>2	0.0102617	0.99963	30S ribosomal protein S10
TraesCS7A01G644800LC.1	-2.93546	22.1667	0.942568	1>2	0.0260838	1	30S ribosomal protein S11
TraesCS7B01G355300.1	-3.08746	15	0.983363	1>2	0.00864887	0.996107	30S ribosomal protein S11
TraesCS2A01G295600.1	-3.64386	11.5	0.986197	1>2	0.00729286	0.979259	30S ribosomal protein S11
TraesCS2B01G312000.1	-4.12928	16.5	0.989618	1>2	0.0058102	0.905182	30S ribosomal protein S11
TraesCS7D01G607200LC.1	-4.26679	36.5	0.97879	1>2	0.0108254	0.999852	30S ribosomal protein S11
TraesCS3A01G353000.1	-2.77259	17.5	0.901457	1>2	0.0432699	1	30S ribosomal protein S12
TraesCS5D01G442100.1	-3.22239	25	0.961654	1>2	0.0184807	1	30S ribosomal protein S13
TraesCS7A01G469100.2	-3.58496	11	0.891451	1>2	0.0468668	1	30S ribosomal protein S13
TraesCS5B01G437200.1	-3.71882	36.5	0.905085	1>2	0.0419603	1	30S ribosomal protein S13
TraesCS6A01G231200.1	-3.80735	13	0.950295	1>2	0.0230421	1	30S ribosomal protein S17
TraesCS2A01G245900.1	-2.80913	116.167	0.9185	1>2	0.0360034	1	30S ribosomal protein S19
TraesCS5D01G121600.1	-3.73697	37	0.92661	1>2	0.0325557	1	30S ribosomal protein S4
TraesCS5A01G458900.1	-3.50873	58.8333	0.924022	1>2	0.0337053	1	30S ribosomal protein S5
TraesCS3B01G388800.1	-3.06609	59	0.894852	1>2	0.0457729	1	30S ribosomal protein S8, putative
TraesCS1A01G286300.1	-3.9542	14.5	0.924911	1>2	0.0333339	1	30S ribosomal protein S8, putative
TraesCS4A01G190500.1	-2.43911	38.3333	0.90049	1>2	0.0436898	1	30S ribosomal protein S9
TraesCS4A01G190200.1	-2.80735	18	0.954054	1>2	0.0215462	1	30S ribosomal protein S9
TraesCS4B01G129600.1	-3.34577	27.5	0.950959	1>2	0.0227543	1	30S ribosomal protein S9
TraesCS4D01G123000.1	-3.52356	10.5	0.954912	1>2	0.0212512	1	30S ribosomal protein S9
TraesCS2A01G131800.1	-3.80735	13	0.964869	1>2	0.0170257	1	30S ribosomal protein S9
TraesCS2B01G154400.1	-4.12928	16.5	0.97288	1>2	0.0133692	0.999999	30S ribosomal protein S9
TraesCS6B01G121300.1	-2.80735	12	0.904957	1>2	0.0419996	1	3'-5' ssDNA/RNA exonuclease TatD
TraesCS7B01G142500.1	-3.90689	14	0.957689	1>2	0.0200731	1	3-hydroxy-3-methylglutaryl coenzyme A reductase
TraesCS2D01G379400.1	-1.97199	12.6667	0.925101	1>2	0.0332967	1	3-hydroxyacyl-[acyl-carrier-protein] dehydratase FabZ
TraesCS2A01G383100.1	-2.02554	14.3333	0.938181	1>2	0.0275209	1	3-hydroxyacyl-[acyl-carrier-protein] dehydratase FabZ
TraesCS1A01G116900.1	-2.02106	17.3333	0.929187	1>2	0.0314872	1	3-isopropylmalate dehydratase large subunit
TraesCS2A01G577600.1	-3.80735	13	0.991734	1>2	0.00468723	0.761594	3-isopropylmalate dehydrogenase
TraesCS6D01G166600.1	-1.82597	18.6667	0.903246	1>2	0.0425728	1	3-ketoacyl-CoA synthase
TraesCS1D01G120000.1	-3.12412	41.1667	0.927363	1>2	0.0322415	1	3'-N-debenzoyl-2'-deoxytaxol N-benzoyltransferase
TraesCS7B01G065500.1	-3.3322	21.1667	0.974638	1>2	0.0127746	0.999996	3-oxoacyl-[acyl-carrier-protein] synthase
TraesCS2B01G549400.1	-4.08746	16	0.991024	1>2	0.00511041	0.8268	3-oxoacyl-[acyl-carrier-protein] synthase 3
TraesCS2D01G440400.2	-2.09954	15.3333	0.897686	1>2	0.044855	1	3-phosphoshikimate 1-carboxyvinyltransferase
TraesCS3D01G232600.1	-2.63559	12.1667	0.919433	1>2	0.0356231	1	3R-hydroxymyristoyl-dehydratase-hydroxymyristoyl ACP dehydrase isoform 1
TraesCS3A01G387800.1	-3.90689	14	0.901974	1>2	0.0430901	1	4,5-dioxygenase-like protein
TraesCS3A01G690400LC.1	-3.12102	25.6667	0.950102	1>2	0.0231065	1	40S ribosomal protein S10
TraesCS2A01G228800.1	-2.87774	21.1667	0.909921	1>2	0.0395925	1	40S ribosomal protein S12
TraesCS7B01G217400.1	-2.75489	30.6667	0.902701	1>2	0.0427515	1	40S ribosomal protein S13
TraesCS7D01G313200.1	-2.82597	22.3333	0.936072	1>2	0.0284282	1	40S ribosomal protein S13
TraesCS7A01G316200.1	-3.42626	19.5	0.942661	1>2	0.0259817	1	40S ribosomal protein S13
TraesCS2A01G115100.1	-3.52356	10.5	0.979585	1>2	0.0104153	0.999711	40S ribosomal protein S21
TraesCS4A01G139600.1	-3.55254	161	0.969011	1>2	0.0151	1	40S ribosomal protein S21
TraesCS4B01G008900.1	-3.90689	14	0.943265	1>2	0.02576	1	40S ribosomal protein S25, putative
TraesCS4D01G382500LC.1	-2.58496	21.6667	0.903496	1>2	0.0424735	1	40S ribosomal protein S27
TraesCS7A01G501300.1	-3.48543	51	0.939594	1>2	0.027115	1	40S ribosomal protein S27
TraesCS4B01G280800.1	-3.64386	23	0.98626	1>2	0.00723105	0.97777	40S ribosomal protein S27
TraesCS4A01G167400.1	-3.26946	20.1667	0.9549	1>2	0.0212666	1	40S ribosomal protein S28
TraesCS4D01G157600.1	-3.32747	78.3333	0.951923	1>2	0.0224834	1	40S ribosomal protein S28
TraesCS1A01G092900.1	-3.13061	80.1667	0.93129	1>2	0.0305928	1	40S ribosomal protein S4
TraesCS2D01G064500.1	-3.04439	48.3333	0.911646	1>2	0.0388497	1	40S ribosomal protein S6
TraesCS4D01G191400.2	-3.75489	37.5	0.926517	1>2	0.0325927	1	40S ribosomal protein S7
TraesCS2B01G293800.3	-2.94753	15.6667	0.890047	1>2	0.0474759	1	40S ribosomal protein S8
TraesCS2A01G168300.1	-3.66297	35	0.94559	1>2	0.0248974	1	40S ribosomal protein SA
TraesCS3D01G388100.1	-3.52356	10.5	0.990453	1>2	0.0054243	0.866512	4-coumarate:CoA ligase-like protein
TraesCS6D01G130800.1	-2.80735	24	0.978364	1>2	0.011019	0.999893	4-hydroxyphenylpyruvate dioxygenase
TraesCS1B01G254000.1	-2.85798	12.5	0.98601	1>2	0.00736692	0.98093	50S ribosomal protein L1
TraesCS1D01G242500.1	-2.9542	13.5	0.990445	1>2	0.00543543	0.867788	50S ribosomal protein L1
TraesCS7A01G352600.1	-3.13516	18.1667	0.934603	1>2	0.0291126	1	50S ribosomal protein L1
TraesCS6D01G246600.1	-2.94996	74	0.903164	1>2	0.0426521	1	50S ribosomal protein L11
TraesCS2D01G263000.1	-3.18488	43.1667	0.907256	1>2	0.0410038	1	50S ribosomal protein L13
TraesCS5D01G402800.1	-4.2854	37	0.976198	1>2	0.0119757	0.99998	50S ribosomal protein L13
TraesCS6B01G424800.1	-3.32193	27	0.919138	1>2	0.0357371	1	50S ribosomal protein L14
TraesCS4B01G128700.1	-2.80735	18	0.900063	1>2	0.0439503	1	50S ribosomal protein L2
TraesCS1D01G010400.1	-2.64386	10.5	0.912994	1>2	0.0382861	1	50S ribosomal protein L2, putative
TraesCS7D01G260500.1	-2.64386	10.5	0.907164	1>2	0.0410624	1	50S ribosomal protein L22
TraesCS7A01G259500.1	-2.90689	13	0.909678	1>2	0.039671	1	50S ribosomal protein L22
TraesCS5A01G170300.1	-2.9542	13.5	0.895037	1>2	0.0456494	1	50S ribosomal protein L22
TraesCS5B01G167100.1	-3.20945	16.5	0.917451	1>2	0.0364981	1	50S ribosomal protein L22
TraesCS2A01G354200.1	-2.80735	18	0.893386	1>2	0.0464301	1	50S ribosomal protein L23
TraesCS4A01G186300.1	-3.10852	40.6667	0.954964	1>2	0.021174	1	50S ribosomal protein L24
TraesCS2B01G239900.1	-3.58496	11	0.986541	1>2	0.00713205	0.975193	50S ribosomal protein L28
TraesCS3B01G154600.1	-2.80735	12	0.89711	1>2	0.045078	1	50S ribosomal protein L5
TraesCS1A01G125100.1	-3.20945	16.5	0.912963	1>2	0.0383249	1	50S ribosomal protein L5
TraesCS3B01G011300.1	-3.03427	31.1667	0.903384	1>2	0.0425132	1	50S ribosomal protein L6
TraesCS3A01G007300.1	-4.04439	15.5	0.955419	1>2	0.0209577	1	50S ribosomal protein L6
TraesCS6B01G189400.1	-3.52356	10.5	0.981092	1>2	0.00971091	0.999137	50S ribosomal protein L7/L12
TraesCS7A01G014100.1	-3.70044	12	0.911103	1>2	0.0390838	1	50S ribosomal protein L9
TraesCS7D01G011300.1	-4.20945	17.5	0.982068	1>2	0.0092379	0.99828	50S ribosomal protein L9
TraesCS3B01G181300.1	-4.20945	17.5	0.913408	1>2	0.0380726	1	5'-methylthioadenosine/S-adenosylhomocysteine nucleosidase
TraesCS2B01G551700.1	-3.55459	21.5	0.96207	1>2	0.0183355	1	6,7-dimethyl-8-ribityllumazine synthase
TraesCS4A01G061000LC.1	-2.45943	13.5	0.962392	1>2	0.0181616	1	60 kDa chaperonin
TraesCS6D01G009100.1	-3.77259	38	0.983894	1>2	0.00843744	0.994846	60 kDa chaperonin
TraesCS1A01G277500.1	-3.18519	126.833	0.934415	1>2	0.0292562	1	60S acidic ribosomal protein
TraesCS5D01G158600.1	-2.70044	11	0.977351	1>2	0.0115489	0.999957	60S acidic ribosomal protein P0
TraesCS7D01G313800.1	-3.09276	40.1667	0.950736	1>2	0.0229139	1	60S acidic ribosomal protein P1
TraesCS7B01G217900.1	-3.16993	42.6667	0.959165	1>2	0.0194565	1	60S acidic ribosomal protein P1
TraesCS7A01G316300.1	-3.85986	238.833	0.929151	1>2	0.0315055	1	60S acidic ribosomal protein P1
TraesCS7B01G319200.1	-3.31431	56.6667	0.944942	1>2	0.0250478	1	60S acidic ribosomal protein P3
TraesCS7D01G411600.1	-3.59442	70.1667	0.97478	1>2	0.0127221	0.999995	60S acidic ribosomal protein P3
TraesCS6A01G224600.1	-2.58496	11.6667	0.959845	1>2	0.0191429	1	60S ribosomal protein L14, putative
TraesCS2D01G379700.1	-3.65896	73.6667	0.971124	1>2	0.0142394	1	60S ribosomal protein L14, putative
TraesCS2D01G110100.1	-2.90689	13	0.923671	1>2	0.0338359	1	60S ribosomal protein L18
TraesCS4B01G166800.1	-3.61471	22.5	0.978977	1>2	0.0107612	0.999836	60S ribosomal protein L18
TraesCS1B01G427900.1	-4.04439	31	0.96547	1>2	0.0167392	1	60S ribosomal protein L18a
TraesCS4D01G339500.1	-3.09192	47.6667	0.910252	1>2	0.0394357	1	60S ribosomal protein L21
TraesCS7A01G344500.1	-2.96347	45.3333	0.931247	1>2	0.0306291	1	60S ribosomal protein L22, putative
TraesCS7D01G335000.1	-2.98706	16.1667	0.909101	1>2	0.0398873	1	60S ribosomal protein L22, putative
TraesCS2D01G111100.1	-3.5025	31	0.980384	1>2	0.00997958	0.999426	60S ribosomal protein L22, putative
TraesCS2B01G129300.1	-3.61471	22.5	0.96828	1>2	0.0153983	1	60S ribosomal protein L22, putative
TraesCS3D01G332800.1	-3.27684	113	0.920611	1>2	0.0351504	1	60S ribosomal protein L24
TraesCS5B01G480700.1	-4	15	0.93802	1>2	0.0276098	1	60S ribosomal protein L24
TraesCS5A01G468000.1	-4.42626	20.5	0.940445	1>2	0.0268721	1	60S ribosomal protein L24
TraesCS3B01G284300.1	-2.83289	32.6667	0.897355	1>2	0.0449361	1	60S ribosomal protein l28
TraesCS7D01G480000.1	-2.73697	17	0.887039	1>2	0.0489913	1	60S ribosomal protein L30
TraesCS1D01G306800.1	-3.79442	51.5	0.973688	1>2	0.0130816	0.999998	60S ribosomal protein L30
TraesCS7B01G152900.1	-2.88753	32	0.902313	1>2	0.0430104	1	60S ribosomal protein L32
TraesCS5A01G279400.1	-3.04439	24.1667	0.907208	1>2	0.0410429	1	60S ribosomal protein L32
TraesCS5D01G286400.1	-3.16993	16	0.922497	1>2	0.0343977	1	60S ribosomal protein L32
TraesCS5D01G286200.1	-3.75489	12.5	0.904209	1>2	0.042236	1	60S ribosomal protein L32
TraesCS2B01G342800.1	-3.70044	24	0.947787	1>2	0.0240438	1	60S ribosomal protein L34
TraesCS3B01G302300.1	-3.55459	21.5	0.979715	1>2	0.0103896	0.999698	60S ribosomal protein L37a
TraesCS6A01G360400.1	-3.32747	39.1667	0.970631	1>2	0.014446	1	60S ribosomal protein L39
TraesCS6B01G393300.1	-4.70044	25	0.975949	1>2	0.0121467	0.999986	60S ribosomal protein L39
TraesCS5D01G326000.1	-3.80735	26	0.968183	1>2	0.0154833	1	60S ribosomal protein L44
TraesCS5A01G320100.1	-4.32193	38	0.982131	1>2	0.00919973	0.998184	60S ribosomal protein L44
TraesCS5B01G565800LC.1	-3.75489	12.5	0.928838	1>2	0.0316156	1	60S ribosomal protein L5
TraesCS6A01G320700LC.1	-3.40808	41.6667	0.918466	1>2	0.0360224	1	60S ribosomal protein L6
TraesCS5A01G452400.1	-3.00346	60.8333	0.946914	1>2	0.0244692	1	60S ribosomal protein L7
TraesCS7B01G166400.1	-3.24793	17	0.911672	1>2	0.0388302	1	60S ribosomal protein L7
TraesCS5B01G461300.1	-3.45943	20	0.931911	1>2	0.0302663	1	60S ribosomal protein L7
TraesCS1B01G373600.1	-2.6893	18.1667	0.956323	1>2	0.0206816	1	6-phosphogluconate dehydrogenase, decarboxylating
TraesCS1D01G361600.1	-2.02554	14.3333	0.928964	1>2	0.0315605	1	ABC transporter A family protein
TraesCS1B01G373900.1	-3	14	0.991596	1>2	0.00475793	0.773293	ABC transporter A family protein
TraesCS5A01G392600.1	-2.45943	13.5	0.888572	1>2	0.0481917	1	ABC transporter B family protein
TraesCS1A01G126900.1	-2.11839	21.1667	0.939946	1>2	0.0270278	1	ABC transporter G family member
TraesCS1D01G126600.1	-2.58496	15	0.980752	1>2	0.00985044	0.999301	ABC transporter G family member
TraesCS4A01G125500.1	-2.46297	55.6667	0.885262	1>2	0.0497712	1	ABC(ATP-binding) family transporter
TraesCS6D01G362400.1	-2.54844	16.1667	0.985602	1>2	0.00756545	0.984831	ABC(ATP-binding) family transporter
TraesCS2B01G482600.1	-3.16993	16	0.970345	1>2	0.0146115	1	Acclimation protein
TraesCS6D01G354000.1	-3.80735	13	0.993318	1>2	0.0036131	0.550796	Acetamidase/formamidase, putative
TraesCS7B01G205500.1	-1.94251	15.1667	0.921358	1>2	0.034868	1	Acetyltransferase component of pyruvate dehydrogenase complex
TraesCS6D01G024400.1	-2.01792	10.1667	0.934952	1>2	0.0288782	1	Acetyltransferase component of pyruvate dehydrogenase complex
TraesCS7A01G305100.1	-2.70044	16.5	0.979211	1>2	0.0106459	0.999801	Acetyltransferase component of pyruvate dehydrogenase complex
TraesCS6D01G026400.1	-3.19377	27.1667	0.942079	1>2	0.0262879	1	Acid beta-fructofuranosidase
TraesCS6A01G023200.1	-3.80735	13	0.984701	1>2	0.00800487	0.991038	Acid beta-fructofuranosidase
TraesCS4A01G485400.2	-5.06609	32.5	0.995297	1>2	0.0027169	0.345917	Acid invertase 1
TraesCS1D01G020000.1	-2.55897	68.5	0.932441	1>2	0.0299938	1	Actin
TraesCS5D01G516200.1	-2.70044	11	0.94782	1>2	0.0240111	1	Actin
TraesCS5B01G516100.1	-4.2854	18.5	0.987473	1>2	0.00677089	0.963286	Actin
TraesCS4D01G050800.1	-4.61471	23.5	0.989069	1>2	0.00606055	0.925094	Actin
TraesCS5B01G491500.1	-2.6845	12.6667	0.958395	1>2	0.0197857	1	Actin depolymerizing factor
TraesCS5D01G491900.1	-3.85798	27	0.994709	1>2	0.00296293	0.405144	Actin depolymerizing factor
TraesCS5A01G228200.1	-2.64386	10.5	0.97556	1>2	0.0123685	0.999991	Activating signal cointegrator 1
TraesCS7A01G284700.1	-3.00529	39.8333	0.989694	1>2	0.00578748	0.903183	Activator of 90 kDa heat shock ATPase-like protein
TraesCS7D01G183300.1	-2.21968	23.1667	0.965081	1>2	0.016911	1	Acyl carrier protein
TraesCS5B01G551200LC.1	-2.33985	21.6667	0.957164	1>2	0.0203011	1	Acyl carrier protein
TraesCS5D01G565300.1	-2.77565	44.8333	0.948948	1>2	0.0237016	1	Acyl carrier protein
TraesCS4A01G146900.1	-3.39232	19	0.967768	1>2	0.0156677	1	Acyl carrier protein
TraesCS5B01G559200.1	-4.20945	17.5	0.975402	1>2	0.0124208	0.999991	Acyl carrier protein
TraesCS5B01G322200.1	-2.75489	11.5	0.973006	1>2	0.0133005	0.999998	Acyl-[acyl-carrier-protein] desaturase
TraesCS3D01G421700.1	-3.24317	45.1667	0.894776	1>2	0.0458345	1	Acyl-[acyl-carrier-protein] desaturase
TraesCS5A01G284400.1	-2.66742	30.3333	0.983891	1>2	0.00844978	0.994929	Acyl-[acyl-carrier-protein] hydrolase
TraesCS7A01G089000.1	-4.20945	17.5	0.995878	1>2	0.00245464	0.28241	Acyl-[acyl-carrier-protein] hydrolase
TraesCS5B01G382200.1	-4.87254	160.333	0.985168	1>2	0.00772967	0.987486	Acyl-coenzyme A oxidase
TraesCS1A01G153300.1	-2.26946	17.8333	0.966688	1>2	0.0162365	1	Adaptin ear-binding coat-associated protein, putative
TraesCS6D01G212000.1	-2.07039	16	0.911397	1>2	0.0390058	1	Adenosine kinase-like protein
TraesCS2B01G521600.3	-2.71741	24.1667	0.940338	1>2	0.0269239	1	Adenosylhomocysteinase
TraesCS2A01G489600.2	-2.85798	12.5	0.888401	1>2	0.0482759	1	Adenosylhomocysteinase
TraesCS2D01G493500.1	-2.95977	169.5	0.930033	1>2	0.0310662	1	Adenosylhomocysteinase
TraesCS2A01G548300.1	-2.02106	17.3333	0.89303	1>2	0.0465127	1	Adenylate kinase
TraesCS5A01G496900.1	-2.64386	10.5	0.977519	1>2	0.0114589	0.99995	Adenylate kinase
TraesCS4D01G321500.1	-3.70044	12	0.983252	1>2	0.00878519	0.996765	Adenylate kinase
TraesCS4B01G290200.1	-1.90689	18.3333	0.915663	1>2	0.0372441	1	Adenylosuccinate synthetase
TraesCS4A01G260800.1	-1.81203	36.8333	0.889618	1>2	0.0476866	1	Adenylyl cyclase-associated protein
TraesCS2D01G177700.1	-4	15	0.994393	1>2	0.00304508	0.424302	Adipocyte plasma membrane-associated protein
TraesCS6D01G166400.1	-3.72792	24.5	0.939726	1>2	0.0270801	1	ADP,ATP carrier protein
TraesCS6A01G282200.1	-2.97624	753.333	0.906505	1>2	0.0414527	1	ADP,ATP carrier protein, mitochondrial
TraesCS6B01G310600.1	-3.50383	386.167	0.935661	1>2	0.0286076	1	ADP,ATP carrier protein, mitochondrial
TraesCS6B01G308400.1	-2.21723	12.1667	0.965588	1>2	0.0166099	1	ADP-L-glycero-D-manno-heptose-6-epimerase
TraesCS5D01G480200.1	-2.35435	30.1667	0.885561	1>2	0.0496658	1	ADP-ribosylation factor
TraesCS1B01G317000.1	-2.75489	11.5	0.985695	1>2	0.00752824	0.984158	ADP-ribosylation factor
TraesCS3A01G337300.2	-3.05009	55.8333	0.99072	1>2	0.00529106	0.850494	ADP-ribosylation factor
TraesCS3A01G172900.1	-1.90689	23.8333	0.908803	1>2	0.0401037	1	ADP-ribosylation factor family protein
TraesCS3D01G196200.1	-2.22542	20.8333	0.952558	1>2	0.0222012	1	ADP-ribosylation factor family protein
TraesCS4D01G260100.1	-2.39232	14.1667	0.979866	1>2	0.0103128	0.999659	ADP-ribosylation factor, putative
TraesCS4B01G164400.1	-2.82782	30.5	0.975693	1>2	0.0122641	0.999989	ADP-ribosylation factor, putative
TraesCS4D01G152600.1	-3.11548	23	0.981902	1>2	0.00930171	0.99843	ADP-ribosylation factor, putative
TraesCS1D01G201300.1	-2.85798	12.5	0.960275	1>2	0.0190246	1	ADP-ribosylation factor, putative, expressed
TraesCS5A01G117500.1	-3.52356	10.5	0.947791	1>2	0.0240274	1	AGAMOUS MADS box factor transcription factor
TraesCS3A01G129200.1	-3.08746	15	0.965978	1>2	0.0164367	1	Alba DNA/RNA-binding protein
TraesCS4B01G371900.1	-1.97199	12.6667	0.930932	1>2	0.030738	1	Alcohol dehydrogenase
TraesCS6A01G386600.1	-2.0603	43.3333	0.933287	1>2	0.0297222	1	Alcohol dehydrogenase
TraesCS4D01G365600.1	-2.27886	21.8333	0.944143	1>2	0.0252515	1	Alcohol dehydrogenase
TraesCS3B01G485000.1	-1.90689	11	0.894927	1>2	0.0457317	1	Alcohol dehydrogenase, putative
TraesCS3A01G448800.1	-2.80735	12	0.980336	1>2	0.010057	0.99949	Alcohol dehydrogenase, putative
TraesCS7B01G282100.1	-3	14	0.986793	1>2	0.00704664	0.972748	Alcohol dehydrogenase, putative
TraesCS7D01G269800.1	-3.76818	50.5	0.938018	1>2	0.0276454	1	Alcohol dehydrogenase, putative
TraesCS2D01G197300.1	-2.85798	12.5	0.986983	1>2	0.00699852	0.971269	Aldehyde dehydrogenase
TraesCS6D01G355000.2	-3.09398	32.6667	0.995321	1>2	0.00270409	0.342827	Aldehyde dehydrogenase
TraesCS2A01G096000.1	-3.52356	10.5	0.952536	1>2	0.0222326	1	Aldehyde dehydrogenase
TraesCS2B01G406900.1	-3.5325	24.6667	0.982185	1>2	0.00917428	0.998118	Aldehyde dehydrogenase
TraesCS2A01G388900.1	-3.64386	11.5	0.982794	1>2	0.00894707	0.997412	Aldehyde dehydrogenase
TraesCS6B01G284900.1	-3.70044	12	0.929672	1>2	0.0312672	1	Aldehyde dehydrogenase
TraesCS5B01G120100.1	-4.3373	134.5	0.964795	1>2	0.0170687	1	Aldehyde dehydrogenase
TraesCS2D01G386700.1	-4.75489	26	0.997818	1>2	0.00142358	0.0753702	Aldehyde dehydrogenase
TraesCS7A01G369400.1	-3.24793	17	0.940624	1>2	0.0267855	1	Aldehyde dehydrogenase, putative
TraesCS3D01G230600.1	-3.44032	124.833	0.899811	1>2	0.0441304	1	Aldo/keto reductase family oxidoreductase
TraesCS3A01G038400.1	-2.58496	11.6667	0.981128	1>2	0.00964688	0.999051	Aldo-keto reductase
TraesCS2B01G341200.1	-3.26946	20.1667	0.993601	1>2	0.0034584	0.517033	Aldose 1-epimerase
TraesCS2D01G322100.1	-3.90689	14	0.941716	1>2	0.0264581	1	Aldose 1-epimerase
TraesCS2B01G529800.1	-3.52356	10.5	0.985041	1>2	0.00781743	0.988733	Aldose 1-epimerase family protein
TraesCS3D01G116400.1	-4.67243	24.5	0.997783	1>2	0.00145082	0.0794339	Alkaline alpha-galactosidase seed imbibition protein
TraesCS3D01G116400.2	-4.83289	27.5	0.989757	1>2	0.00570794	0.895924	Alkaline alpha-galactosidase seed imbibition protein
TraesCS4B01G237600.1	-3.04439	14.5	0.959277	1>2	0.0194116	1	Allene oxide synthase
TraesCS5D01G348900LC.1	-6.37678	273.667	0.998047	1>2	0.00123896	0.0519177	Alpha amylase family protein
TraesCS2A01G177300.1	-3.64386	11.5	0.986486	1>2	0.00715662	0.975859	Alpha/beta hydrolase, putative
TraesCS2B01G204200.1	-3.70834	28.1667	0.980971	1>2	0.00981223	0.99926	Alpha/beta hydrolase, putative
TraesCS1A01G139100.1	-2.5325	11.1667	0.965491	1>2	0.0167249	1	Alpha/beta-hydrolase
TraesCS6D01G226000.1	-4.32193	38	0.990907	1>2	0.00516668	0.834468	Alpha/beta-hydrolase superfamily protein
TraesCSU01G052600.1	-1.98089	18.6667	0.925804	1>2	0.0329637	1	Alpha/beta-Hydrolases superfamily protein
TraesCS4A01G263500.1	-2.90689	13	0.984369	1>2	0.00821555	0.993125	Alpha/beta-Hydrolases superfamily protein
TraesCS4D01G051100.1	-2.98706	16.1667	0.99287	1>2	0.00391512	0.614683	Alpha/beta-Hydrolases superfamily protein
TraesCS4B01G051000.1	-4.08746	16	0.996178	1>2	0.0022321	0.231821	Alpha/beta-Hydrolases superfamily protein
TraesCS5A01G242300.1	-4	15	0.956449	1>2	0.0206512	1	Alpha/beta-Hydrolases superfamily protein, putative
TraesCS5D01G249100.1	-4.58496	23	0.997708	1>2	0.00151549	0.0897561	Alpha/beta-Hydrolases superfamily protein, putative
TraesCS7D01G046600.1	-4.65105	96.5	0.998641	1>2	0.000872225	0.0198719	Alpha/beta-Hydrolases superfamily protein, putative
TraesCS5B01G240200.1	-5.26679	37.5	0.992508	1>2	0.00420163	0.672526	Alpha/beta-Hydrolases superfamily protein, putative
TraesCS5D01G404500.1	-5.10852	33.5	0.966865	1>2	0.0161517	1	Alpha-1,4 glucan phosphorylase
TraesCS2A01G498600.1	-1.95174	18.1667	0.888902	1>2	0.0480443	1	Alpha-1,4-glucan-protein synthase [UDP-forming]
TraesCS2B01G526700.1	-2.70044	33	0.911003	1>2	0.0391619	1	Alpha-1,4-glucan-protein synthase [UDP-forming]
TraesCS3D01G298600.1	-4.19377	115.333	0.985031	1>2	0.00784239	0.989068	Alpha-1,4-glucan-protein synthase [UDP-forming]
TraesCS3B01G333100.1	-4.47032	63.5	0.998079	1>2	0.00122196	0.0500626	Alpha-1,4-glucan-protein synthase [UDP-forming]
TraesCS3A01G303200.1	-4.90884	358.167	0.994962	1>2	0.00285703	0.37994	Alpha-1,4-glucan-protein synthase [UDP-forming]
TraesCS2A01G174400.1	-2.16993	11.6667	0.951664	1>2	0.0225151	1	Alpha-1,4-glucan-protein synthase [UDP-forming] 1
TraesCS4D01G151900.1	-3.04439	14.5	0.984199	1>2	0.0082897	0.99375	Alpha-1,4-glucan-protein synthase [UDP-forming] 1
TraesCS7B01G286700.1	-3.36712	102.5	0.962376	1>2	0.0181761	1	Alpha-amylase
TraesCS7A01G383900.1	-5.11611	370.5	0.991663	1>2	0.00472272	0.767502	Alpha-amylase
TraesCS5B01G011700.1	-2.9542	67.5	0.89646	1>2	0.0452811	1	Alpha-galactosidase
TraesCS4A01G215300.1	-3.85798	121.5	0.955246	1>2	0.0210812	1	Amino acid permease
TraesCS4B01G100800.1	-4.24793	18	0.982335	1>2	0.00912348	0.997978	Amino acid permease
TraesCS6D01G245700.1	-3.33498	33.3333	0.987871	1>2	0.00655713	0.954101	Amino acid permease family protein
TraesCS2A01G467900.1	-1.94753	13.3333	0.926025	1>2	0.0327969	1	Aminomethyltransferase
TraesCS7D01G341900.2	-3.16993	16	0.982764	1>2	0.00897203	0.997501	Aminotransferase
TraesCS5B01G234400.1	-3.71882	36.5	0.993296	1>2	0.00365444	0.559763	Aminotransferase
TraesCS4D01G286900.1	-2.72632	63.6667	0.99005	1>2	0.00558125	0.883589	Aminotransferase like protein
TraesCS4A01G015900.1	-2.7479	43.8333	0.967152	1>2	0.0159674	1	Aminotransferase like protein
TraesCS1B01G308900.1	-4.08746	48	0.992596	1>2	0.00408675	0.649667	Aminotransferase like protein
TraesCS1D01G292100.1	-4.89077	172	0.99386	1>2	0.003315	0.485388	Aminotransferase like protein
TraesCS1A01G299100.1	-5	31	0.989403	1>2	0.00590103	0.912851	Aminotransferase like protein
TraesCS6A01G338600.1	-4.75489	26	0.977243	1>2	0.0116002	0.999961	Aminotransferase-related family protein
TraesCS1D01G195100.1	-4.2854	55.5	0.973446	1>2	0.0131224	0.999998	AMMECR1-like protein
TraesCS1A01G191400.1	-5.01601	73.1667	0.99195	1>2	0.00458185	0.743365	AMMECR1-like protein
TraesCS6D01G208000.1	-2.80735	12	0.985759	1>2	0.00746616	0.982978	AMP deaminase
TraesCS5A01G296900.1	-2.05445	13.6667	0.935529	1>2	0.0286256	1	Ankyrin repeat domain containing protein
TraesCS5B01G296200.1	-2.8413	18.5	0.982526	1>2	0.00903508	0.997711	Ankyrin repeat domain containing protein
TraesCS4B01G024100.1	-3.49185	20.5	0.985167	1>2	0.00774224	0.987672	Ankyrin repeat family protein
TraesCS4A01G229000.1	-2.3322	18.8333	0.969746	1>2	0.0148327	1	Ankyrin repeat protein SKIP35
TraesCS4B01G087400.1	-3.03427	31.1667	0.987515	1>2	0.00673524	0.961873	Ankyrin repeat protein SKIP35
TraesCS5D01G532800.1	-3.80735	13	0.992806	1>2	0.00394172	0.620192	Ankyrin repeat protein-like
TraesCS7B01G166600.1	-2.30743	13.1667	0.975242	1>2	0.0124994	0.999993	Ankyrin repeat-containing protein
TraesCS1B01G092400.1	-4.16993	17	0.989139	1>2	0.00604909	0.924266	Annexin
TraesCS6D01G382400.1	-3.19377	27.1667	0.990698	1>2	0.00531329	0.85326	Anthocyanin 5-aromatic acyltransferase
TraesCS6A01G398100.1	-3.65535	38.6667	0.946298	1>2	0.0247313	1	Anthocyanin 5-aromatic acyltransferase
TraesCS5A01G557300.1	-2.66297	32	0.967925	1>2	0.0155969	1	AP-2 complex subunit alpha-2
TraesCS3B01G457300.1	-1.7318	10.8333	0.894018	1>2	0.0462654	1	AP-4 complex subunit epsilon
TraesCS3D01G417200.1	-2.21299	13.3333	0.947657	1>2	0.0241255	1	AP-4 complex subunit epsilon
TraesCS4B01G224300LC.1	-2.32193	16	0.965295	1>2	0.016825	1	Apoptotic chromatin condensation inducer in the nucleus
TraesCS4D01G165300.1	-2.3505	13.6667	0.978422	1>2	0.0109931	0.999888	Apoptotic chromatin condensation inducer in the nucleus
TraesCS4B01G592200LC.1	-2.83872	26.6667	0.991141	1>2	0.00505373	0.818854	Apyrase
TraesCSU01G131900.1	-4.17742	91.1667	0.998555	1>2	0.000969304	0.0267909	Apyrase
TraesCS2D01G101500.1	-3.12928	15.5	0.991661	1>2	0.00473443	0.769441	Apyrase-like protein
TraesCS4D01G308800.1	-3.75489	12.5	0.970703	1>2	0.0144321	1	Aquaporin
TraesCS6B01G450000.1	-3.98972	109.167	0.987982	1>2	0.00646093	0.949411	Aquaporin
TraesCS3A01G535300.1	-4.29646	124.333	0.899246	1>2	0.0442905	1	Aquaporin
TraesCS6D01G389400.1	-4.36786	111.333	0.942478	1>2	0.0261348	1	Aquaporin
TraesCS6D01G212900.1	-4.48618	121.333	0.965929	1>2	0.0164655	1	Aquaporin
TraesCS6A01G405600.1	-5.91886	59.5	0.962885	1>2	0.017974	1	Aquaporin
TraesCS6A01G222100.1	-6.02237	64	0.986224	1>2	0.00728053	0.978969	Aquaporin
TraesCS6B01G259000.1	-6.113	159.167	0.992979	1>2	0.00380722	0.592131	Aquaporin
TraesCS3B01G608500.1	-7.85798	231	0.993512	1>2	0.00347275	0.520166	Aquaporin
TraesCS2A01G194600LC.1	-2.47079	34.8333	0.886326	1>2	0.0492437	1	Arabinogalactan peptide 14
TraesCS2D01G221200LC.1	-2.77761	27.3333	0.903015	1>2	0.0426918	1	Arabinogalactan peptide 14
TraesCS2B01G304500LC.1	-2.822	28.3333	0.93526	1>2	0.0287159	1	Arabinogalactan peptide 14
TraesCS7A01G343600.1	-4.08746	16	0.911476	1>2	0.0389083	1	Arabinogalactan peptide-like protein
TraesCS3A01G299800.1	-3.58496	22	0.996072	1>2	0.00228667	0.243724	ARM repeat superfamily protein
TraesCS5B01G328200.1	-2.07973	11.8333	0.952558	1>2	0.0222169	1	Armadillo repeat only
TraesCS5D01G334100.1	-2.41504	13	0.948882	1>2	0.0237338	1	Armadillo repeat only
TraesCS5A01G328200.1	-2.62449	15.5	0.977121	1>2	0.0116899	0.999967	Armadillo repeat only
TraesCS2B01G096200.1	-2.12832	145	0.908266	1>2	0.0404955	1	Ascorbate peroxidase
TraesCS2A01G082100.1	-2.27798	154	0.915895	1>2	0.0371867	1	Ascorbate peroxidase
TraesCS5D01G159100.1	-4.00977	115.833	0.97535	1>2	0.012447	0.999992	Asparagine synthetase
TraesCS6D01G022800.1	-2.22239	22	0.934584	1>2	0.0291305	1	Aspartate aminotransferase
TraesCS6D01G344200.1	-3.91795	61.1667	0.982234	1>2	0.00916155	0.998084	Aspartate aminotransferase
TraesCS1B01G761500LC.1	-1.90689	23.8333	0.913263	1>2	0.0381503	1	Aspartate--tRNA(Asp) ligase
TraesCS1D01G412200.2	-2.07682	17.1667	0.918845	1>2	0.035889	1	Aspartic proteinase
TraesCS1D01G412200.1	-3.20256	139.5	0.910633	1>2	0.0393182	1	Aspartic proteinase
TraesCS3B01G437000.1	-4.58496	23	0.944898	1>2	0.0250646	1	Aspartic proteinase nepenthesin-1
TraesCS6A01G403700.1	-2.79442	63.3333	0.91841	1>2	0.0360795	1	AT hook motif DNA-binding family protein, putative
TraesCS6D01G501300LC.1	-4.08746	16	0.990145	1>2	0.00555856	0.881245	AT hook motif DNA-binding family protein, putative
TraesCS4B01G330400.2	-3.85798	13.5	0.989627	1>2	0.00579886	0.904187	ATP phosphoribosyltransferase
TraesCS5A01G501900.1	-3.9542	29	0.990285	1>2	0.00550231	0.875251	ATP phosphoribosyltransferase
TraesCS6D01G255500.1	-2.37022	65.3333	0.960751	1>2	0.0188475	1	ATP synthase delta-subunit
TraesCS2A01G007300.1	-4.04439	31	0.989614	1>2	0.0058215	0.906167	ATP synthase E chain
TraesCS2A01G245200.1	-2.88815	66.1667	0.992921	1>2	0.00386167	0.603529	ATP synthase epsilon chain
TraesCS1D01G132700.1	-2.6218	49.8333	0.947186	1>2	0.0243053	1	ATP synthase gamma chain
TraesCS6A01G283800.1	-2.70044	11	0.958415	1>2	0.0197557	1	ATP synthase mitochondrial F1 complex assembly factor 1
TraesCS7B01G265500.2	-2.56224	26.1667	0.966888	1>2	0.0161234	1	ATP synthase subunit alpha
TraesCS6A01G186300.1	-2.0163	33.5	0.911562	1>2	0.0388692	1	ATP synthase subunit beta
TraesCS1D01G507900LC.1	-2.21159	110.167	0.929205	1>2	0.0314689	1	ATP synthase subunit beta
TraesCS7A01G362000.1	-2.24207	32.3333	0.944372	1>2	0.0251492	1	ATP synthase subunit beta
TraesCS7D01G475900.2	-2.42708	59.8333	0.920023	1>2	0.0353581	1	ATP synthase subunit beta
TraesCS3B01G298000.2	-2.66025	24.8333	0.912264	1>2	0.0386553	1	ATP synthase subunit beta
TraesCS3D01G264800.2	-2.6845	12.6667	0.987843	1>2	0.00659275	0.955754	ATP synthase subunit beta
TraesCS3B01G298000.1	-3.16993	16	0.99335	1>2	0.00358517	0.544741	ATP synthase subunit beta
TraesCS1A01G379000.1	-3.35869	95.6667	0.976091	1>2	0.0120285	0.999982	ATP synthase subunit beta
TraesCS3A01G264700.1	-4.24793	18	0.996248	1>2	0.00220505	0.225948	ATP synthase subunit beta
TraesCS2B01G310000.1	-2.16993	56	0.940487	1>2	0.0268029	1	ATP synthase subunit d, mitochondrial
TraesCS3D01G195700.1	-3.45943	20	0.979068	1>2	0.0106972	0.999817	ATP-citrate synthase, putative
TraesCS4B01G380800.1	-2.42146	20.3333	0.920372	1>2	0.0352824	1	ATP-dependent chaperone ClpB
TraesCS5A01G547300.1	-2.94044	37.8333	0.917686	1>2	0.0364218	1	ATP-dependent chaperone ClpB
TraesCS2B01G304200.1	-2.11042	36.5	0.936361	1>2	0.0283026	1	ATP-dependent Clp protease ATP-binding subunit ClpB
TraesCS1B01G477500.1	-2.32193	12	0.950334	1>2	0.02301	1	ATP-dependent RNA helicase
TraesCS4A01G367700.1	-2.42146	10.1667	0.896486	1>2	0.0452608	1	ATP-dependent RNA helicase
TraesCS7A01G419400.1	-3.04064	84.3333	0.915037	1>2	0.0375697	1	ATP-dependent RNA helicase
TraesCS7B01G320000.1	-3.14169	112.167	0.964581	1>2	0.01724	1	ATP-dependent RNA helicase
TraesCS7D01G412200.1	-3.34079	173.5	0.958497	1>2	0.0197406	1	ATP-dependent RNA helicase
TraesCS6A01G387700LC.1	-5.08746	33	0.961023	1>2	0.0187152	1	ATP-dependent RNA helicase DHH1
TraesCS5D01G225300.1	-2.90689	15.1667	0.969023	1>2	0.0150859	1	ATP-dependent zinc metalloprotease FtsH
TraesCS5A01G217300.1	-4.37504	39.5	0.980274	1>2	0.0100955	0.99952	ATP-dependent zinc metalloprotease FtsH
TraesCS1D01G431700.1	-3.75489	29.1667	0.976878	1>2	0.0117543	0.999971	ATP-dependent zinc metalloprotease FtsH 1
TraesCS2B01G278400.1	-4.58496	23	0.987595	1>2	0.00671133	0.960903	Autophagy-related protein 2
TraesCS3B01G401000.1	-3.14568	26.1667	0.985417	1>2	0.00761551	0.985693	Auxin influx transporter
TraesCS5B01G104100.1	-2.64386	10.5	0.963299	1>2	0.0177719	1	Auxin-binding protein
TraesCS7D01G254100.1	-2.61068	236.667	0.908359	1>2	0.0404369	1	Auxin-induced in root cultures protein 12
TraesCS7A01G255700.1	-3.15265	73.6667	0.909092	1>2	0.0399069	1	Auxin-induced in root cultures protein 12
TraesCS3D01G162700.1	-2.96347	22.6667	0.971794	1>2	0.0138391	0.999999	Auxin-responsive protein
TraesCS5D01G069300.1	-3.30117	41.3333	0.971718	1>2	0.0138945	1	Auxin-responsive protein
TraesCS5A01G058600.1	-4.11422	59.8333	0.983588	1>2	0.00854882	0.995552	Auxin-responsive protein
TraesCS4B01G251500.1	-2.49476	51	0.913753	1>2	0.0378784	1	B3 domain-containing protein
TraesCS4D01G251500.1	-2.66469	78.3333	0.975928	1>2	0.0121858	0.999987	B3 domain-containing protein
TraesCS4A01G055700.1	-5.80735	55	0.998634	1>2	0.00089278	0.0212103	B3 domain-containing protein
TraesCS3D01G054900.1	-2.30743	39.5	0.888094	1>2	0.0483814	1	bacterial transferase hexapeptide repeat-containing protein
TraesCS7D01G010300.1	-3.52356	21	0.93266	1>2	0.0299212	1	BAG family molecular chaperone regulator 7
TraesCS5A01G201700.1	-2.03242	11.3333	0.946768	1>2	0.0245347	1	BAH-PHD domain-containing protein
TraesCS5B01G200300.1	-2.63559	12.1667	0.980335	1>2	0.0100698	0.9995	BAH-PHD domain-containing protein
TraesCS3D01G467300.1	-2.2854	15.5	0.943981	1>2	0.0254214	1	Basic 7S globulin
TraesCS2A01G448500.1	-4.70044	25	0.958145	1>2	0.0198912	1	Basic helix loop helix (BHLH) family transcription factor
TraesCS1A01G083000.1	-2.47805	10.6667	0.968224	1>2	0.0154408	1	Basic helix-loop-helix transcription factor
TraesCS7B01G465400.1	-3.58496	11	0.991436	1>2	0.00494019	0.802181	Basic helix-loop-helix transcription factor
TraesCS3A01G480500.1	-1.88452	11.6667	0.918533	1>2	0.0359462	1	Bax inhibitor-1 family protein
TraesCS1D01G251100.1	-2.33039	22.8333	0.928095	1>2	0.031946	1	Bax inhibitor-1 family protein
TraesCS3B01G525100.1	-2.58496	11.6667	0.967296	1>2	0.0158391	1	Bax inhibitor-1 family protein
TraesCS2A01G348900.1	-4.61471	23.5	0.986059	1>2	0.00735452	0.980659	B-box zinc finger protein
TraesCS2B01G219300.1	-3.80735	13	0.995024	1>2	0.00284389	0.3768	BES1/BZR1 homolog 1
TraesCS2D01G199900.1	-4.04439	15.5	0.995818	1>2	0.00249164	0.291321	BES1/BZR1 homolog 1
TraesCS2A01G187800.1	-4.35755	19.5	0.997249	1>2	0.00177114	0.135308	BES1/BZR1 homolog 1
TraesCS2D01G590000LC.1	-2.27302	11.5	0.960209	1>2	0.0190689	1	beta glucosidase 4
TraesCS5B01G471300.1	-1.81526	21.8333	0.914211	1>2	0.0377815	1	Beta purothionin
TraesCS3D01G478900.1	-3.2854	17.5	0.964738	1>2	0.0171402	1	Beta-1,3-glucanase
TraesCS4A01G307900.1	-2.58496	15	0.965666	1>2	0.0165666	1	Beta-amylase
TraesCS4D01G339400.1	-3.64386	11.5	0.962566	1>2	0.0181037	1	Beta-amylase
TraesCS2A01G215100.2	-4.45003	97.3333	0.997827	1>2	0.00139507	0.0713274	Beta-amylase
TraesCS7A01G009100.1	-3.85798	13.5	0.926148	1>2	0.0327413	1	Beta-fructofuranosidase 1
TraesCS7D01G009400.1	-4.70044	25	0.991456	1>2	0.00489539	0.795262	Beta-fructofuranosidase 1
TraesCS7D01G008700.1	-4.73029	195.833	0.989402	1>2	0.0059124	0.913775	Beta-fructofuranosidase 1
TraesCS4A01G485900.1	-4.94753	69.6667	0.995628	1>2	0.00257755	0.31224	Beta-fructofuranosidase 1
TraesCS4A01G486000.1	-5.95303	203.167	0.997512	1>2	0.00159254	0.102724	Beta-fructofuranosidase 1
TraesCSU01G064900LC.1	-2.22239	11	0.922579	1>2	0.0342665	1	Beta-fructofuranosidase, insoluble isoenzyme 3
TraesCS5B01G557100.1	-2.848	20.6667	0.991514	1>2	0.00486147	0.789943	Beta-fructofuranosidase, insoluble protein
TraesCS5D01G552000.1	-2.94044	37.8333	0.992537	1>2	0.00412563	0.657432	Beta-fructofuranosidase, insoluble protein
TraesCS4A01G022500.2	-3.46538	36.8333	0.993663	1>2	0.00337255	0.498133	Beta-galactosidase
TraesCS7A01G363600.1	-3.47066	215.167	0.901497	1>2	0.0432499	1	Beta-galactosidase
TraesCS7D01G359500.1	-3.52083	80.3333	0.975155	1>2	0.0125386	0.999993	Beta-galactosidase
TraesCS4B01G280900.1	-3.9542	14.5	0.981718	1>2	0.0094286	0.998693	Beta-galactosidase
TraesCS7D01G245000.1	-3.58496	11	0.981447	1>2	0.00951818	0.998853	Beta-glucosidase, putative
TraesCS7A01G246300.1	-4.93074	29.5	0.990747	1>2	0.00524606	0.844818	Beta-glucosidase, putative
TraesCS4A01G140500.1	-2.9542	13.5	0.921936	1>2	0.034529	1	Bidirectional sugar transporter SWEET
TraesCS7D01G149000.1	-4.67243	24.5	0.99748	1>2	0.0016189	0.107232	Bidirectional sugar transporter SWEET
TraesCS5B01G040700.1	-5.06609	32.5	0.988713	1>2	0.00620078	0.934547	Bidirectional sugar transporter SWEET
TraesCS7A01G147300.1	-5.33985	39.5	0.998876	1>2	0.000659397	0.00984645	Bidirectional sugar transporter SWEET
TraesCS7A01G520100.1	-4.78136	26.5	0.981204	1>2	0.00960827	0.998995	Bifunctional inhibitor/lipid-transfer protein/seed storage 2Salbumin superfamily protein
TraesCS3D01G528600.1	-2.31288	21.1667	0.953233	1>2	0.021983	1	Bifunctional polymyxin resistance arnA protein
TraesCS3B01G590000.1	-3.45943	20	0.995047	1>2	0.00283097	0.373684	Bifunctional polymyxin resistance arnA protein
TraesCS4A01G368500.1	-1.98351	10.8333	0.908685	1>2	0.0401822	1	Bifunctional polymyxin resistance protein ArnA
TraesCS5D01G413000.1	-3.18982	32.5	0.943682	1>2	0.0255737	1	Bifunctional protein HldE
TraesCS6B01G261900.1	-2.21723	12.1667	0.96418	1>2	0.0173545	1	Bifunctional uridylyltransferase/uridylyl-removing enzyme
TraesCS5B01G127300.1	-3.10852	40.6667	0.98521	1>2	0.0077044	0.987106	Bifunctional uridylyltransferase/uridylyl-removing enzyme
TraesCS7A01G267300.1	-3.80735	13	0.969212	1>2	0.0149728	1	Biotin synthase
TraesCS5D01G097600.1	-6.82231	336.5	0.999296	1>2	0.000334798	0.00234152	Boron transporter
TraesCS6A01G172400.1	-2.0156	23.3333	0.92461	1>2	0.0335194	1	Branched-chain amino acid aminotransferase, putative, expressed
TraesCS4A01G067400.1	-2.5325	11.1667	0.98162	1>2	0.00945408	0.998741	Brefeldin A-inhibited guanine nucleotide-exchange protein
TraesCS5D01G082800.1	-2.08377	24.8333	0.933007	1>2	0.0298125	1	BTB/POZ domain-containing protein
TraesCS5B01G076500.1	-2.34395	17.6667	0.97748	1>2	0.0114846	0.999952	BTB/POZ domain-containing protein
TraesCS5A01G070700.1	-3.14296	23.5	0.990897	1>2	0.005178	0.835975	BTB/POZ domain-containing protein
TraesCS7A01G236400.1	-3.16993	26.6667	0.904675	1>2	0.042098	1	BTB/POZ domain-containing protein
TraesCS5A01G404600.1	-3.85798	27	0.997906	1>2	0.00135038	0.0653399	BTB/POZ domain-containing protein
TraesCS2A01G559600.1	-3.52356	10.5	0.944145	1>2	0.0252344	1	BTB/POZ domain-containing protein TNFAIP1 isoform 1
TraesCS2D01G246900.1	-2.9542	13.5	0.989814	1>2	0.00567329	0.892661	BTB-POZ and MATH domain protein
TraesCS6A01G096300.1	-3.19162	29.8333	0.907211	1>2	0.0410233	1	BZIP transcription factor
TraesCS6B01G124700.1	-4.12928	16.5	0.995212	1>2	0.00278009	0.36131	BZIP transcription factor
TraesCS7A01G420400.1	-4.32193	19	0.988656	1>2	0.00623564	0.936746	BZIP transcription factor
TraesCS3B01G240800.1	-1.77761	11.3333	0.901256	1>2	0.0434298	1	bZIP transcription factor (DUF630 and DUF632)
TraesCS1A01G121300.2	-2.75489	11.5	0.937034	1>2	0.0281242	1	bZIP transcription factor, putative (DUF1664)
TraesCS1A01G247500.1	-2.42146	10.1667	0.975765	1>2	0.0122379	0.999988	bZIP transcription factor, putative (DUF630 and DUF632)
TraesCS1B01G279300.1	-2.03242	11.3333	0.940641	1>2	0.0267683	1	C2 calcium/lipid-binding and GRAM domain protein
TraesCS5A01G060600.1	-2.05445	13.6667	0.937271	1>2	0.0280532	1	Calcineurin B-like protein
TraesCS1B01G229300.1	-2.36923	12.5	0.94516	1>2	0.0250142	1	Calcineurin B-like protein
TraesCS5B01G071500.1	-2.42824	49.6667	0.963443	1>2	0.0176997	1	Calcineurin B-like protein
TraesCS5A01G124700.1	-2.45943	18	0.946826	1>2	0.024502	1	Calcineurin B-like protein
TraesCS5A01G269000.1	-2.47805	10.6667	0.971898	1>2	0.0137697	0.999999	Calcineurin B-like protein
TraesCS3A01G053300.1	-2.86507	14.6667	0.963367	1>2	0.0177142	1	Calcineurin B-like protein
TraesCS2D01G516900LC.1	-3.9542	14.5	0.960457	1>2	0.0189358	1	Calcineurin-like metallo-phosphoesterase superfamily protein
TraesCS3B01G045500.1	-3.45943	20	0.972202	1>2	0.0136451	0.999999	Calcium binding family protein
TraesCS3D01G041500.1	-3.9542	14.5	0.990517	1>2	0.00541313	0.865226	Calcium binding family protein
TraesCS3B01G536200.1	-2.79141	25.6667	0.984162	1>2	0.00832669	0.994042	Calcium binding protein
TraesCS3D01G484900.1	-3.43296	32.6667	0.992796	1>2	0.00395498	0.622928	Calcium binding protein
TraesCS3B01G538300.1	-3.58496	11	0.988739	1>2	0.0061775	0.933046	Calcium binding protein
TraesCS1A01G168600.1	-2.99095	46.3333	0.979093	1>2	0.0106715	0.999809	Calcium uniporter protein, mitochondrial
TraesCS3B01G067600.1	-2.30743	13.1667	0.891061	1>2	0.0470974	1	Calcium/calmodulin-dependent protein kinase type II subunit delta
TraesCS2D01G128800.1	-2.30743	13.1667	0.96206	1>2	0.0183499	1	Calcium-binding and coiled-coil domain-containing protein 2
TraesCS2A01G125700.1	-2.62449	15.5	0.977396	1>2	0.0115231	0.999955	Calcium-binding and coiled-coil domain-containing protein 2
TraesCS2D01G435000.1	-2.87447	19	0.937758	1>2	0.0277695	1	Calcium-binding EF hand protein
TraesCS2A01G435000.1	-3.65821	46.5	0.980368	1>2	0.00999256	0.999437	Calcium-binding EF hand protein
TraesCS5B01G135100.1	-2.16993	11.6667	0.956945	1>2	0.0204073	1	Calcium-binding EF-hand protein
TraesCS2D01G056500.1	-4.93074	29.5	0.925346	1>2	0.0331857	1	Calcium-dependent lipid-binding (CaLB domain) family protein
TraesCS3B01G254500.1	-2.39232	22.6667	0.969847	1>2	0.0148188	1	Calcium-dependent protein kinase
TraesCS5D01G080700.1	-2.32193	12	0.944871	1>2	0.0250815	1	Calcium-transporting ATPase
TraesCS7B01G110100.1	-3.14296	23.5	0.926935	1>2	0.0324078	1	Caleosin
TraesCS6B01G468200.1	-2.822	14.1667	0.985732	1>2	0.00750345	0.983696	Callose synthase
TraesCS7D01G554900.1	-4.84549	55.5	0.988659	1>2	0.00622403	0.93602	Callose synthase
TraesCS1D01G308100.1	-2.80735	12	0.983421	1>2	0.00863633	0.996041	Calmodulin
TraesCS5B01G128200.1	-2.81762	20.1667	0.902341	1>2	0.0429508	1	Calmodulin-binding family protein, putative, expressed
TraesCS5D01G137100.1	-3.64386	11.5	0.992895	1>2	0.00388854	0.609138	Calmodulin-binding family protein, putative, expressed
TraesCS3A01G184500.1	-3.90689	14	0.972748	1>2	0.0134379	0.999999	Calmodulin-related protein
TraesCS3A01G335000.1	-4.12928	33	0.984635	1>2	0.00804231	0.991444	Calmodulin-related protein
TraesCS6A01G101900.1	-2.3322	18.8333	0.889978	1>2	0.0474969	1	Calreticulin/calnexin
TraesCS1D01G410900.1	-3.90689	14	0.994699	1>2	0.00297622	0.408297	cAMP-regulated phosphoprotein-like protein
TraesCS4D01G275300LC.1	-4.03242	56.3333	0.979948	1>2	0.0102745	0.999638	cAMP-regulated phosphoprotein-like protein
TraesCS4B01G185500.1	-4.16993	17	0.993467	1>2	0.0035292	0.532534	cAMP-regulated phosphoprotein-like protein
TraesCS6A01G047700.2	-2.09398	14.1667	0.907896	1>2	0.0406714	1	Canopy-like protein
TraesCS7D01G523500.1	-3.75489	12.5	0.95649	1>2	0.020636	1	Carbonic anhydrase
TraesCS7A01G224000.1	-4.24793	18	0.93902	1>2	0.0272552	1	Carboxyl methyltransferase
TraesCS5D01G468000.1	-4.39232	20	0.997589	1>2	0.00157917	0.100486	carboxyl-terminal peptidase, putative (DUF239)
TraesCS3D01G100800LC.1	-2.56071	49	0.939528	1>2	0.02715	1	Carboxymethylenebutenolidase-like protein
TraesCS3B01G113800.1	-3.47925	77.8333	0.992033	1>2	0.00451044	0.730639	Carboxymethylenebutenolidase-like protein
TraesCS6B01G171700LC.1	-2.07039	10.6667	0.912737	1>2	0.0384026	1	Carboxypeptidase
TraesCS3A01G310100.1	-3.75489	12.5	0.993416	1>2	0.00357111	0.541693	Carboxypeptidase
TraesCS1A01G420800.1	-3.26946	20.1667	0.969735	1>2	0.0148466	1	CAS1 domain-containing protein 1
TraesCS4A01G043000.1	-2.37638	18.1667	0.952193	1>2	0.0224048	1	CASP-like protein
TraesCS7A01G384700.1	-3.90689	14	0.990968	1>2	0.00515534	0.832949	CASP-like protein
TraesCS4D01G352400.1	-4.2854	18.5	0.996101	1>2	0.00227311	0.240742	CASP-like protein
TraesCS7A01G549800.1	-2.70044	16.5	0.97811	1>2	0.0111486	0.999914	Catalase
TraesCS6A01G041700.1	-3.25192	162	0.928215	1>2	0.0319093	1	Catalase
TraesCS3A01G133100.1	-4.90689	29	0.985032	1>2	0.00782993	0.988902	Cationic amino acid transporter
TraesCS6A01G201600.1	-2.14439	21.6667	0.95221	1>2	0.0223891	1	cDNA clone:001-030-H07, full insert sequence
TraesCS7A01G438600.1	-2.21115	27.8333	0.958779	1>2	0.0196657	1	cDNA clone:J013058P10, full insert sequence
TraesCS5B01G140500.1	-2.21723	12.1667	0.949199	1>2	0.023573	1	cDNA clone:J013058P10, full insert sequence
TraesCS3A01G299500.1	-2.42146	20.3333	0.97234	1>2	0.013576	0.999999	Cellulose synthase
TraesCS3D01G302300.1	-2.66297	16	0.986524	1>2	0.00714433	0.975528	Cellulose synthase
TraesCS4A01G438200.1	-4.02888	260.5	0.989884	1>2	0.00565024	0.890444	Chalcone synthase
TraesCS4A01G438100.1	-4.44188	324.833	0.998257	1>2	0.00110193	0.0378575	Chalcone synthase
TraesCS7D01G046500.1	-5.26607	324.833	0.999089	1>2	0.000480371	0.00479388	Chalcone synthase
TraesCS1A01G420500.1	-2.02554	14.3333	0.945501	1>2	0.0249141	1	Chaperone protein DnaJ
TraesCS3A01G386400.1	-4.16993	17	0.95827	1>2	0.0198309	1	Chaperone protein dnaJ
TraesCS1A01G099300.1	-2.70044	11	0.973308	1>2	0.0131634	0.999998	Chaperone protein dnaJ, putative
TraesCS7D01G517800.1	-2.72632	31.8333	0.905983	1>2	0.0417251	1	Chaperone protein htpG family protein
TraesCS5A01G251000.1	-3.58496	11	0.976706	1>2	0.011832	0.999974	Chaperone protein htpG family protein
TraesCS5A01G500200.1	-2.50657	81.1667	0.975669	1>2	0.0123033	0.999989	Chitinase family protein
TraesCS6D01G152700.1	-2.85798	12.5	0.986681	1>2	0.0070953	0.974168	Chlorophyll a-b binding protein, chloroplastic
TraesCS6B01G174300.1	-3.52356	10.5	0.901139	1>2	0.0434697	1	Chlorophyllase
TraesCS3B01G328900.1	-3.3505	30.6667	0.993987	1>2	0.00324425	0.46947	choice-of-anchor C domain protein, putative (Protein of unknown function, DUF642)
TraesCS3D01G294100.1	-5.14975	34.5	0.998809	1>2	0.000747656	0.013374	choice-of-anchor C domain protein, putative (Protein of unknown function, DUF642)
TraesCS1D01G027300.1	-3.75489	12.5	0.920971	1>2	0.0350374	1	Chymotrypsin inhibitor
TraesCS3A01G348600.1	-4.20945	35	0.986987	1>2	0.00698658	0.97089	Cinnamoyl-CoA reductase 4
TraesCS5B01G486500.1	-4.58496	23	0.9787	1>2	0.0108512	0.999858	Cinnamoyl-CoA reductase 4
TraesCS2B01G461300.1	-2.19162	26.1667	0.899433	1>2	0.0442504	1	Clathrin interactor EPSIN 1
TraesCS7A01G805400LC.1	-3.25334	39.8333	0.964761	1>2	0.0170974	1	Clathrin light chain
TraesCS2A01G309200.1	-2.93546	22.1667	0.992702	1>2	0.00399468	0.631069	Cleft lip and palate transmembrane 1
TraesCS6A01G217200.1	-2.85798	12.5	0.987616	1>2	0.00669947	0.960412	Cmp-sialic acid transporter, putative
TraesCS5D01G173000.1	-2.19794	20.3333	0.934134	1>2	0.0294174	1	Coatomer protein complex, subunit zeta 1
TraesCS4B01G373400.1	-2.03427	26.8333	0.885106	1>2	0.0497924	1	Coatomer subunit alpha
TraesCS4D01G045800.1	-2.32193	12	0.962885	1>2	0.0179596	1	Coatomer subunit alpha
TraesCS2D01G422600.1	-3.24793	17	0.98845	1>2	0.00628217	0.939584	Coatomer subunit epsilon
TraesCS1A01G158700.1	-2.62059	17.1667	0.98186	1>2	0.00933995	0.998514	Coatomer subunit gamma
TraesCS1B01G174700.1	-3.80735	13	0.986668	1>2	0.00710743	0.974512	Coatomer subunit gamma
TraesCS3D01G350400.1	-2.21723	12.1667	0.917593	1>2	0.0364599	1	Coatomer subunit zeta
TraesCS4A01G319600.1	-2.97728	36.6667	0.970042	1>2	0.0147357	1	Coatomer subunit zeta
TraesCS5B01G408400.1	-2.02106	17.3333	0.945415	1>2	0.024964	1	Cold acclimation protein
TraesCS5A01G403700.1	-2.41504	13	0.970378	1>2	0.0145977	1	Cold acclimation protein
TraesCS5B01G408300.1	-4.9542	30	0.988628	1>2	0.00625877	0.938175	Cold acclimation protein
TraesCS5A01G403600.1	-5.45709	100.167	0.997223	1>2	0.00178326	0.137709	Cold acclimation protein
TraesCS3D01G156500.1	-2.90689	23.8333	0.886948	1>2	0.0490334	1	Cold induced protein
TraesCS3A01G148700.1	-4.76818	52.5	0.97837	1>2	0.0110061	0.999891	Cold induced protein
TraesCS4D01G299100.1	-3.08746	15	0.923708	1>2	0.0337986	1	cold regulated protein 27
TraesCS6B01G248400.1	-3.58496	11	0.988652	1>2	0.0062472	0.937464	CONSTANS-like protein
TraesCS4D01G350200.1	-2.45943	22.5	0.944988	1>2	0.025031	1	COP9 signalosome complex subunit 1
TraesCS2D01G505300.1	-2.16993	10.5	0.937928	1>2	0.0277163	1	COP9 signalosome complex subunit 5
TraesCS4A01G307300.1	-3.64386	11.5	0.992269	1>2	0.00432684	0.696717	Copper ion-binding protein
TraesCS1D01G278400.1	-3.03666	40.8333	0.923056	1>2	0.034135	1	Coronatine insensitive 1-like protein
TraesCS4A01G282700.1	-2.58496	11.6667	0.984394	1>2	0.0081909	0.992905	Costars family protein
TraesCS4D01G028100.1	-3.22882	33.5	0.98675	1>2	0.0070588	0.973109	Costars family protein
TraesCS4B01G030600.1	-4.64386	24	0.997745	1>2	0.00148999	0.0855905	Costars family protein
TraesCS2D01G211800.1	-3.58496	11	0.976706	1>2	0.011819	0.999974	Cotton fiber expressed protein
TraesCS7D01G308700.1	-3.75489	12.5	0.927511	1>2	0.0321861	1	Cotton fiber expressed protein
TraesCS2A01G203900.1	-4	15	0.996052	1>2	0.00231334	0.249672	Cotton fiber expressed protein
TraesCS1B01G441900.1	-3.80735	13	0.886179	1>2	0.0492648	1	CTP synthase
TraesCS2B01G550000.1	-2.27684	16.6667	0.931993	1>2	0.0302299	1	Cullin family protein
TraesCS6B01G345300.1	-2.68012	19.8333	0.895749	1>2	0.0454441	1	Cyclin family protein
TraesCS6D01G294200.1	-3.55897	25.1667	0.976154	1>2	0.0119889	0.999981	Cyclin family protein
TraesCS6B01G308500.1	-3.02237	28.5	0.930923	1>2	0.0307562	1	cyclin-dependent kinase inhibitor SMR3-like protein
TraesCS1B01G199600.1	-3.85798	13.5	0.990827	1>2	0.00520064	0.83896	Cystathionine gamma-lyase
TraesCS2D01G165900LC.1	-1.75489	28.5	0.907462	1>2	0.0408474	1	Cysteine protease
TraesCS2D01G177200LC.1	-2.29022	29.8333	0.91958	1>2	0.0355473	1	Cysteine protease
TraesCS5A01G365800.1	-2.30743	13.1667	0.963555	1>2	0.0176133	1	Cysteine protease, putative
TraesCS3A01G346900.1	-3.40808	41.6667	0.995103	1>2	0.00281803	0.370566	Cysteine proteinase
TraesCS3B01G378600.1	-4.88264	57	0.997984	1>2	0.00128804	0.0575708	Cysteine proteinase
TraesCS3A01G348500.1	-4.90689	67.6667	0.998602	1>2	0.000913006	0.022579	Cysteine proteinase
TraesCS1A01G256400.1	-2.42146	10.1667	0.950495	1>2	0.0229618	1	Cysteine proteinase inhibitor
TraesCS2A01G393400.1	-1.83872	11.1667	0.900172	1>2	0.0438501	1	Cysteine-rich receptor-kinase-like protein
TraesCS4A01G099000.1	-4.02554	35.6667	0.996827	1>2	0.00196097	0.173397	Cysteine-rich receptor-kinase-like protein
TraesCS2B01G776300LC.1	-3.72792	24.5	0.996129	1>2	0.00224587	0.234794	cytidinediphosphate diacylglycerol synthase 4
TraesCS2D01G350200.1	-3.6105	26.1667	0.997282	1>2	0.00174679	0.130541	Cytochrome b561 and DOMON domain-containing protein
TraesCS3D01G267100.1	-4.08746	16	0.975683	1>2	0.0122772	0.999989	Cytochrome b561 and DOMON domain-containing protein
TraesCS6D01G264700LC.1	-2.90689	13	0.988799	1>2	0.00615421	0.931516	Cytochrome b-c1 complex subunit 6
TraesCS5A01G456800.1	-3.13676	57.1667	0.992077	1>2	0.00445019	0.71968	Cytochrome b-c1 complex subunit 7
TraesCS7B01G041000.1	-2.74543	64.6667	0.974405	1>2	0.0128406	0.999996	Cytochrome b-c1 complex subunit 8
TraesCS6B01G386700.1	-3.06443	63.8333	0.988798	1>2	0.00616582	0.932283	Cytochrome b-c1 complex subunit 8
TraesCS7A01G139000.1	-3.59188	95.8333	0.918429	1>2	0.0360605	1	Cytochrome b-c1 complex subunit 8
TraesCS1D01G249900.1	-2.01381	13.1667	0.947405	1>2	0.0242561	1	Cytochrome b-c1 complex subunit 9
TraesCS2A01G288200.1	-2.20945	14.5	0.902444	1>2	0.042891	1	Cytochrome b-c1 complex subunit Rieske, mitochondrial
TraesCS4A01G390800.1	-2.63559	12.1667	0.985244	1>2	0.00766643	0.986517	Cytochrome c oxidase subunit 5B, mitochondrial
TraesCS3A01G219100.1	-2.70966	66.5	0.979608	1>2	0.0104025	0.999705	Cytochrome c oxidase subunit 5B, mitochondrial
TraesCS3B01G249500.1	-2.7479	43.8333	0.985908	1>2	0.00742888	0.982233	Cytochrome c oxidase subunit 5B, mitochondrial
TraesCS7A01G090900.1	-3.85798	13.5	0.992163	1>2	0.00438855	0.708336	Cytochrome c oxidase subunit 5B, mitochondrial
TraesCS5D01G100600.1	-2.04439	41.6667	0.925828	1>2	0.0329267	1	Cytochrome c oxidase subunit 5C
TraesCS5A01G088200.1	-2.59779	47.1667	0.951103	1>2	0.0227064	1	Cytochrome c oxidase subunit 5C
TraesCS5D01G416700.1	-2.40054	35.6667	0.965243	1>2	0.016868	1	Cytochrome c oxidase subunit 6a, mitochondrial
TraesCS5B01G411700.1	-2.85505	35.3333	0.952417	1>2	0.0223108	1	Cytochrome c oxidase subunit 6a, mitochondrial
TraesCS2A01G509200LC.1	-2.43296	29.3333	0.940867	1>2	0.0266473	1	Cytochrome c oxidase subunit 6B
TraesCS2A01G164000.1	-2.55325	37.3333	0.948294	1>2	0.0238151	1	Cytochrome c oxidase subunit 6B
TraesCS7D01G277900.1	-2.47249	15.1667	0.982431	1>2	0.00908557	0.997867	Cytochrome c1, heme protein, mitochondrial
TraesCS7A01G278100.1	-2.85798	12.5	0.982817	1>2	0.00893458	0.997367	Cytochrome c1, heme protein, mitochondrial
TraesCS7B01G175500.1	-2.90207	129.5	0.981839	1>2	0.00936532	0.998567	Cytochrome c1, heme protein, mitochondrial
TraesCS3B01G179500.1	-3.49185	20.5	0.977457	1>2	0.0114974	0.999953	Cytochrome P450
TraesCS4D01G247200.1	-6.7211	104.5	0.995991	1>2	0.00235274	0.258598	Cytochrome P450
TraesCS4A01G132500.1	-2.43296	14.6667	0.893733	1>2	0.0463272	1	Cytochrome P450 family protein, expressed
TraesCS2B01G121000.1	-3.64386	11.5	0.897003	1>2	0.0451185	1	Cytochrome P450 family protein, expressed
TraesCS3B01G044900.1	-4.12928	16.5	0.948974	1>2	0.0236534	1	Cytochrome P450 family protein, expressed
TraesCS4B01G341600.1	-4.49185	21.5	0.954088	1>2	0.021515	1	Cytochrome P450 family protein, expressed
TraesCS5A01G192500.1	-2.46411	42.1667	0.95966	1>2	0.0192324	1	cytochrome P450, family 705, subfamily A, polypeptide 4
TraesCS6B01G499100LC.1	-5.06301	75.6667	0.988621	1>2	0.0062703	0.938878	cytochrome P450, family 87, subfamily A, polypeptide 6
TraesCS3D01G106100.1	-3.58496	11	0.924924	1>2	0.0333153	1	Cytochrome P450, putative
TraesCS5D01G067800.1	-4.49185	21.5	0.997824	1>2	0.00140954	0.0733483	Cytochrome P450, putative
TraesCS4B01G234100.1	-5.12928	34	0.989184	1>2	0.00600355	0.920891	Cytochrome P450, putative
TraesCS2D01G128200.1	-2.69188	23.6667	0.983699	1>2	0.0085239	0.995402	Cytochrome P450, putative, expressed
TraesCS4B01G341800.1	-3.41504	29	0.992423	1>2	0.00423905	0.679882	Cytochrome P450, putative, expressed
TraesCS5A01G510900.1	-3.80735	13	0.967516	1>2	0.0157675	1	Cytochrome P450, putative, expressed
TraesCS4A01G192500.1	-2.22542	20.8333	0.89553	1>2	0.0455056	1	Cytochrome P450-like protein
TraesCS4D01G120900.1	-2.85345	22.8333	0.92674	1>2	0.0325187	1	Cytochrome P450-like protein
TraesCS4B01G122800.1	-3.06301	17.1667	0.969575	1>2	0.0148745	1	Cytochrome P450-like protein
TraesCS2B01G230500.1	-4.85798	28	0.991952	1>2	0.0045701	0.741282	Cytochrome P450-like protein
TraesCS2D01G141300.1	-2.11548	20	0.926231	1>2	0.0327042	1	cytochrome-c oxidase/ electron carrier
TraesCS3A01G311000.1	-1.96347	19.3333	0.916699	1>2	0.0367845	1	Cytokinin oxidase/dehydrogenase
TraesCS3B01G161100.1	-2.64386	10.5	0.913542	1>2	0.0380143	1	Cytokinin oxidase/dehydrogenase
TraesCS7B01G455000.1	-3.75489	12.5	0.978127	1>2	0.0111228	0.999911	Cytokinin oxidase/dehydrogenase
TraesCS4A01G437100.1	-2.83872	26.6667	0.977237	1>2	0.011613	0.999962	DAG protein, chloroplastic
TraesCS3D01G050400.1	-3.89372	50.8333	0.988263	1>2	0.00638849	0.94563	D-Ala-D/L-Ala epimerase
TraesCS3A01G050800.1	-5.53916	106.167	0.999285	1>2	0.000382274	0.00305445	D-Ala-D/L-Ala epimerase
TraesCS1B01G017700.1	-3.80735	13	0.993168	1>2	0.00369582	0.568664	Defensin
TraesCS1D01G053000.1	-4.18982	34.5	0.931661	1>2	0.0304476	1	Defensin
TraesCS7D01G549900.1	-4	15	0.983933	1>2	0.00841273	0.994676	Dehydrin
TraesCS5D01G169300.1	-2.96347	22.6667	0.992485	1>2	0.00421408	0.674987	Dehydrogenase/reductase SDR family member 2
TraesCS3D01G190500.1	-1.82889	32.3333	0.888026	1>2	0.0484025	1	Deleted in split hand/splt foot protein 1
TraesCS3A01G186600.1	-2.79141	25.6667	0.964657	1>2	0.017183	1	Deleted in split hand/splt foot protein 1
TraesCS3A01G233000.1	-3.52356	10.5	0.981197	1>2	0.00962113	0.999014	DELLA protein GAI
TraesCS3A01G037600.1	-2.47249	15.1667	0.915856	1>2	0.0372249	1	Delta(7)-sterol-C5(6)-desaturase
TraesCS4A01G093900.1	-2.70044	11	0.973904	1>2	0.0130008	0.999997	Digalactosyldiacylglycerol synthase (Chloroplastic)
TraesCS4D01G211200.1	-2.88613	29.8333	0.941611	1>2	0.0264922	1	Digalactosyldiacylglycerol synthase (Chloroplastic)
TraesCS5B01G489600.1	-2.72792	22.5	0.950952	1>2	0.0228022	1	Dihydrolipoamide acetyltransferase component of pyruvate dehydrogenase complex
TraesCS5A01G476700.1	-4.24793	36	0.978685	1>2	0.0108897	0.999867	Dihydrolipoamide acetyltransferase component of pyruvate dehydrogenase complex
TraesCS1D01G109600.1	-2.54432	43.5	0.913702	1>2	0.0379366	1	Dihydrolipoyl dehydrogenase
TraesCS1B01G017000.1	-2.93177	50.8333	0.897158	1>2	0.0450577	1	Dirigent protein
TraesCS1A01G011300.1	-4.32747	82.6667	0.947509	1>2	0.0241909	1	Dirigent protein
TraesCS7A01G052000.1	-1.98935	16.8333	0.920515	1>2	0.035207	1	Disease resistance protein (CC-NBS-LRR class) family
TraesCSU01G102500.1	-2.0729	43.8333	0.898065	1>2	0.0447134	1	Disease resistance protein (CC-NBS-LRR class) family
TraesCS4A01G439500.1	-2.15325	33.3333	0.957842	1>2	0.0199518	1	Disease resistance protein (CC-NBS-LRR class) family
TraesCS3A01G327100.1	-2.56071	24.5	0.901943	1>2	0.04311	1	Disulfide isomerase
TraesCS3B01G356500.1	-5.30378	38.5	0.998562	1>2	0.000951684	0.0253825	Disulfide isomerase
TraesCS1D01G106500.1	-2.152	31	0.9244	1>2	0.0335937	1	Disulfide-isomerase
TraesCS5A01G552300LC.1	-2.32193	12	0.954941	1>2	0.021205	1	DNA double-strand break repair protein Mre11
TraesCS1D01G125300.1	-4.42626	20.5	0.891038	1>2	0.0471183	1	DNA helicase
TraesCS1B01G248100.1	-2.16993	30.3333	0.949503	1>2	0.0234125	1	DNA-directed RNA polymerase
TraesCS1A01G235600.1	-2.6845	12.6667	0.987517	1>2	0.00672331	0.961391	DNA-directed RNA polymerase
TraesCS2D01G303100.1	-3.02554	16.6667	0.993299	1>2	0.00364076	0.556792	DNA-directed RNA polymerase
TraesCS5A01G160900.1	-2.93546	22.1667	0.990531	1>2	0.00540207	0.863935	DNA-directed RNA polymerase family protein
TraesCS3B01G363400.1	-3.36257	21.6667	0.980587	1>2	0.00991474	0.999366	DNA-directed RNA polymerase II
TraesCS1D01G108200.1	-2.80735	12	0.950346	1>2	0.022994	1	DNA-directed RNA polymerase II subunit
TraesCS3D01G069800.1	-2.62059	17.1667	0.980261	1>2	0.0101083	0.999529	DNA-directed RNA polymerase subunit beta'
TraesCS4B01G185600.1	-5.80735	55	0.997817	1>2	0.00143714	0.0773885	DnaJ
TraesCS3D01G540800.1	-5.74147	52.5	0.995337	1>2	0.00269126	0.339737	DnaJ homolog subfamily C member 14
TraesCS6B01G317100.1	-2.16993	10.5	0.925929	1>2	0.0328525	1	Dof zinc finger protein
TraesCS5D01G259700.1	-3.3322	21.1667	0.995606	1>2	0.00258999	0.315262	Dof zinc finger protein
TraesCS6A01G287700.1	-4.16993	17	0.997018	1>2	0.00186028	0.152736	Dof zinc finger protein
TraesCS6D01G268400.1	-4.97728	30.5	0.991503	1>2	0.00487279	0.791728	Dof zinc finger protein
TraesCS7D01G409000.1	-2.43911	19.1667	0.917909	1>2	0.0363457	1	Dolichyl-diphosphooligosaccharide--protein glycosyltransferase 48 kDa subunit
TraesCS2A01G165000.1	-1.90689	12.8333	0.888656	1>2	0.0481496	1	Dolichyl-diphosphooligosaccharide--protein glycosyltransferase subunit 4
TraesCS6D01G198100.1	-2.47805	10.6667	0.908488	1>2	0.0403194	1	D-serine dehydratase
TraesCS7B01G345600.1	-2.13516	15.8333	0.887805	1>2	0.0486341	1	DUF3511 domain protein
TraesCS6B01G217000.1	-3.32193	18	0.966258	1>2	0.016365	1	DUF3511 domain protein
TraesCS5D01G414000.1	-2.12102	11.1667	0.951991	1>2	0.022452	1	DUF4228 domain protein
TraesCS5A01G404000.1	-3.85798	13.5	0.974371	1>2	0.0128539	0.999996	DUF4228 domain protein
TraesCS1B01G131700.1	-3.90689	14	0.970747	1>2	0.0143769	1	DUF4228 domain protein
TraesCS5B01G092500.1	-2.62449	46.5	0.965625	1>2	0.016581	1	DUF538 family protein (Protein of unknown function, DUF538)
TraesCS4A01G171900.1	-4.12928	16.5	0.98782	1>2	0.00661633	0.956824	DUF538 family protein (Protein of unknown function, DUF538)
TraesCS3B01G283700.1	-2.16993	11.6667	0.962993	1>2	0.0179018	1	DUF538 family protein, putative (Protein of unknown function, DUF538)
TraesCS4A01G280500.1	-3.18815	319.167	0.972499	1>2	0.0135068	0.999999	DUF538 family protein, putative (Protein of unknown function, DUF538)
TraesCS4D01G030000.1	-3.27085	66.3333	0.994338	1>2	0.00307363	0.430797	DUF538 family protein, putative (Protein of unknown function, DUF538)
TraesCS3B01G137000.1	-4.12928	16.5	0.994875	1>2	0.00289673	0.38939	DUF581 family protein
TraesCS7A01G069000.1	-2.90689	19.5	0.987869	1>2	0.00656902	0.954658	Dymeclin
TraesCS4D01G047600.1	-2.30581	35.5	0.945475	1>2	0.0249307	1	Dynamin
TraesCS4A01G083500.1	-2.19794	20.3333	0.908207	1>2	0.0405541	1	E3 ubiquitin-protein ligase
TraesCS6B01G114800.1	-2.62059	17.1667	0.982555	1>2	0.00902245	0.99767	E3 ubiquitin-protein ligase
TraesCS6D01G077700.1	-2.58496	11.6667	0.926004	1>2	0.032834	1	Early light-induced protein
TraesCS4B01G240700.1	-3.58496	11	0.969317	1>2	0.0149446	1	Early light-induced protein
TraesCS6A01G084200.1	-3.85798	13.5	0.988268	1>2	0.00637669	0.944984	Early light-inducible protein
TraesCS7D01G088500.1	-3.36257	21.6667	0.911433	1>2	0.0389473	1	Early nodulin 93
TraesCS7A01G441500.1	-1.97199	12.6667	0.933908	1>2	0.0295249	1	EH domain-containing protein 1
TraesCS2B01G410600.1	-2.6845	12.6667	0.98185	1>2	0.00935265	0.998541	ELMO domain-containing protein, putative
TraesCS6B01G282400.1	-2.94753	15.6667	0.984612	1>2	0.00806713	0.991705	ELMO domain-containing protein, putative
TraesCS1B01G474100.1	-2.12102	11.1667	0.961071	1>2	0.0186859	1	Elongation factor 1-alpha
TraesCS4D01G197100.1	-3.05034	106.833	0.941668	1>2	0.0264751	1	Elongation factor 1-alpha
TraesCS2B01G097100.1	-3.24895	209.833	0.932388	1>2	0.0300483	1	Elongation factor 1-alpha
TraesCS4B01G196900.1	-4.2854	18.5	0.973758	1>2	0.0130681	0.999998	Elongation factor 1-alpha
TraesCS2D01G177300.1	-3.05034	106.833	0.934786	1>2	0.0289864	1	Elongation factor 1-beta
TraesCS2B01G147700.1	-3.3594	58.6667	0.951454	1>2	0.0225787	1	Elongation factor 1-beta
TraesCS7D01G336200.1	-3.52356	10.5	0.979405	1>2	0.0105563	0.99977	Elongation factor Ts
TraesCS5A01G479500.1	-4.04439	15.5	0.975967	1>2	0.0121205	0.999985	Elongation factor Ts
TraesCS6A01G209800.1	-3.64386	11.5	0.95774	1>2	0.0200125	1	Elongation factor Tu
TraesCS4A01G105200.1	-3.52356	10.5	0.973631	1>2	0.0130951	0.999998	Elongator complex protein 6
TraesCS1D01G116800.1	-3.64386	11.5	0.890173	1>2	0.0473706	1	Embryo-specific 3
TraesCS7A01G204500.1	-5.12928	34	0.976112	1>2	0.0120021	0.999981	Endoglucanase
TraesCS2A01G450500.1	-2.80735	12	0.981453	1>2	0.00949255	0.998809	Energy-coupling factor transporter ATP-binding protein EcfA1
TraesCS5A01G014500.1	-2.92393	221.833	0.911417	1>2	0.0389668	1	Enolase
TraesCS5A01G172700.1	-3.53492	38.8333	0.915207	1>2	0.0375122	1	Enoyl reductase
TraesCS7A01G222600.1	-2.90689	21.6667	0.934668	1>2	0.0290405	1	Epoxide hydrolase 2
TraesCS7B01G128900.1	-3.73533	135.5	0.991593	1>2	0.00476962	0.775199	Epoxide hydrolase 2
TraesCS7B01G128800.1	-4.06609	63	0.96581	1>2	0.0164943	1	Epoxide hydrolase 2
TraesCS2D01G214500.1	-3.64386	11.5	0.991443	1>2	0.00491789	0.798749	Equilibrative nucleoside transporter family member protein
TraesCS1A01G349100.1	-2.45943	13.5	0.976915	1>2	0.0117414	0.99997	ER lumen protein-retaining receptor
TraesCS1B01G148400.1	-2.02554	21.5	0.894338	1>2	0.046122	1	ER membrane protein complex subunit 1
TraesCS1A01G381200.1	-1.94753	13.3333	0.909654	1>2	0.0396906	1	ER membrane protein complex subunit 6
TraesCS1D01G029500.1	-2.69459	34.6667	0.908504	1>2	0.0402802	1	ERD (Early-responsive to dehydration stress) family protein
TraesCS4D01G298600.1	-2.16993	11.6667	0.934651	1>2	0.0290585	1	Ethylene-responsive transcription factor
TraesCS5B01G214400.1	-2.70859	175.333	0.906455	1>2	0.0415111	1	Ethylene-responsive transcription factor
TraesCS6D01G281200.1	-2.92892	28.6667	0.975104	1>2	0.0125648	0.999994	ethylene-responsive transcription factor
TraesCS7D01G127600.1	-3.13516	18.1667	0.976865	1>2	0.0117672	0.999971	Ethylene-responsive transcription factor
TraesCS6B01G393200.1	-3.75489	12.5	0.954527	1>2	0.0213749	1	Ethylene-responsive transcription factor
TraesCS6A01G360300.1	-3.90689	14	0.940462	1>2	0.0268548	1	Ethylene-responsive transcription factor
TraesCS3B01G158800.1	-4.2854	18.5	0.958252	1>2	0.019846	1	ethylene-responsive transcription factor
TraesCS2A01G542700.1	-2.01381	13.1667	0.944655	1>2	0.0251152	1	Ethylene-responsive transcription factor, putative
TraesCS4D01G038300.1	-1.99214	22.8333	0.895521	1>2	0.0455261	1	Eukaryotic peptide chain release factor subunit 1-1
TraesCS2A01G087100LC.1	-2.09398	14.1667	0.93362	1>2	0.0296682	1	Eukaryotic translation initiation factor 2 subunit alpha
TraesCS5A01G442500.1	-2.99525	44.1667	0.951601	1>2	0.022531	1	Eukaryotic translation initiation factor 3 subunit B
TraesCS5D01G201800.1	-2.82782	30.5	0.908224	1>2	0.0405346	1	Eukaryotic translation initiation factor 3 subunit I
TraesCS4D01G216800.1	-1.75489	15.8333	0.885692	1>2	0.0495604	1	Eukaryotic translation initiation factor 4E
TraesCS1B01G167100.1	-2.55695	21.1667	0.920138	1>2	0.0353391	1	Eukaryotic translation initiation factor 4E
TraesCS6A01G119100.1	-2.67611	41.3333	0.976859	1>2	0.0117801	0.999972	Eukaryotic translation initiation factor 5
TraesCS5A01G104800.1	-3.24207	36.6667	0.992129	1>2	0.00440094	0.710632	Eukaryotic translation initiation factor 5A
TraesCS6B01G318800.1	-3	14	0.956237	1>2	0.0207121	1	Eukaryotic translation initiation factor, putative
TraesCS2B01G356500.1	-3.80735	13	0.992997	1>2	0.00379349	0.589248	Eukaryotic translation initiation factor-like protein
TraesCS3B01G301100.1	-3.80735	13	0.961206	1>2	0.0186418	1	evolutionarily conserved C-terminal region 2
TraesCS2A01G230200.1	-3.07682	59.5	0.990623	1>2	0.00534663	0.857337	Excitatory amino acid transporter 1
TraesCS7A01G424500.1	-3.52356	10.5	0.990279	1>2	0.00551348	0.876464	Exocyst complex component EXO70A1
TraesCS4D01G014300.1	-3.64386	46	0.973206	1>2	0.0132318	0.999998	Exodeoxyribonuclease 7 large subunit
TraesCS3B01G376900.1	-4	30	0.957129	1>2	0.0203163	1	Expansin
TraesCS3D01G338400.1	-4.12928	16.5	0.910784	1>2	0.0392401	1	Expansin
TraesCS3A01G344800.1	-4.22882	35.5	0.961612	1>2	0.0185244	1	Expansin
TraesCS1A01G212600.1	-3.12102	25.6667	0.91902	1>2	0.0358131	1	Expansin protein
TraesCS1D01G215400.1	-3.63559	53.3333	0.948332	1>2	0.0237987	1	Expansin protein
TraesCS1A01G212400.1	-4.99678	72.1667	0.998407	1>2	0.00102408	0.0312667	Expansin protein
TraesCS1A01G203200.1	-4.08746	16	0.982516	1>2	0.00904769	0.997751	Expansin-like protein
TraesCS7D01G349200LC.1	-1.91886	44.5	0.922554	1>2	0.0343228	1	F1F0-ATPase inhibitor protein
TraesCS4D01G006700.1	-3.43045	52.1667	0.987183	1>2	0.00685428	0.966415	F1F0-ATPase inhibitor protein
TraesCS1A01G396700.1	-2.26946	17.8333	0.918128	1>2	0.0362127	1	Fasciclin-like arabinogalactan protein
TraesCS5B01G251600.1	-3.86507	31.6667	0.994348	1>2	0.00305941	0.427556	Fasciclin-like arabinogalactan protein
TraesCS5A01G252900.1	-3.90689	14	0.995284	1>2	0.00274216	0.352068	Fasciclin-like arabinogalactan protein
TraesCS5D01G338000LC.1	-4.24793	36	0.998655	1>2	0.000826419	0.0172139	Fasciclin-like arabinogalactan protein
TraesCS6D01G260200.1	-3.49871	288.5	0.981524	1>2	0.00947968	0.998787	Fatty acid desaturase
TraesCS6B01G423900.1	-4.08746	16	0.975683	1>2	0.0122903	0.999989	Fatty acid hydroxylase superfamily
TraesCS1D01G231000.1	-2.19377	23.8333	0.965734	1>2	0.0165377	1	Fatty acid oxidation complex subunit alpha
TraesCS1A01G349200.1	-3.06609	29.5	0.976472	1>2	0.0119099	0.999978	Fatty acid oxidation complex subunit alpha
TraesCS6A01G417800LC.1	-3.90689	14	0.995512	1>2	0.0026271	0.324328	Fatty acid oxidation complex subunit alpha
TraesCS4B01G006800.1	-2.97323	38.8333	0.969273	1>2	0.0149587	1	Fatty acyl-CoA reductase
TraesCS4D01G008300.1	-4.04439	15.5	0.936877	1>2	0.0281598	1	Fatty acyl-CoA reductase
TraesCS6B01G131200.1	-2.58496	11.6667	0.977358	1>2	0.011536	0.999956	F-box domain containing protein
TraesCS3D01G020400.1	-2.3505	13.6667	0.973092	1>2	0.0132593	0.999998	F-box family protein
TraesCS2D01G332800.1	-2.42146	10.1667	0.898735	1>2	0.0444713	1	F-box family protein
TraesCS2D01G554600.1	-2.75489	19.1667	0.989741	1>2	0.00573086	0.898048	F-box family protein
TraesCS2D01G064400.1	-2.75489	11.5	0.971434	1>2	0.0140189	1	F-box family protein
TraesCS2B01G277100.1	-3.58496	11	0.987913	1>2	0.00650921	0.951808	F-box family protein
TraesCS3A01G336900.1	-2.43296	14.6667	0.975582	1>2	0.0123555	0.99999	F-box protein
TraesCS7A01G304800.1	-3.32193	18	0.936179	1>2	0.0283564	1	F-box protein PP2
TraesCS1A01G188700.1	-3.90689	14	0.992029	1>2	0.00452233	0.732786	F-box protein PP2-A13
TraesCS1D01G034100.1	-2.64386	10.5	0.966561	1>2	0.0162507	1	F-box protein-like
TraesCS1B01G041200.1	-2.81762	20.1667	0.990726	1>2	0.00527988	0.849094	F-box protein-like
TraesCS4A01G124700.1	-2.5325	11.1667	0.973221	1>2	0.0132182	0.999998	Fe/S biogenesis protein nfuA
TraesCS2D01G450100.1	-2.90689	15.1667	0.974928	1>2	0.0126304	0.999994	Fe/S biogenesis protein NfuA
TraesCS5B01G424900.1	-2.65535	17.6667	0.976712	1>2	0.0118061	0.999973	Ferredoxin--NADP reductase
TraesCS1B01G380900.1	-2.5025	14	0.965586	1>2	0.0166531	1	Fiber protein Fb11
TraesCS1D01G368800.1	-2.6845	12.6667	0.980139	1>2	0.0101851	0.999583	Fiber protein Fb11
TraesCS6D01G143400.1	-2.33703	51.3333	0.972216	1>2	0.0136313	0.999999	Fiber protein Fb15
TraesCS4B01G370200.1	-2.85798	12.5	0.987137	1>2	0.00689057	0.967694	Flavin-containing monooxygenase
TraesCS5A01G232800.1	-2.30485	22.3333	0.955947	1>2	0.0207884	1	Formate--tetrahydrofolate ligase
TraesCS3B01G429900.1	-3.1964	24.5	0.989746	1>2	0.00571942	0.896991	Formin-like protein
TraesCS7A01G319000.1	-2.39232	14.1667	0.965586	1>2	0.0166387	1	Fructokinase-2
TraesCS7D01G315500.1	-3.70834	56.3333	0.958151	1>2	0.0198761	1	Fructokinase-2
TraesCS7D01G208100.1	-1.9542	11.5	0.907316	1>2	0.0409647	1	Fructose-bisphosphate aldolase
TraesCS3D01G384000.1	-3.02106	40.3333	0.971691	1>2	0.0139221	1	Fructose-bisphosphate aldolase
TraesCS4A01G206400.1	-3.822	30.6667	0.986999	1>2	0.0069746	0.970507	Fructose-bisphosphate aldolase
TraesCS6B01G192200.1	-1.96347	29	0.931134	1>2	0.0307016	1	Fumarylacetoacetase
TraesCS2B01G451100.1	-1.98351	10.8333	0.935137	1>2	0.0287881	1	Galactokinase
TraesCS4B01G191500.1	-3.02554	16.6667	0.975214	1>2	0.0125255	0.999993	Gamma interferon inducible lysosomal thiol reductase family protein, expressed
TraesCS3B01G395900.1	-4.35755	19.5	0.987142	1>2	0.0068785	0.967273	Gamma-glutamyl phosphate reductase
TraesCS2A01G342800.2	-2.12102	11.1667	0.960276	1>2	0.0190098	1	Gamma-glutamyltranspeptidase family protein
TraesCS2A01G461600.1	-2.63559	12.1667	0.984962	1>2	0.00787972	0.989553	Gamma-soluble NSF attachment protein
TraesCS2B01G406400.1	-3.9542	14.5	0.992524	1>2	0.00415128	0.662532	GATA transcription factor
TraesCS1D01G410200.1	-3.86382	76.8333	0.963959	1>2	0.0174838	1	GDP-mannose-3',5'-epimerase
TraesCS7A01G113600.1	-2.14756	74.3333	0.949359	1>2	0.0235409	1	GDSL esterase/lipase
TraesCS3B01G164300.1	-2.70044	11	0.980155	1>2	0.0101595	0.999566	GDSL esterase/lipase
TraesCSU01G461400LC.1	-3.37156	31.1667	0.986165	1>2	0.00731749	0.979829	GDSL esterase/lipase
TraesCS1A01G321100.1	-3.54432	32	0.910247	1>2	0.0394553	1	GDSL esterase/lipase
TraesCS3D01G146800.1	-3.58496	11	0.99012	1>2	0.00556985	0.882419	GDSL esterase/lipase
TraesCS3A01G140200.1	-3.70044	12	0.934613	1>2	0.0290766	1	GDSL esterase/lipase
TraesCS3A01G141300.1	-4.42626	20.5	0.979504	1>2	0.0104923	0.999744	GDSL esterase/lipase
TraesCS7D01G530700.1	-5.37504	40.5	0.977202	1>2	0.0116387	0.999964	GDSL esterase/lipase
TraesCS6A01G307700.1	-4.2854	18.5	0.995768	1>2	0.00251647	0.297304	Geranylgeranyl reductase
TraesCS6D01G286900.1	-4.42626	20.5	0.997609	1>2	0.00156656	0.0983117	Geranylgeranyl reductase
TraesCS7B01G289600.1	-4.70044	25	0.970911	1>2	0.0143492	1	Germin-like protein
TraesCS1A01G255100.1	-2.86507	14.6667	0.991867	1>2	0.0046403	0.753592	Gibberellin receptor GID1a
TraesCS4B01G020100.1	-3.80735	13	0.930649	1>2	0.0308834	1	Glucan endo-1,3-beta-glucosidase
TraesCS1A01G332500.1	-3.45003	23.1667	0.919784	1>2	0.0355094	1	Glucan endo-1,3-beta-glucosidase 1
TraesCS6A01G110400.1	-2.58496	11.6667	0.984522	1>2	0.00812911	0.992327	Glucan endo-1,3-beta-glucosidase 3
TraesCS6B01G355600.1	-3.45003	23.1667	0.931612	1>2	0.0304657	1	Glucan endo-1,3-beta-glucosidase 3
TraesCS5D01G322700.1	-2.07477	50.3333	0.932274	1>2	0.0301027	1	Glucosamine-6-phosphate deaminase
TraesCS7A01G287400.2	-2.50553	21.8333	0.979527	1>2	0.0104539	0.999728	Glucose-1-phosphate adenylyltransferase
TraesCS5A01G292900LC.1	-3.80219	43.1667	0.99257	1>2	0.00409976	0.65227	Glucose-1-phosphate adenylyltransferase
TraesCS5B01G175800.1	-4.04439	15.5	0.995766	1>2	0.00252865	0.300279	Glucose-1-phosphate adenylyltransferase
TraesCS1D01G427400.1	-4.55459	22.5	0.987882	1>2	0.0065452	0.953538	Glucose-1-phosphate adenylyltransferase
TraesCS1A01G419600.1	-4.88264	57	0.993688	1>2	0.00335795	0.494933	Glucose-1-phosphate adenylyltransferase
TraesCS5D01G182600.1	-5	31	0.984867	1>2	0.00790474	0.989866	Glucose-1-phosphate adenylyltransferase
TraesCS4B01G178700.1	-4.32193	19	0.98329	1>2	0.00877291	0.99671	Glucose-6-phosphate 1-dehydrogenase
TraesCS1D01G086000LC.1	-2.24031	24.8333	0.933898	1>2	0.0295428	1	Glucose-methanol-choline (GMC) oxidoreductase family protein
TraesCS6B01G095900.1	-1.97199	12.6667	0.928507	1>2	0.0317992	1	Glucuronokinase 1
TraesCS1D01G309900.1	-3.29192	49.8333	0.955599	1>2	0.020896	1	Glutamate formiminotransferase 1
TraesCS3D01G423100.1	-3.2854	17.5	0.975487	1>2	0.0123946	0.999991	Glutamate receptor
TraesCS2A01G455200.2	-4.24793	18	0.963116	1>2	0.017844	1	Glutamate receptor
TraesCS3B01G464600.1	-5.72792	52	0.998567	1>2	0.000932989	0.0239792	glutamate receptor 1.3
TraesCS4D01G047400.1	-4.93074	29.5	0.987979	1>2	0.00647299	0.950019	Glutamine synthetase
TraesCS4B01G047400.1	-6.41785	84.5	0.998022	1>2	0.00125576	0.053793	Glutamine synthetase
TraesCS4A01G266900.1	-7.40514	337	0.998707	1>2	0.000800487	0.0158902	Glutamine synthetase
TraesCS5B01G545100.1	-2.94753	15.6667	0.988435	1>2	0.00629401	0.940283	Glutaredoxin
TraesCS6A01G305800.1	-3.9542	14.5	0.993623	1>2	0.00341588	0.507651	Glutaredoxin-like
TraesCS7B01G380500.1	-2.66297	16	0.986133	1>2	0.00732981	0.980109	Glyceraldehyde-3-phosphate dehydrogenase
TraesCS6D01G196300.2	-3.05311	36.5	0.921801	1>2	0.0345856	1	Glyceraldehyde-3-phosphate dehydrogenase
TraesCS3D01G361300.1	-2.85798	12.5	0.951044	1>2	0.0227383	1	Glycerol-3-phosphate acyltransferase, expressed
TraesCS6A01G200600.1	-2.47249	15.1667	0.970507	1>2	0.0145011	1	Glycerophosphodiester phosphodiesterase
TraesCS2A01G624000LC.1	-2.47805	10.6667	0.893789	1>2	0.046286	1	Glycine-rich cell wall structural protein
TraesCS3D01G023700.1	-2.7318	13.1667	0.920869	1>2	0.0350562	1	Glycine-rich domain-containing protein 2
TraesCS7D01G265200.1	-3.32193	18	0.925647	1>2	0.0330746	1	Glycine--tRNA ligase
TraesCS6D01G209500.1	-2.35755	16.5	0.966337	1>2	0.0163221	1	Glycolipid transfer protein domain-containing protein
TraesCS6B01G256700.1	-2.39232	14.1667	0.96917	1>2	0.0150011	1	Glycolipid transfer protein domain-containing protein
TraesCS3B01G313700.1	-2.63559	12.1667	0.916381	1>2	0.0369377	1	Glycosyltransferase
TraesCS7A01G235500.1	-3.26946	20.1667	0.995212	1>2	0.00279248	0.364368	Glycosyltransferase
TraesCS7D01G051100.1	-4.08746	16	0.976374	1>2	0.011923	0.999978	Glycosyltransferase
TraesCS1B01G361700.1	-4.85798	28	0.976292	1>2	0.0119493	0.999979	Glycosyltransferase
TraesCS3A01G153500.1	-2.69188	23.6667	0.977209	1>2	0.0116259	0.999963	Glyoxylate reductase/hydroxypyruvate reductase
TraesCS6B01G177600.1	-3.75489	12.5	0.993505	1>2	0.00350113	0.526378	GMP synthase [glutamine-hydrolyzing]
TraesCS4D01G026300.1	-3.9542	29	0.992906	1>2	0.00387514	0.606341	GMP synthase [glutamine-hydrolyzing]
TraesCS6A01G149700.1	-4	15	0.988365	1>2	0.00635311	0.943674	GMP synthase [glutamine-hydrolyzing]
TraesCS6D01G139000.1	-4.32193	19	0.989698	1>2	0.00577621	0.902175	GMP synthase [glutamine-hydrolyzing]
TraesCS1D01G109000.1	-2.67243	21.5	0.930061	1>2	0.0310296	1	Golgi apparatus membrane protein TVP23
TraesCS5A01G226000.1	-2.6893	18.1667	0.989726	1>2	0.0057649	0.901156	Golgi SNAP receptor complex member 1
TraesCS1B01G395100.1	-3.16993	16	0.983303	1>2	0.00872364	0.99648	GPI-anchored adhesin-like protein
TraesCS4A01G255000.1	-3.24793	17	0.992325	1>2	0.00428947	0.689588	Growth-regulating factor
TraesCS7D01G271000.1	-3.80735	13	0.934318	1>2	0.0293279	1	GTPase-activating protein GYP7
TraesCS7B01G168700.1	-4.12928	16.5	0.99667	1>2	0.00206129	0.194824	GTPase-activating protein GYP7
TraesCS1D01G385000.1	-3.12102	25.6667	0.94939	1>2	0.0235088	1	Guanine nucleotide-binding protein beta subunit-like protein
TraesCS3B01G297300.1	-4.89482	57.5	0.993615	1>2	0.00343015	0.510795	Guanine nucleotide-binding protein beta subunit-like protein
TraesCS4D01G017800.1	-2.5025	14	0.977324	1>2	0.0115745	0.999959	Guanine nucleotide-binding protein subunit beta
TraesCS1A01G378000.1	-3.85798	13.5	0.891436	1>2	0.0469087	1	Guanine nucleotide-binding protein subunit beta-1
TraesCS7B01G166500.1	-2.70044	11	0.981127	1>2	0.00965973	0.999069	Haloacid dehalogenase-like hydrolase (HAD) superfamily protein
TraesCS2D01G158600.1	-3.52356	10.5	0.981092	1>2	0.00969816	0.999121	Haloacid dehalogenase-like hydrolase family protein
TraesCS5D01G203000.1	-2.51096	15.6667	0.981638	1>2	0.00944134	0.998717	Heat shock factor-binding protein 1
TraesCS5B01G556200.1	-1.98706	13.8333	0.927098	1>2	0.0323523	1	Heat shock transcription factor
TraesCS5A01G554100.1	-2.81762	20.1667	0.940807	1>2	0.0267165	1	Heavy metal transport/detoxification superfamily protein
TraesCSU01G032600.1	-3.39232	38	0.962815	1>2	0.0180316	1	Heavy metal transport/detoxification superfamily protein
TraesCS5B01G131600.1	-3.61471	22.5	0.996559	1>2	0.00208612	0.200273	Heavy metal transport/detoxification superfamily protein
TraesCS2A01G064900.1	-3.15554	221.5	0.946621	1>2	0.0246329	1	Heavy metal-associated domain containing protein, expressed
TraesCS2B01G077100.1	-3.34299	51.8333	0.992085	1>2	0.00443797	0.717441	Heavy metal-associated domain containing protein, expressed
TraesCS2D01G063000.1	-4.20755	238.833	0.996948	1>2	0.00191026	0.162932	Heavy metal-associated domain containing protein, expressed
TraesCS4A01G055900.1	-2.73046	261.167	0.977073	1>2	0.0117027	0.999968	Helicase/SANT-associated, DNA binding protein
TraesCS7A01G286300.1	-2.85798	12.5	0.952614	1>2	0.0221855	1	Heme oxygenase-like, multi-helical protein
TraesCS7B01G182200.1	-2.9386	20	0.967961	1>2	0.0155685	1	Heme oxygenase-like, multi-helical protein
TraesCS3A01G132700.1	-3.52356	10.5	0.988939	1>2	0.00607226	0.925923	Heme-binding protein, putative
TraesCS3A01G374300.1	-3.52356	10.5	0.978504	1>2	0.0109415	0.999878	Hemerythrin class glutathione S-transferase
TraesCS3A01G448900.1	-4.67243	24.5	0.993984	1>2	0.00325839	0.472661	Heparan-alpha-glucosaminide N-acetyltransferase
TraesCS5D01G225000.1	-3.04439	14.5	0.984218	1>2	0.00827735	0.993649	Hexosyltransferase
TraesCS7A01G330900.1	-3.9542	14.5	0.977989	1>2	0.0111746	0.999918	Hexosyltransferase
TraesCS2B01G422000.1	-2.07039	10.6667	0.914062	1>2	0.0378396	1	High mobility group protein
TraesCS7A01G552400.1	-3.62059	37.6667	0.994327	1>2	0.00310171	0.437234	High mobility group protein
TraesCS6A01G253900.1	-4.2854	18.5	0.966792	1>2	0.0162082	1	High mobility group protein
TraesCS6D01G233800.1	-2.7318	13.1667	0.960038	1>2	0.019128	1	Hippocampus abundant transcript 1 protein
TraesCS6D01G255300.1	-3.64386	11.5	0.990386	1>2	0.0054689	0.871562	Histidinol-phosphate aminotransferase
TraesCS5D01G451300.1	-2.98089	43.6667	0.905492	1>2	0.0418033	1	Histone H1
TraesCS5B01G448500.1	-3.81943	74.3333	0.98762	1>2	0.0066876	0.959916	Histone H1
TraesCS5B01G449000.1	-4.61471	23.5	0.981795	1>2	0.00940326	0.998644	Histone H1
TraesCS1A01G286900.1	-2.09954	46	0.926913	1>2	0.0324262	1	Histone H2A
TraesCS1B01G296300.1	-2.43296	14.6667	0.981269	1>2	0.00956961	0.998936	Histone H2A
TraesCS1D01G039800.1	-3.30117	20.6667	0.942622	1>2	0.0260158	1	Histone H2A
TraesCS1A01G038200.1	-4.52356	22	0.916373	1>2	0.0369569	1	Histone H2A
TraesCS4B01G054200.1	-3.20387	19.1667	0.949638	1>2	0.0232997	1	Histone H2B
TraesCS1B01G378300.1	-3.90689	14	0.9556	1>2	0.0208805	1	Histone H2B
TraesCS1D01G366300.1	-3.93074	28.5	0.936685	1>2	0.0282132	1	Histone H2B
TraesCS7B01G062700.1	-2.23406	27.1667	0.933568	1>2	0.0296862	1	Histone H3
TraesCS7B01G061300.1	-3.58496	11	0.989157	1>2	0.00603774	0.923435	Histone H3
TraesCS6B01G078200.1	-4.24793	18	0.92256	1>2	0.0343041	1	Histone H4
TraesCS4D01G278500.1	-2.21299	13.3333	0.924217	1>2	0.0336495	1	Histone-lysine N-methyltransferase
TraesCS6D01G370000.1	-3.90689	14	0.915562	1>2	0.037359	1	Holliday junction ATP-dependent DNA helicase RuvB
TraesCS2A01G188500.1	-4.35755	19.5	0.976502	1>2	0.0118969	0.999977	Homeobox leucine zipper protein
TraesCS4D01G279300.1	-4	15	0.913191	1>2	0.0382279	1	Homeobox protein BEL1 like
TraesCS4D01G303500.1	-2.07039	10.6667	0.887014	1>2	0.0490124	1	Homeobox protein, putative
TraesCS6A01G290800.1	-2.43296	29.3333	0.927499	1>2	0.0322046	1	Homeobox protein, putative
TraesCS5B01G317400.1	-3.61471	22.5	0.992457	1>2	0.00422655	0.677438	Homeobox protein, putative
TraesCS5A01G142200.1	-2.58496	11.6667	0.985758	1>2	0.00747861	0.98322	Homoserine dehydrogenase
TraesCS2B01G040200.1	-2.85505	35.3333	0.950869	1>2	0.0228341	1	HR-like lesion-inducing protein-related protein
TraesCS7B01G184100.1	-3.24031	28.1667	0.960072	1>2	0.0191132	1	HSP20-like chaperones superfamily protein isoform 3
TraesCS1B01G354000.1	-2.58496	16.6667	0.971328	1>2	0.0141293	1	HXXXD-type acyl-transferase family protein
TraesCS1D01G343400.1	-2.70044	22	0.980362	1>2	0.0100184	0.999459	HXXXD-type acyl-transferase family protein
TraesCS2A01G426000.1	-2.39232	17	0.961355	1>2	0.0185537	1	HXXXD-type acyl-transferase family protein, putative
TraesCS4A01G010500.1	-3.64386	11.5	0.921993	1>2	0.0344913	1	Hydrolase, alpha/beta fold family protein, expressed
TraesCS4B01G293900.1	-5.14975	34.5	0.977788	1>2	0.0112782	0.999932	Hydrolase, alpha/beta fold family protein, expressed
TraesCS5D01G230500.1	-3.04439	24.1667	0.975134	1>2	0.0125517	0.999993	Hydroxycinnamoyl-CoA shikimate/quinate hydroxycinnamoyltransferase
TraesCS2D01G354300.1	-4.04439	15.5	0.99221	1>2	0.00436382	0.703717	Hydroxycinnamoyl-CoA shikimate/quinate hydroxycinnamoyltransferase
TraesCS1D01G021600.1	-4.12928	16.5	0.932549	1>2	0.0299756	1	Hydroxycinnamoyl-CoA shikimate/quinate hydroxycinnamoyltransferase
TraesCS7A01G190200.1	-2.97728	45.8333	0.978992	1>2	0.0107356	0.999828	Ice nucleation protein
TraesCS3A01G343300.1	-2.79141	25.6667	0.961684	1>2	0.0184662	1	Immediate-early protein RSP40
TraesCS3D01G337200.1	-3.16993	16	0.972425	1>2	0.0135483	0.999999	Immediate-early protein RSP40
TraesCS3B01G375500.1	-4.16993	34	0.991017	1>2	0.00513292	0.829897	Immediate-early protein RSP40
TraesCS2A01G562500.1	-2.53605	24	0.925309	1>2	0.0332227	1	Importin beta 1
TraesCS3D01G178500.1	-3.52356	10.5	0.942245	1>2	0.0262198	1	Importin subunit alpha
TraesCS1D01G106200.1	-3.9542	14.5	0.958518	1>2	0.0197256	1	Importin subunit alpha
TraesCS5D01G095100.1	-1.98706	13.8333	0.905092	1>2	0.0419407	1	Importin subunit beta-1
TraesCS2B01G505600.1	-2.66297	16	0.966288	1>2	0.0163507	1	Importin subunit beta-1
TraesCS2A01G185700.1	-3.9542	14.5	0.995903	1>2	0.00242961	0.276462	Importin-5
TraesCS4D01G326500.1	-3.52356	10.5	0.956221	1>2	0.0207273	1	inactive purple acid phosphatase-like protein
TraesCS4B01G329400.1	-4.08746	16	0.996532	1>2	0.00211132	0.205797	inactive purple acid phosphatase-like protein
TraesCS2B01G611000.2	-3.58496	22	0.996507	1>2	0.00212388	0.208571	Inorganic pyrophosphatase
TraesCS2B01G002100.1	-2.83289	24.5	0.941939	1>2	0.0263899	1	Inosine-5'-monophosphate dehydrogenase
TraesCS7A01G427500.1	-2.12102	11.1667	0.93774	1>2	0.0277872	1	Inositol polyphosphate multikinase
TraesCS3A01G176300.1	-2.2854	15.5	0.921174	1>2	0.0349056	1	Inositol-1-monophosphatase
TraesCS5B01G061700.1	-4.18322	51.5	0.978878	1>2	0.0107869	0.999842	Inter-alpha-trypsin inhibitor heavy chain, putative
TraesCS7D01G010200.1	-3.49185	20.5	0.990683	1>2	0.00532439	0.854628	inter-alpha-trypsin inhibitor heavy chain-like protein
TraesCS4A01G484700.1	-4.11746	76.3333	0.940808	1>2	0.0266992	1	inter-alpha-trypsin inhibitor heavy chain-like protein
TraesCS7A01G010300.1	-5.39232	232.333	0.952733	1>2	0.0221698	1	inter-alpha-trypsin inhibitor heavy chain-like protein
TraesCS7B01G345700.1	-3.9542	14.5	0.942072	1>2	0.0263049	1	Intracellular protease 1
TraesCS3A01G240500.1	-2.09398	14.1667	0.934291	1>2	0.0293816	1	Iron-sulfur cluster assembly protein
TraesCS2A01G282900.1	-2.93074	26.5	0.953881	1>2	0.0215929	1	Isocitrate lyase
TraesCS3D01G167600.1	-4.80735	27	0.99749	1>2	0.00160584	0.104977	Isoflavone reductase-like protein
TraesCS4B01G296900.1	-2.62059	17.1667	0.90732	1>2	0.0409452	1	Jasmonate zim-domain protein
TraesCS3A01G294400.1	-3.31288	47.6667	0.982934	1>2	0.00888461	0.997178	Katanin p60 ATPase-containing subunit, putative
TraesCS2A01G592600.1	-2.43296	14.6667	0.975946	1>2	0.0121597	0.999986	Katanin p80 WD40 repeat-containing subunit B1 homolog
TraesCS6A01G306000.1	-2.40125	32.8333	0.963161	1>2	0.0178151	1	Kelch repeat-containing protein
TraesCS6A01G037900.1	-2.85798	12.5	0.947953	1>2	0.0239619	1	Kelch repeat-containing protein
TraesCS6D01G111600.1	-2.16993	10.5	0.927792	1>2	0.03202	1	Kelch repeat-containing protein 1
TraesCS6B01G426300.1	-2.58496	18.3333	0.957966	1>2	0.0199214	1	Kelch repeat-containing protein 1
TraesCS3B01G437700.1	-2.75489	11.5	0.953003	1>2	0.0220607	1	KH domain-containing protein
TraesCS3B01G208800LC.1	-1.87774	17.8333	0.924789	1>2	0.0334082	1	Kinase family protein
TraesCS5A01G054700.1	-2.13245	14.6667	0.912063	1>2	0.0387717	1	Kinase family protein
TraesCS5B01G406400.1	-2.16993	16.3333	0.959794	1>2	0.0191876	1	Kinase family protein
TraesCS3D01G137200.1	-2.32747	34.8333	0.967195	1>2	0.015939	1	Kinase family protein
TraesCS4A01G334700LC.1	-2.85798	12.5	0.952416	1>2	0.0223264	1	Kinase family protein
TraesCS5B01G380700.1	-2.80735	12	0.958702	1>2	0.0197105	1	kinase interacting (KIP1-like) family protein
TraesCS5A01G054300.1	-3.02975	21.5	0.98937	1>2	0.00593508	0.915596	Kinase interacting (KIP1-like) family protein, putative
TraesCS7B01G220500.1	-3.52356	10.5	0.974831	1>2	0.012696	0.999995	Kinase superfamily protein
TraesCS5B01G146100.1	-3.58496	11	0.991244	1>2	0.0049856	0.808974	Kinase, putative
TraesCS5B01G389000.1	-1.93289	10.3333	0.933659	1>2	0.0296503	1	Kinase-like protein
TraesCS5D01G393800.1	-2.01381	13.1667	0.925557	1>2	0.0330931	1	Kinase-like protein
TraesCS5A01G384200.1	-2.01792	10.1667	0.944006	1>2	0.0253875	1	Kinase-like protein
TraesCS2B01G405200.1	-3.52356	10.5	0.953268	1>2	0.0219207	1	Kinesin-like protein
TraesCS7B01G166700.1	-1.822	11.8333	0.912073	1>2	0.0387523	1	La protein like
TraesCS1B01G135700.1	-2.45943	13.5	0.900909	1>2	0.0435695	1	Lactoylglutathione lyase
TraesCS1D01G117100.1	-3.02554	16.6667	0.993045	1>2	0.00373776	0.577546	Lactoylglutathione lyase
TraesCS4A01G297800.1	-4.56016	165.667	0.997956	1>2	0.00130411	0.0594967	Lactoylglutathione lyase
TraesCS7D01G361300.1	-2.73697	17	0.977626	1>2	0.0113817	0.999943	L-ascorbate oxidase
TraesCS7A01G361600.1	-6.27612	76.5	0.99777	1>2	0.00147702	0.0835234	L-ascorbate oxidase
TraesCS2A01G092000.1	-3.75489	12.5	0.994204	1>2	0.00315793	0.450084	lectin-receptor kinase
TraesCS6A01G357200.1	-3.06609	29.5	0.962007	1>2	0.0183933	1	Leucine aminopeptidase, putative
TraesCS2B01G354900.1	-2.64386	21	0.966806	1>2	0.0161941	1	Leucine-rich repeat (LRR) family protein
TraesCS2B01G456000.1	-3.70044	12	0.948012	1>2	0.0239456	1	Leucine-rich repeat protein kinase family protein
TraesCS7D01G190900.1	-2.77761	13.6667	0.977161	1>2	0.0116643	0.999965	Leucine-rich repeat receptor-like protein kinase family protein
TraesCS2D01G207200.1	-3.49185	34.1667	0.95724	1>2	0.0202099	1	Leucine-rich repeat receptor-like protein kinase family protein
TraesCS1A01G094700.2	-2.47079	34.8333	0.943897	1>2	0.0254891	1	Lipase
TraesCS6B01G362900.1	-3.12928	15.5	0.905244	1>2	0.0419014	1	Lipase
TraesCS2A01G501800.1	-3.47805	23.6667	0.946642	1>2	0.0246165	1	Lipase
TraesCS2D01G502300.1	-4.16993	17	0.938332	1>2	0.0274675	1	Lipase
TraesCS1A01G175200.1	-2.54102	80.3333	0.952079	1>2	0.0224205	1	Lipid transfer protein
TraesCS2B01G187600.1	-3.70044	12	0.928256	1>2	0.0318909	1	Lipid transfer protein
TraesCS2D01G319800.1	-2.48543	23	0.971122	1>2	0.0142531	1	Lipoxygenase domain-containing 1
TraesCS4A01G118200.1	-3.35755	18.5	0.9875	1>2	0.00674715	0.96235	Long cell-linked locus protein, putative, expressed
TraesCS4A01G124200LC.1	-4.04439	15.5	0.995455	1>2	0.00265243	0.330449	Long cell-linked locus protein, putative, expressed
TraesCS2A01G261000.1	-2.03242	11.3333	0.924296	1>2	0.0336123	1	Longifolia protein
TraesCS4B01G197300.1	-4.52356	22	0.919289	1>2	0.0356801	1	Low temperature and salt responsive protein family
TraesCS3D01G080000.1	-3.12928	15.5	0.956548	1>2	0.0205752	1	Low-affinity cation transporter
TraesCS6A01G532200LC.1	-3.32193	18	0.957503	1>2	0.0201185	1	LRR and NB-ARC domain disease resistance protein
TraesCS6B01G073600.1	-3.10522	48.1667	0.936643	1>2	0.028231	1	LURP-one-like protein
TraesCS6D01G057700.1	-3.37346	68.6667	0.956855	1>2	0.0204225	1	LURP-one-like protein
TraesCS1B01G314000.1	-3.64386	11.5	0.970451	1>2	0.0145426	1	LURP-one-like protein
TraesCS1D01G303100.1	-3.64386	11.5	0.938953	1>2	0.0272729	1	LURP-one-like protein
TraesCS6D01G325100.1	-3.92892	246.667	0.96842	1>2	0.0152986	1	Lysine ketoglutarate reductase/saccharopine dehydrogenase
TraesCSU01G271800.1	-2.81277	38.1667	0.983859	1>2	0.00846212	0.99501	Lysine--tRNA ligase
TraesCS6A01G256300.1	-2.20511	32.5	0.891687	1>2	0.0468249	1	Lysophospholipid acyltransferase
TraesCS5B01G150300.1	-2.69188	23.6667	0.978125	1>2	0.0111357	0.999912	Macrophage migration inhibitory factor family protein, expressed
TraesCS5D01G156900.1	-2.80735	18	0.978922	1>2	0.010774	0.999839	Macrophage migration inhibitory factor family protein, expressed
TraesCS4B01G245700.1	-2.54189	27.3333	0.979479	1>2	0.0105051	0.99975	MADS box transcription factor
TraesCS7A01G122000.1	-4.20945	17.5	0.986241	1>2	0.00725586	0.978378	MADS box transcription factor
TraesCS6D01G014600.1	-1.94753	13.3333	0.914804	1>2	0.0376656	1	MADS-box transcription factor
TraesCS3A01G434400.1	-3.58496	11	0.900363	1>2	0.04375	1	MADS-box transcription factor
TraesCS6B01G017900.1	-3.75489	12.5	0.993338	1>2	0.00359915	0.547774	MADS-box transcription factor
TraesCS4A01G215000.1	-3.39232	101.333	0.923905	1>2	0.0337612	1	magnesium transporter NIPA (DUF803)
TraesCS4B01G101200.1	-3.9542	14.5	0.989301	1>2	0.00596924	0.918275	magnesium transporter NIPA (DUF803)
TraesCS4A01G121900.1	-3.02554	16.6667	0.919546	1>2	0.0355662	1	Major cell-surface adhesin PAc
TraesCS2D01G574100LC.1	-2.45286	29.8333	0.963826	1>2	0.0175411	1	Major facilitator superfamily protein
TraesCS1B01G172400.1	-2.50597	95.1667	0.949626	1>2	0.0233159	1	Malate dehydrogenase
TraesCS7A01G386600.1	-2.80735	12	0.969886	1>2	0.0148049	1	Malate dehydrogenase
TraesCS3B01G265000.1	-3.07973	27.3333	0.987061	1>2	0.00693859	0.969328	Malate dehydrogenase
TraesCS1D01G153900.1	-3.457	269.5	0.995466	1>2	0.00263981	0.327392	Malate dehydrogenase
TraesCS3A01G234800.2	-4.12928	16.5	0.978812	1>2	0.0108126	0.999849	Malate dehydrogenase
TraesCS6A01G092300.1	-2.5518	53.5	0.92259	1>2	0.0342478	1	MALE GAMETOPHYTE DEFECTIVE 1
TraesCS3D01G527700.1	-2.75489	11.5	0.98244	1>2	0.00907295	0.997829	Malignant T-cell-amplified sequence 1
TraesCS3D01G273400.1	-4.61471	23.5	0.990589	1>2	0.00536883	0.860005	Mannan endo-1,4-beta-mannosidase-like protein
TraesCS4D01G351400.1	-3.90689	14	0.974779	1>2	0.0127352	0.999995	Membrane protein insertase YidC
TraesCS1B01G191000.1	-2.85798	12.5	0.985811	1>2	0.00745366	0.982732	Membrane steroid-binding protein
TraesCS2B01G022700.1	-1.91839	23.1667	0.917459	1>2	0.036479	1	mesoderm induction early response protein
TraesCS4D01G234400.1	-2.43296	29.3333	0.938864	1>2	0.0273258	1	Metal tolerance protein
TraesCS4A01G077100.1	-2.58496	18.3333	0.936131	1>2	0.0283923	1	Metal tolerance protein
TraesCS5B01G056500.1	-4.42626	20.5	0.990753	1>2	0.00523471	0.843369	metal tolerance protein A2
TraesCS4B01G300600.1	-4.16993	79.3333	0.954361	1>2	0.0214216	1	Metal transporter, putative
TraesCS4A01G004400.1	-4.61471	23.5	0.992893	1>2	0.00390184	0.611916	Metal transporter, putative
TraesCS4D01G299400.1	-4.75489	52	0.998214	1>2	0.0011709	0.0446682	Metal transporter, putative
TraesCS1B01G135800.1	-2.80735	12	0.898238	1>2	0.0446327	1	Metallothionein
TraesCS3A01G074600.1	-4.05551	489.667	0.936948	1>2	0.028142	1	Metallothionein
TraesCS1B01G237300.1	-3.70044	12	0.971615	1>2	0.0139635	1	Methionine aminopeptidase 2
TraesCS7B01G222300.1	-2.64386	10.5	0.974834	1>2	0.0126829	0.999995	methyl esterase 12
TraesCS1B01G265200.1	-2.90689	13	0.990157	1>2	0.00553595	0.87887	Methyl-CpG-binding domain-containing family protein
TraesCS1A01G253000.1	-3.58496	11	0.986541	1>2	0.00711977	0.974855	Methyl-CpG-binding domain-containing family protein
TraesCS4B01G139900.1	-2.5157	25.1667	0.907056	1>2	0.0411015	1	Methylsterol monooxygenase 2-1
TraesCS2A01G543900.1	-2.01792	10.1667	0.922669	1>2	0.0342102	1	Methylthioribose kinase
TraesCS5D01G000100.1	-2.822	14.1667	0.964735	1>2	0.0171545	1	Microtubule-associated protein 70-2
TraesCS6A01G311500.1	-3.27302	26	0.931067	1>2	0.0307198	1	Microtubule-associated protein TORTIFOLIA1
TraesCS6D01G290800.1	-3.94753	33.6667	0.92628	1>2	0.0326299	1	Microtubule-associated protein TORTIFOLIA1
TraesCS7D01G136800.1	-2.00328	55.1667	0.943854	1>2	0.0255061	1	Mitochondrial ATP synthase 6 kDa subunit
TraesCS1A01G035800.1	-2.62599	44.8333	0.965069	1>2	0.0169397	1	Mitochondrial ATP synthase 6 kDa subunit
TraesCS3D01G217000.1	-2.70044	16.5	0.962204	1>2	0.0182775	1	Mitochondrial ATP synthase g subunit family protein
TraesCS3A01G214300.1	-3.58496	25.6667	0.997297	1>2	0.00172209	0.125809	Mitochondrial ATP synthase g subunit family protein
TraesCS1A01G352800.1	-4.39232	20	0.991229	1>2	0.004997	0.81065	Mitochondrial ATP synthase g subunit family protein
TraesCS6D01G168200.1	-4.35755	19.5	0.937584	1>2	0.0278582	1	Mitochondrial carrier family
TraesCS1D01G195500.1	-3.23704	19.6667	0.981827	1>2	0.00937798	0.998593	Mitochondrial carrier protein
TraesCS4D01G134300.1	-3.41278	32.1667	0.99573	1>2	0.00254091	0.303266	Mitochondrial carrier protein, expressed
TraesCS3D01G209300.1	-2.54432	14.5	0.968433	1>2	0.0152558	1	Mitochondrial carrier protein-like
TraesCS1D01G434000.1	-2.31079	17.1667	0.919922	1>2	0.0354526	1	Mitochondrial carrier-like protein
TraesCS1A01G425000.1	-2.34395	17.6667	0.940129	1>2	0.0269931	1	Mitochondrial carrier-like protein
TraesCS5D01G057600LC.1	-2.39232	14.1667	0.972891	1>2	0.0133554	0.999999	Mitochondrial distribution and morphology protein 34
TraesCS6D01G260800.1	-2.822	14.1667	0.99112	1>2	0.00506505	0.820463	Mitochondrial import inner membrane translocase subunit Tim22
TraesCS6B01G308900.1	-3.10852	40.6667	0.992061	1>2	0.00448648	0.726299	Mitochondrial import inner membrane translocase subunit Tim22
TraesCS6A01G280600.1	-3.80735	13	0.992046	1>2	0.00449848	0.728476	Mitochondrial import inner membrane translocase subunit Tim22
TraesCS3A01G429800.1	-3.39232	19	0.931422	1>2	0.0305202	1	Mitochondrial import receptor subunit TOM20
TraesCS7B01G179400.1	-2.36923	12.5	0.950799	1>2	0.022866	1	Mitochondrial import receptor subunit TOM22
TraesCS7A01G282000.1	-2.42146	10.1667	0.894328	1>2	0.0461425	1	Mitochondrial import receptor subunit TOM22
TraesCS5B01G189000.1	-2.63126	79.6667	0.966036	1>2	0.0164223	1	Mitochondrial outer membrane porin
TraesCS5A01G193700.1	-2.88708	93.8333	0.959053	1>2	0.0195013	1	Mitochondrial outer membrane porin
TraesCS5D01G196100.1	-3	70	0.952453	1>2	0.0222952	1	Mitochondrial outer membrane porin
TraesCS2A01G349700.1	-2.60733	27.1667	0.937165	1>2	0.0280887	1	Mitochondrial pyruvate carrier
TraesCS1A01G230100.1	-2.87447	19	0.987891	1>2	0.00652125	0.952391	Mitochondrial zinc maintenance protein 1, mitochondrial
TraesCS1A01G499000LC.1	-2.22882	19.6667	0.904966	1>2	0.04198	1	Mitochondrial-processing peptidase subunit alpha
TraesCS3A01G228000.1	-3.85798	13.5	0.989209	1>2	0.00599209	0.920026	Mitogen-activated protein kinase
TraesCS4A01G218100.1	-3.35755	18.5	0.959226	1>2	0.0194265	1	MLO-like protein
TraesCS5B01G194700.1	-2.75489	11.5	0.981739	1>2	0.00941594	0.998669	MND1-interacting protein 1
TraesCS6A01G178700.1	-2.46949	39.3333	0.939578	1>2	0.0271325	1	MOB kinase activator-like 1A
TraesCS5A01G365100.1	-2.35548	23.3333	0.887974	1>2	0.0484657	1	Molybdenum cofactor sulfurase protein-like
TraesCS5D01G374000.1	-3.28096	72.6667	0.934805	1>2	0.0289684	1	Molybdenum cofactor sulfurase protein-like
TraesCS4B01G010500.1	-3.20945	16.5	0.993307	1>2	0.00362698	0.553802	Monodehydroascorbate reductase
TraesCS1D01G204900.1	-2.39819	49.8333	0.976627	1>2	0.0118579	0.999976	Monosaccharide-sensing protein 2
TraesCS5A01G291000.1	-2.81762	20.1667	0.959049	1>2	0.0195163	1	multiple organellar RNA editing factor
TraesCS2B01G407000.1	-2.36457	41.5	0.950046	1>2	0.0231386	1	Multiprotein-bridging factor, putative
TraesCS2A01G389000.1	-3.13516	36.3333	0.963153	1>2	0.0178296	1	Multiprotein-bridging factor, putative
TraesCS2D01G386800.1	-3.15785	52.8333	0.9787	1>2	0.010864	0.999861	Multiprotein-bridging factor, putative
TraesCS5A01G178500.1	-2.01123	16.1667	0.940321	1>2	0.0269584	1	Myb family transcription factor APL
TraesCS6A01G269000.1	-4.04439	15.5	0.996111	1>2	0.00225956	0.23777	Myb family transcription factor APL
TraesCS1D01G415000.1	-3.16993	16	0.992065	1>2	0.00447445	0.724109	MYB transcription factor
TraesCS3B01G258800.1	-3.2854	17.5	0.991454	1>2	0.00490666	0.797012	MYB transcription factor
TraesCS6B01G201700.1	-3.58496	11	0.991786	1>2	0.00466364	0.757605	MYB transcription factor
TraesCS3D01G223700.1	-3.64386	23	0.995964	1>2	0.00236589	0.26159	MYB transcription factor
TraesCS5A01G087100.1	-3.97728	29.5	0.996694	1>2	0.00203687	0.189452	MYB transcription factor
TraesCS3A01G229500.1	-4.35755	19.5	0.997297	1>2	0.0017345	0.128172	MYB transcription factor
TraesCS5B01G093000.1	-5.06609	32.5	0.998549	1>2	0.000985929	0.0282035	MYB transcription factor
TraesCS5D01G099100.1	-5.62936	48.5	0.997405	1>2	0.00165789	0.114092	MYB transcription factor
TraesCS3A01G199200.1	-2.27302	11.5	0.899789	1>2	0.0441504	1	Myb/SANT-like DNA-binding domain protein
TraesCS3D01G049300LC.1	-3.21723	41.5	0.928815	1>2	0.0316339	1	Myb/SANT-like DNA-binding domain protein
TraesCS4A01G257500.1	-2.56071	24.5	0.968048	1>2	0.0155259	1	myb-like protein X
TraesCS3B01G128500.1	-3.64386	11.5	0.992532	1>2	0.00413849	0.65999	MYB-RELATED transcription factor
TraesCS3A01G429900.1	-3.08746	15	0.941985	1>2	0.0263729	1	MYND type zinc finger protein
TraesCS3D01G425300.1	-4.16993	17	0.969087	1>2	0.0150435	1	MYND type zinc finger protein
TraesCS3B01G467900.1	-4.88264	28.5	0.997654	1>2	0.00154144	0.0940216	MYND type zinc finger protein
TraesCS4B01G267200.1	-5.33039	222.333	0.991266	1>2	0.00497418	0.807287	Myo-inositol 1-phosphate synthase
TraesCS3B01G254000.1	-2.27302	11.5	0.947608	1>2	0.0241418	1	myosin heavy chain-like protein
TraesCS1A01G142400.1	-3.70044	12	0.985292	1>2	0.00762826	0.985903	Na(+)/H(+) antiporter NhaB
TraesCS5A01G160200.1	-3.08746	15	0.935829	1>2	0.0285358	1	Na+/H+ antiporter
TraesCS7A01G464800.1	-2.5325	11.1667	0.893747	1>2	0.0463066	1	NAC domain protein
TraesCS2D01G324700.1	-2.71049	20.3333	0.891024	1>2	0.0471393	1	NAC domain protein
TraesCS6B01G416400.1	-3.36257	21.6667	0.944051	1>2	0.0253196	1	NAC domain protein,
TraesCS6A01G378600.1	-5.30378	38.5	0.985282	1>2	0.00764099	0.986111	NAC domain protein,
TraesCS1B01G274300.1	-1.99305	25.8333	0.939161	1>2	0.0272376	1	NAC domain-containing protein
TraesCS5A01G291200.1	-2.55695	21.1667	0.979744	1>2	0.010364	0.999686	NAC domain-containing protein
TraesCS7B01G364600.1	-2.62449	15.5	0.967432	1>2	0.0157818	1	NAC domain-containing protein
TraesCS1D01G263800.1	-3.42626	19.5	0.973785	1>2	0.0130412	0.999997	NAC domain-containing protein
TraesCS7D01G451700.1	-3.70044	12	0.974103	1>2	0.0129471	0.999997	NAC domain-containing protein
TraesCS5A01G481400.1	-2.70044	11	0.981113	1>2	0.00967256	0.999086	NAD(P)-binding rossmann-fold protein
TraesCS5A01G165800.1	-2.36923	12.5	0.967908	1>2	0.0156393	1	NAD(P)-binding Rossmann-fold superfamily protein
TraesCS5D01G243500LC.1	-2.37346	30.6667	0.970707	1>2	0.0144184	1	NAD(P)-binding Rossmann-fold superfamily protein
TraesCS7B01G174900.1	-2.11221	18.8333	0.938444	1>2	0.027432	1	NADH dehydrogenase (Ubiquinone) iron-sulfur protein 5-B
TraesCS7A01G277200.1	-3.70044	12	0.980943	1>2	0.00982487	0.999274	NADH dehydrogenase (Ubiquinone) iron-sulfur protein 5-B
TraesCS1B01G313200.1	-2.24793	15	0.957244	1>2	0.0201794	1	NADH dehydrogenase [ubiquinone] 1 alpha subcomplex subunit 1
TraesCS1D01G302300.1	-2.70044	16.5	0.980858	1>2	0.0098376	0.999288	NADH dehydrogenase [ubiquinone] 1 alpha subcomplex subunit 1
TraesCS4B01G267500.1	-2.94251	35.6667	0.965686	1>2	0.0165521	1	NADH dehydrogenase [ubiquinone] 1 alpha subcomplex subunit 13
TraesCS4D01G267100.1	-3.34395	39.6667	0.983074	1>2	0.00882249	0.996926	NADH dehydrogenase [ubiquinone] 1 alpha subcomplex subunit 13
TraesCS2B01G172200.1	-2.13516	31.6667	0.934919	1>2	0.0288963	1	NADH dehydrogenase [ubiquinone] 1 alpha subcomplex subunit 6
TraesCS2A01G146900.1	-2.16993	11.6667	0.964168	1>2	0.0173832	1	NADH dehydrogenase [ubiquinone] 1 alpha subcomplex subunit 6
TraesCS2D01G167800LC.1	-3.60486	33.5	0.992848	1>2	0.00392839	0.617439	NADH dehydrogenase [ubiquinone] 1 alpha subcomplex subunit 6
TraesCS4A01G111800.1	-2.50779	37.5	0.90254	1>2	0.0428113	1	NADH dehydrogenase [ubiquinone] 1 alpha subcomplex subunit 8
TraesCS4D01G193300.1	-2.6845	12.6667	0.98505	1>2	0.0078049	0.988562	NADH dehydrogenase [ubiquinone] 1 alpha subcomplex subunit 8
TraesCS6B01G430100.1	-2.58496	50	0.963985	1>2	0.0174263	1	NADH dehydrogenase [ubiquinone] 1 alpha subcomplex subunit 9, mitochondrial
TraesCS1B01G209000.1	-2.09482	50.1667	0.88928	1>2	0.047897	1	NADH dehydrogenase [ubiquinone] 1 beta subcomplex subunit 10
TraesCS7B01G469400.1	-2.9542	13.5	0.989534	1>2	0.00585546	0.909075	NADH dehydrogenase [ubiquinone] 1 beta subcomplex subunit 2
TraesCS7D01G532600.1	-2.98185	34.5	0.96754	1>2	0.015739	1	NADH dehydrogenase [ubiquinone] 1 beta subcomplex subunit 2
TraesCS6D01G180900.1	-2.70695	31.3333	0.987644	1>2	0.00667569	0.959413	NADH dehydrogenase [ubiquinone] 1 beta subcomplex subunit 3-B
TraesCS6B01G221500.1	-3.06301	34.3333	0.987337	1>2	0.00684216	0.965979	NADH dehydrogenase [ubiquinone] 1 beta subcomplex subunit 3-B
TraesCS5A01G496200.1	-2.39232	14.1667	0.966949	1>2	0.0160667	1	NADH dehydrogenase [ubiquinone] 1 beta subcomplex subunit 7
TraesCS4B01G323800.1	-2.9542	13.5	0.990615	1>2	0.00535772	0.858675	NADH dehydrogenase [ubiquinone] 1 beta subcomplex subunit 7
TraesCS7A01G384400.1	-2.32193	12	0.921062	1>2	0.0349809	1	NADH dehydrogenase [ubiquinone] 1 beta subcomplex subunit 9
TraesCS7D01G294100.1	-2.24793	15	0.945356	1>2	0.0249807	1	NADH dehydrogenase [ubiquinone] iron-sulfur protein 6, mitochondrial
TraesCS7B01G188700.1	-3.01238	68.3333	0.988713	1>2	0.00621237	0.935286	NADH dehydrogenase [ubiquinone] iron-sulfur protein 6, mitochondrial
TraesCS7A01G298300.1	-3.85798	13.5	0.966901	1>2	0.0161093	1	NADH dehydrogenase [ubiquinone] iron-sulfur protein 6, mitochondrial
TraesCS2B01G259100.2	-2.12102	11.1667	0.953368	1>2	0.0218895	1	NADH oxidoreductase F subunit
TraesCS2D01G237400.2	-2.64386	10.5	0.954928	1>2	0.0212204	1	NADH oxidoreductase F subunit
TraesCS4B01G180700.1	-2.80735	12	0.980429	1>2	0.00995359	0.999403	NADH:ubiquinone oxidoreductase subunit
TraesCS4A01G123600.1	-3.6105	26.1667	0.99708	1>2	0.00180924	0.142682	NADH:ubiquinone oxidoreductase subunit
TraesCS3D01G129500.1	-2.31288	21.1667	0.969196	1>2	0.014987	1	NADH-cytochrome b5 reductase
TraesCS1B01G316400.1	-2.34395	17.6667	0.953432	1>2	0.0218115	1	NADH-cytochrome b5 reductase
TraesCS3B01G147600.1	-3.04439	38.6667	0.989852	1>2	0.00566174	0.891556	NADH-cytochrome b5 reductase
TraesCS3A01G128600.1	-3.34395	39.6667	0.99594	1>2	0.00241699	0.273486	NADH-cytochrome b5 reductase
TraesCS2B01G243900.1	-2.5325	11.1667	0.980726	1>2	0.00986328	0.999315	NADH-quinone oxidoreductase subunit D
TraesCS5A01G408100.1	-3.9542	14.5	0.995773	1>2	0.00250413	0.294317	NADH-quinone oxidoreductase subunit I
TraesCS5B01G050500LC.1	-2.14136	19.3333	0.961056	1>2	0.0187006	1	NADH-quinone oxidoreductase subunit N
TraesCS4D01G047800.1	-2.26012	39.1667	0.911183	1>2	0.0390643	1	NADH-ubiquinone oxidoreductase subunit
TraesCS2B01G179400.1	-2.26303	12.6667	0.965737	1>2	0.0165088	1	NADH-ubiquinone oxidoreductase subunit
TraesCS4B01G029000.1	-2.49185	18.5	0.910952	1>2	0.0391815	1	NADH-ubiquinone oxidoreductase subunit
TraesCS6D01G072600.1	-2.47805	10.6667	0.957208	1>2	0.0202555	1	NADP dependent sorbitol 6-phosphate dehydrogenase family protein
TraesCS6B01G106100.1	-4.26679	36.5	0.997395	1>2	0.00167069	0.116399	NADP dependent sorbitol 6-phosphate dehydrogenase family protein
TraesCS5B01G303700.1	-2.3505	13.6667	0.914484	1>2	0.0376849	1	NADP-dependent alkenal double bond reductase
TraesCS3B01G102600.1	-3.26303	28.6667	0.989775	1>2	0.00568487	0.893758	NADP-dependent alkenal double bond reductase
TraesCS3A01G087300.1	-3.96639	92.6667	0.983498	1>2	0.00858637	0.995768	NADP-dependent alkenal double bond reductase
TraesCS3D01G230900.2	-2.41504	13	0.956514	1>2	0.0205904	1	N-alpha-acetyltransferase 15, NatA auxiliary subunit
TraesCS4A01G138000.1	-3.2854	17.5	0.98594	1>2	0.00740414	0.981722	Nascent polypeptide-associated complex alpha subunit-like protein
TraesCS1D01G156700.1	-2.65535	17.6667	0.896561	1>2	0.0452404	1	Nascent polypeptide-associated complex subunit beta
TraesCS6D01G365100.1	-2.85798	12.5	0.976721	1>2	0.0117931	0.999973	NBS-LRR disease resistance protein
TraesCS5D01G428900.1	-3.64386	11.5	0.992768	1>2	0.00398136	0.628357	NBS-LRR disease resistance protein
TraesCS2D01G545300.1	-2.59826	45.5	0.932158	1>2	0.0301572	1	NBS-LRR-like resistance protein
TraesCS5B01G422400.1	-4.72792	25.5	0.998439	1>2	0.00100511	0.0297208	NBS-LRR-like resistance protein
TraesCS3D01G290200.1	-2.42824	24.8333	0.969887	1>2	0.0147911	1	Neuronal acetylcholine receptor subunit alpha-5
TraesCS3A01G290400.1	-4.58496	23	0.996316	1>2	0.00215139	0.214361	Neuronal acetylcholine receptor subunit alpha-5
TraesCS4A01G092000.1	-1.98706	13.8333	0.916556	1>2	0.0368228	1	neuronal PAS domain protein
TraesCS7A01G327600.1	-3.58496	11	0.971533	1>2	0.0139911	1	Nicalin
TraesCS4B01G104700.1	-2.07039	21.3333	0.931901	1>2	0.0303388	1	Ninja-family protein
TraesCS4A01G057800.1	-2.58496	11.6667	0.909397	1>2	0.0397888	1	Ninja-family protein
TraesCS4D01G246400.1	-3.64386	11.5	0.991531	1>2	0.00483869	0.786333	Ninja-family protein
TraesCS5B01G275600.1	-5.40939	41.5	0.980209	1>2	0.0101339	0.999548	N-methyl-L-tryptophan oxidase
TraesCS3B01G393800.1	-2.64386	10.5	0.947553	1>2	0.0241582	1	Nodulin-like / Major Facilitator Superfamily protein
TraesCS7D01G316700.1	-3.04439	14.5	0.89728	1>2	0.0449563	1	Non-lysosomal glucosylceramidase
TraesCS2D01G476900.1	-2.84483	39.1667	0.985001	1>2	0.00786727	0.989393	Non-specific lipid-transfer protein
TraesCSU01G056900.1	-2.84623	280.667	0.906239	1>2	0.0416084	1	Non-specific lipid-transfer protein
TraesCS3B01G064000.1	-2.9386	20	0.904849	1>2	0.0420193	1	Non-specific lipid-transfer protein
TraesCS2B01G500900.1	-3.40166	70.1667	0.888256	1>2	0.0483181	1	Non-specific lipid-transfer protein
TraesCS2D01G476800.1	-3.67243	54.8333	0.905793	1>2	0.0417446	1	Non-specific lipid-transfer protein
TraesCS2B01G501000.1	-3.73383	377.333	0.926145	1>2	0.0327598	1	Non-specific lipid-transfer protein
TraesCS4A01G194400.1	-7.67948	204	0.999518	1>2	0.000200574	0.00100259	Non-specific lipid-transfer protein
TraesCS4B01G120900.1	-7.6865	205	0.998985	1>2	0.000626206	0.0087322	Non-specific lipid-transfer protein
TraesCS2A01G106500.1	-2.36257	19.3333	0.908547	1>2	0.0402606	1	Non-specific serine/threonine protein kinase
TraesCS5D01G232500.1	-2.50553	21.8333	0.934883	1>2	0.0289143	1	Non-specific serine/threonine protein kinase
TraesCS7D01G501400LC.1	-2.77259	17.5	0.987043	1>2	0.0069506	0.969725	Non-specific serine/threonine protein kinase
TraesCS7A01G352200.1	-2.8606	39.6667	0.988367	1>2	0.00634138	0.943011	Non-specific serine/threonine protein kinase
TraesCS2B01G124100.1	-3.41504	29	0.992688	1>2	0.00400795	0.633767	Non-specific serine/threonine protein kinase
TraesCS2D01G255900.1	-3.42626	19.5	0.990818	1>2	0.00521198	0.840439	Non-specific serine/threonine protein kinase
TraesCS5B01G412400.1	-3.61471	22.5	0.987933	1>2	0.0064851	0.950622	Non-specific serine/threonine protein kinase
TraesCS2D01G107100.1	-3.88753	69	0.985254	1>2	0.00765373	0.986315	Non-specific serine/threonine protein kinase
TraesCS4B01G319900.1	-3.90689	14	0.957719	1>2	0.0200428	1	Non-specific serine/threonine protein kinase
TraesCS7B01G275800.1	-4.06301	36.6667	0.996783	1>2	0.00197379	0.176056	Non-specific serine/threonine protein kinase
TraesCS4D01G196100.1	-4.20945	35	0.990335	1>2	0.00549111	0.874028	Non-specific serine/threonine protein kinase
TraesCS2B01G252900.1	-3.06301	17.1667	0.97923	1>2	0.0106075	0.999788	Nuclear pore complex protein Nup54
TraesCS6A01G133900.1	-4.39232	20	0.995389	1>2	0.00266532	0.333536	Nuclear pore localization protein NPL4
TraesCS5A01G287200.1	-4.08746	16	0.990145	1>2	0.00554729	0.880063	Nuclear transport factor 2
TraesCS3D01G036900.1	-3.63559	26.6667	0.989467	1>2	0.0058782	0.910977	Nuclease S1
TraesCS3A01G160600.1	-2.21723	12.1667	0.97057	1>2	0.0144873	1	Nucleic acid-binding, OB-fold-like protein
TraesCS3B01G191200.1	-2.9542	13.5	0.977004	1>2	0.0117155	0.999968	Nucleic acid-binding, OB-fold-like protein
TraesCS5A01G070500.1	-4.10852	32.5	0.997914	1>2	0.00133521	0.0633786	Nucleobase-ascorbate transporter
TraesCS7A01G160000.1	-3.80735	13	0.948127	1>2	0.0238966	1	Nucleolar GTP-binding protein 1
TraesCS7A01G244700.1	-3.80735	13	0.961317	1>2	0.0185684	1	Nucleolar-like protein
TraesCS1A01G444300.1	-3.09592	25.1667	0.992938	1>2	0.00383454	0.597857	Nucleoside diphosphate kinase
TraesCS1D01G219000.1	-3.40166	140.333	0.961261	1>2	0.0185978	1	Nucleoside diphosphate kinase
TraesCS1D01G452300.1	-3.75489	12.5	0.90918	1>2	0.0398479	1	Nucleoside diphosphate kinase
TraesCS1B01G478800.1	-4.14296	50	0.995337	1>2	0.00267837	0.336644	Nucleoside diphosphate kinase
TraesCS1D01G364900.1	-2.90689	15.1667	0.992109	1>2	0.00441331	0.712915	Nucleosome assembly protein 1-like 1
TraesCS1A01G176800.1	-4.08746	16	0.995594	1>2	0.00261452	0.321282	Nucleotide-diphospho-sugar transferases superfamily protein
TraesCS1A01G311000.1	-2.22239	11	0.888482	1>2	0.0482128	1	Nucleotide-sugar transporter family protein
TraesCS1D01G310900.1	-3.60486	33.5	0.937165	1>2	0.0280709	1	Nucleotide-sugar transporter family protein
TraesCS3A01G419000.1	-2.96963	20.5	0.972457	1>2	0.0135345	0.999999	Obg-like ATPase 1
TraesCS6B01G293100.1	-2.47805	10.6667	0.912261	1>2	0.0386747	1	Oligopeptide transporter, putative
TraesCS3B01G336800.1	-3.90689	14	0.993894	1>2	0.00330081	0.482209	Orotidine 5'-phosphate decarboxylase
TraesCS3B01G426700.1	-5	31	0.985532	1>2	0.00757796	0.985051	OTU domain-containing protein
TraesCS4A01G046000.1	-2.41504	13	0.946945	1>2	0.0244365	1	Outer mitochondrial membrane protein porin
TraesCS4B01G259600.1	-2.45943	13.5	0.97905	1>2	0.01071	0.999821	Outer mitochondrial membrane protein porin
TraesCS2D01G255100.1	-3.70044	12	0.979577	1>2	0.010441	0.999722	Oxygen-evolving enhancer protein 2-1, chloroplastic
TraesCS6D01G213400.1	-2.90689	15.1667	0.907736	1>2	0.040769	1	Oxygen-evolving enhancer protein 3-2, chloroplastic
TraesCS4D01G208700.1	-2.16993	10.5	0.929272	1>2	0.0314139	1	Oxysterol-binding protein
TraesCS7A01G041600.1	-2.9542	13.5	0.990376	1>2	0.00547998	0.872798	Ozone-responsive stress-related protein
TraesCS4A01G445300.1	-3.19794	46.3333	0.968209	1>2	0.0154692	1	Ozone-responsive stress-related protein
TraesCS5B01G379300.1	-2.85798	12.5	0.958857	1>2	0.019621	1	Patatin
TraesCS5D01G385900.1	-3.75489	12.5	0.932798	1>2	0.0298849	1	Patatin
TraesCS7A01G464400.1	-4.20945	17.5	0.992333	1>2	0.00426439	0.684768	Patatin
TraesCS2D01G552100.1	-1.94251	15.1667	0.909824	1>2	0.0396121	1	Pathogenesis-related protein PR-4
TraesCS2B01G581900.1	-3.08746	15	0.992187	1>2	0.00437618	0.706032	Pathogenesis-related protein PR-4
TraesCS2A01G551000.1	-3.29768	26.5	0.977626	1>2	0.0113946	0.999944	Pathogenesis-related protein PR-4
TraesCS3B01G390500.1	-2.47805	21.3333	0.886065	1>2	0.0493283	1	Pathogenesis-related thaumatin-like protein
TraesCS4D01G227500.1	-3.70044	12	0.950144	1>2	0.0230743	1	Pathogenesis-related thaumatin-like protein
TraesCS3D01G539100.3	-3.20387	19.1667	0.977855	1>2	0.0112393	0.999927	Pectin acetylesterase
TraesCS5B01G048000.1	-3.08246	42.3333	0.976027	1>2	0.0120811	0.999984	Pectinesterase
TraesCS1A01G117400.1	-3.08746	15	0.992265	1>2	0.00433919	0.699063	Pentatricopeptide repeat-containing protein
TraesCS7A01G061300.1	-3.52356	10.5	0.976634	1>2	0.011845	0.999975	Pentatricopeptide repeat-containing protein
TraesCS3A01G056400.1	-3.52356	10.5	0.958847	1>2	0.0196508	1	Peptide transporter
TraesCS3B01G424800.1	-4.55459	22.5	0.993127	1>2	0.00370975	0.571629	Peptide transporter
TraesCS6A01G380300LC.1	-3.80735	13	0.946301	1>2	0.0246985	1	Peptide-N4-(N-acetyl-beta-glucosaminyl)asparagine amidase A protein
TraesCS4D01G067000.1	-1.822	11.8333	0.899852	1>2	0.0440304	1	Peptidyl-prolyl cis-trans isomerase
TraesCS5D01G238100.1	-2.08746	13	0.912363	1>2	0.0386165	1	Peptidyl-prolyl cis-trans isomerase
TraesCS2D01G009700.1	-2.16993	18.6667	0.952493	1>2	0.0222795	1	Peptidyl-prolyl cis-trans isomerase
TraesCS2D01G112000LC.1	-2.75489	11.5	0.944301	1>2	0.0251832	1	Peptidyl-prolyl cis-trans isomerase
TraesCS2B01G012800.1	-2.7829	33.3333	0.989392	1>2	0.00592374	0.91469	Peptidyl-prolyl cis-trans isomerase
TraesCS6A01G068900.1	-3.60319	438.667	0.933479	1>2	0.0297041	1	Peptidyl-prolyl cis-trans isomerase
TraesCS7A01G175300.1	-4.61471	23.5	0.981408	1>2	0.00953099	0.998874	Peptidyl-prolyl cis-trans isomerase
TraesCS2D01G081900.1	-2.90689	19.5	0.920989	1>2	0.0350185	1	Peroxidase
TraesCS6B01G166200.1	-2.9542	13.5	0.980394	1>2	0.0099666	0.999414	Peroxidase
TraesCS7B01G325800.1	-3.01652	89.8333	0.912294	1>2	0.0386359	1	Peroxidase
TraesCS7A01G424100.1	-3.16993	45.3333	0.939514	1>2	0.0271674	1	Peroxidase
TraesCS7A01G089700.1	-3.58496	11	0.981447	1>2	0.00950538	0.998831	Peroxidase
TraesCS7D01G417400.1	-3.77166	80.1667	0.972753	1>2	0.0134241	0.999999	Peroxidase
TraesCS7A01G453000.1	-4.08746	16	0.996742	1>2	0.00199927	0.181399	Peroxidase
TraesCS2A01G571300.1	-4.47249	70.6667	0.999032	1>2	0.000561605	0.00671922	Peroxidase
TraesCS7D01G084900.1	-4.49185	21.5	0.996549	1>2	0.00209875	0.203033	Peroxidase
TraesCS2B01G313700.1	-3.00643	32.8333	0.987839	1>2	0.00660454	0.956292	Peroxiredoxin
TraesCS2A01G297500.1	-3.32193	27	0.983792	1>2	0.00849914	0.995249	Peroxiredoxin
TraesCS2B01G503600.1	-2.51096	15.6667	0.984478	1>2	0.0081415	0.992446	Peroxisome biogenesis protein 22
TraesCS5D01G016000.1	-2.32193	12	0.917078	1>2	0.0366507	1	Peroxisome biogenesis protein 3-2
TraesCS4D01G034600.1	-2.822	14.1667	0.913053	1>2	0.0382667	1	Pescadillo homolog
TraesCS7D01G191500.1	-2.70044	11	0.984753	1>2	0.00795485	0.990468	pfkB-like carbohydrate kinase family protein
TraesCS3D01G394200.1	-2.70758	57.1667	0.886092	1>2	0.0493071	1	pfkB-like carbohydrate kinase family protein
TraesCS7A01G190500.1	-3.64386	11.5	0.991189	1>2	0.00503108	0.815606	pfkB-like carbohydrate kinase family protein
TraesCS4B01G088200.1	-2.27302	11.5	0.955916	1>2	0.0208037	1	PHD finger alfin-like protein
TraesCS1B01G129400.1	-3.58496	11	0.987494	1>2	0.00675902	0.962821	PHD finger alfin-like protein
TraesCS5B01G065200.1	-2.4021	30	0.89335	1>2	0.0464508	1	Phosphate acyltransferase
TraesCS4B01G003000.1	-5.24793	37	0.999032	1>2	0.00052468	0.00575701	Phosphate transporter
TraesCS4A01G417000.1	-3.36257	21.6667	0.964697	1>2	0.0171687	1	Phosphate-responsive 1 family protein
TraesCS5D01G259100.1	-2.42146	61	0.921625	1>2	0.0346798	1	Phosphatidylinositol 4-kinase
TraesCS5A01G251200.1	-2.59655	52.1667	0.957782	1>2	0.0199821	1	Phosphatidylinositol 4-kinase
TraesCS5B01G249300.2	-2.58496	15	0.982009	1>2	0.00925066	0.998311	phosphatidylinositol 4-kinase gamma-like protein
TraesCS3A01G385300.1	-2.66297	16	0.919441	1>2	0.0356042	1	Phosphatidylinositol transfer protein
TraesCS2B01G317300.1	-2.64386	10.5	0.884901	1>2	0.0498981	1	Phosphatidylinositol:ceramide inositolphosphotransferase
TraesCS6A01G195600.1	-3	14	0.991208	1>2	0.0050084	0.812315	Phosphoenolpyruvate carboxylase
TraesCS4A01G267000.1	-2.92481	35.1667	0.981867	1>2	0.00932724	0.998486	Phosphoglucosamine mutase
TraesCS4B01G047300.1	-3.13386	140	0.979869	1>2	0.0103	0.999652	Phosphoglucosamine mutase
TraesCS6B01G187500.2	-3.70044	12	0.971615	1>2	0.0139773	1	Phosphoglycerate kinase
TraesCS1A01G266000.1	-4.23221	100.833	0.994232	1>2	0.00314389	0.446878	Phospholipase A1
TraesCS4D01G222300.1	-2.61471	20.5	0.934403	1>2	0.0292741	1	Phosphomevalonate kinase
TraesCS6A01G098300.1	-3.80735	13	0.952748	1>2	0.0221542	1	Phosphopantetheine adenylyltransferase
TraesCSU01G215900LC.1	-5.24793	37	0.998259	1>2	0.00108306	0.0361772	Phosphoribosylformylglycinamidine synthase subunit PurL
TraesCS2B01G578800.1	-1.86673	45	0.915515	1>2	0.0373782	1	Phosphoribosylformylglycinamidine synthase subunit PurQ
TraesCS2D01G549100.1	-3.08246	42.3333	0.971465	1>2	0.014005	1	Phosphoribosylformylglycinamidine synthase subunit PurQ
TraesCS7A01G451100.1	-2.81526	26.1667	0.966906	1>2	0.0160951	1	Phosphosulfolactate synthase-related protein
TraesCS1B01G366400.1	-3.70044	12	0.975589	1>2	0.0123295	0.99999	Phosphotransferase
TraesCS3A01G276100.1	-4.84549	55.5	0.997862	1>2	0.00138012	0.0693053	Phosphotransferase
TraesCS6B01G390600.1	-3.52356	10.5	0.94018	1>2	0.0269757	1	Photosystem II 10 kDa polypeptide
TraesCS6D01G340700.1	-3.90689	14	0.990404	1>2	0.00544662	0.869057	Photosystem II 10 kDa polypeptide
TraesCS3B01G210400LC.1	-2.85798	12.5	0.988404	1>2	0.00630587	0.940976	Photosystem II CP43 reaction center protein
TraesCS6B01G248200.1	-3.90689	14	0.988933	1>2	0.00608393	0.926743	Photosystem II CP43 reaction center protein
TraesCS1A01G483600LC.1	-3.70044	12	0.989178	1>2	0.00601496	0.921747	Photosystem II reaction center W protein, chloroplastic
TraesCS1D01G332000.1	-6.03342	64.5	0.995885	1>2	0.00244219	0.279439	Photosystem II reaction center W protein, chloroplastic
TraesCS3A01G525500.1	-3.03242	26.3333	0.901499	1>2	0.0432299	1	Phototropic-responsive NPH3 family protein
TraesCS3D01G049800LC.1	-2.83289	32.6667	0.984707	1>2	0.0079924	0.990899	Phthiocerol synthesis polyketide synthase type I PpsD
TraesCS5B01G130300.1	-3.16993	16	0.991115	1>2	0.00507632	0.822058	Phytosulfokines
TraesCS4B01G131900.1	-2.90689	43.3333	0.979048	1>2	0.0107228	0.999825	Phytosulfokines 3-like protein
TraesCS1B01G275000.1	-2.96347	22.6667	0.993647	1>2	0.00338709	0.501322	PISTILLATA-like MADS-box transcription factor
TraesCS1A01G264300.1	-3.77083	42.1667	0.993251	1>2	0.00366819	0.562735	PISTILLATA-like MADS-box transcription factor
TraesCS5B01G050600LC.1	-3.50873	58.8333	0.98837	1>2	0.00631776	0.941662	PITH domain protein (DUF1000)
TraesCS5D01G333300.1	-3.39232	22.1667	0.995944	1>2	0.00240444	0.270524	Plant self-incompatibility protein S1 family
TraesCS7D01G039400.1	-2.58496	15	0.971745	1>2	0.0138668	1	Plant/F18O14-17 protein
TraesCS1A01G145800.1	-3.70044	12	0.962829	1>2	0.0180172	1	Plant/T7N9-9 protein
TraesCS7A01G343700.1	-2.64386	10.5	0.963521	1>2	0.0176709	1	Plastid division protein PDV1
TraesCS4A01G245900.1	-3.70044	12	0.980545	1>2	0.00992765	0.999379	p-loop containing nucleoside triphosphate hydrolases superfamily protein
TraesCS3A01G049300.1	-2.20945	14.5	0.928924	1>2	0.0315789	1	p-loop nucleoside triphosphate hydrolase superfamily protein
TraesCS2B01G069200LC.1	-3.52356	10.5	0.911535	1>2	0.0388887	1	P-loop nucleoside triphosphate hydrolases superfamily protein with CH (Calponin Homology) domain-containing protein
TraesCS7A01G288700.1	-2.21398	52.1667	0.910431	1>2	0.0393573	1	Polyadenylate-binding protein
TraesCS1A01G081700.1	-2.822	14.1667	0.983296	1>2	0.00874833	0.996597	polyadenylate-binding protein 1-B-binding protein
TraesCS5A01G179600.1	-2.42146	10.1667	0.977943	1>2	0.0112134	0.999923	Polycomb group protein VERNALIZATION 2
TraesCS1B01G049400LC.1	-3.06878	78.8333	0.965257	1>2	0.0168537	1	Polycystic kidney disease protein 1-like 2
TraesCS2D01G421700.1	-3.58496	11	0.991436	1>2	0.00492907	0.800472	Polygalacturonase QRT3
TraesCS7A01G087700.1	-4.16993	17	0.98455	1>2	0.00810438	0.992084	Polygalacturonase-1 non-catalytic beta subunit
TraesCS3D01G194900.1	-1.94753	13.3333	0.927312	1>2	0.0322599	1	Polynucleotidyl transferase ribonuclease H-like superfamily protein
TraesCS5B01G106900.1	-4.20945	35	0.96559	1>2	0.0165955	1	Polyol transporter
TraesCS2D01G468200.1	-4.02554	35.6667	0.974174	1>2	0.0129071	0.999997	Polyphenol oxidase
TraesCS6A01G184600LC.1	-2.30743	13.1667	0.971667	1>2	0.0139359	1	Polyubiquitin
TraesCS2B01G123700.1	-2.33298	52.5	0.953714	1>2	0.0217022	1	Potassium transporter
TraesCS3B01G797800LC.1	-3.7318	57.3333	0.985901	1>2	0.00744121	0.982484	Potassium-transporting ATPase potassium-binding subunit
TraesCS4D01G183700.1	-3.11548	23	0.987126	1>2	0.00691458	0.96852	Pre-mRNA splicing factor, putative
TraesCS7A01G313400LC.1	-5.25334	86.6667	0.992312	1>2	0.00430192	0.691975	Pre-mRNA-splicing factor 3
TraesCS7A01G313800.1	-2.80735	12	0.931266	1>2	0.030611	1	Programmed cell death protein 4
TraesCS1D01G212400.1	-3.75489	41.6667	0.987407	1>2	0.00680655	0.964655	Proline dehydrogenase
TraesCS1B01G223300.1	-4.16284	95.8333	0.962737	1>2	0.0180747	1	Proline dehydrogenase
TraesCS7B01G025500.1	-3.16993	16	0.983798	1>2	0.00848681	0.995171	Proline iminopeptidase
TraesCS1A01G565400LC.1	-3.38333	72.3333	0.972143	1>2	0.0137003	0.999999	Proline-rich transmembrane protein 2
TraesCS3D01G339700LC.1	-3.64386	11.5	0.967857	1>2	0.0156535	1	Proline--tRNA ligase
TraesCS7D01G548000.1	-2.26303	12.6667	0.928332	1>2	0.0318726	1	Prolyl oligopeptidase family protein
TraesCS2D01G063100.1	-4.12928	16.5	0.996698	1>2	0.00202443	0.186764	Prostaglandin E synthase 2
TraesCS6B01G402500.1	-1.82889	16.1667	0.887617	1>2	0.0487601	1	Proteasome maturation factor UMP1 family protein
TraesCS5A01G491000.1	-2.31079	17.1667	0.966309	1>2	0.0163364	1	Proteasome maturation factor UMP1 family protein
TraesCS4B01G151700.1	-2.22239	11	0.940408	1>2	0.0268894	1	Proteasome subunit alpha type
TraesCS6D01G135100.1	-2.12928	13.5	0.9046	1>2	0.0421177	1	Proteasome subunit beta type
TraesCS6A01G145800.1	-2.41504	13	0.965395	1>2	0.0167964	1	Proteasome subunit beta type
TraesCS6B01G174200.1	-3	14	0.958735	1>2	0.0196956	1	Proteasome subunit beta type
TraesCS5A01G393800.1	-2.03242	11.3333	0.898706	1>2	0.0444915	1	Protein Asterix
TraesCS5D01G403300.1	-3.75489	12.5	0.994262	1>2	0.00312986	0.443669	Protein Asterix
TraesCS1A01G277600.1	-2.29022	29.8333	0.968876	1>2	0.0151705	1	Protein BUD31
TraesCS5B01G061400.1	-2.01381	13.1667	0.916507	1>2	0.0368612	1	Protein DETOXIFICATION
TraesCS7D01G230900.2	-2.46949	19.6667	0.974338	1>2	0.0128672	0.999996	Protein DETOXIFICATION
TraesCS6B01G383300.1	-2.6845	25.3333	0.944346	1>2	0.0251662	1	Protein DETOXIFICATION
TraesCS1B01G173500.1	-2.70044	11	0.977772	1>2	0.0112912	0.999933	Protein DETOXIFICATION
TraesCS7A01G230500.1	-3.95752	67.8333	0.997433	1>2	0.00164487	0.111786	Protein DETOXIFICATION
TraesCS5A01G234400.1	-2.20387	16.8333	0.92068	1>2	0.0351315	1	Protein disulfide isomerase
TraesCS4D01G098400.1	-2.98995	62.5	0.921677	1>2	0.0346233	1	Protein disulfide-isomerase
TraesCS7A01G349100.1	-1.94996	31.5	0.943128	1>2	0.025777	1	Protein DJ-1
TraesCS7B01G325500.1	-3.08746	15	0.930469	1>2	0.030938	1	Protein ENHANCED DISEASE RESISTANCE 2-like
TraesCS7B01G148200.1	-2.43296	14.6667	0.940899	1>2	0.0266301	1	Protein ENHANCED DOWNY MILDEW 2
TraesCS7A01G243300.1	-3.70044	12	0.955311	1>2	0.0210195	1	Protein ENHANCED DOWNY MILDEW 2
TraesCS7D01G180600.1	-4.45943	21	0.9915	1>2	0.00488406	0.793498	Protein EXORDIUM-like 1
TraesCS1A01G064100.1	-2.39232	14.1667	0.923264	1>2	0.0339855	1	Protein IQ-DOMAIN 1
TraesCS1D01G064700.1	-4.58496	23	0.984248	1>2	0.00825261	0.993444	Protein IQ-DOMAIN 1
TraesCS3B01G201800.2	-1.80735	30	0.902297	1>2	0.0430303	1	Protein kinase
TraesCS6B01G283400.1	-2.11005	45.3333	0.897753	1>2	0.0447944	1	Protein kinase
TraesCS7A01G292800.1	-2.12928	13.5	0.903287	1>2	0.0425529	1	Protein kinase
TraesCS7D01G289500.1	-3.58496	11	0.989497	1>2	0.00586682	0.91003	Protein kinase
TraesCS5B01G165400.2	-2.85798	12.5	0.935108	1>2	0.0288422	1	Protein kinase family protein
TraesCS2A01G221000.1	-3.58496	11	0.967919	1>2	0.0156111	1	Protein kinase family protein / ankyrin repeat family protein
TraesCS4A01G111600.1	-3.52356	10.5	0.979585	1>2	0.0104282	0.999716	Protein kinase family protein, putative, expressed
TraesCS2D01G161300.1	-3.22055	38.8333	0.949458	1>2	0.0234607	1	Protein kinase, putative
TraesCS5A01G166000.1	-2.3468	31.3333	0.961442	1>2	0.018539	1	Protein kinase-like
TraesCS6D01G327400.1	-3.58496	11	0.989157	1>2	0.00602638	0.922596	Protein kinase-like
TraesCS6D01G030400.1	-3.75489	29.1667	0.994864	1>2	0.00290982	0.392526	Protein KINESIN LIGHT CHAIN-RELATED 3
TraesCS2B01G280000.1	-2.88982	36.3333	0.972775	1>2	0.0134104	0.999999	Protein kish
TraesCS3A01G491500.1	-2.19068	27.3333	0.955528	1>2	0.0209422	1	Protein lateral root primordium 1
TraesCS3B01G552400.1	-2.58496	20	0.97525	1>2	0.0124863	0.999992	Protein lateral root primordium 1
TraesCS3D01G497300.1	-2.75489	19.1667	0.986238	1>2	0.00726821	0.978675	Protein lateral root primordium 1
TraesCS6B01G338900.1	-2.41504	13	0.955902	1>2	0.020819	1	Protein LSM12 like
TraesCS6D01G213300.1	-1.88452	11.6667	0.929839	1>2	0.0312124	1	Protein lunapark
TraesCS7B01G454700.1	-2.81762	20.1667	0.952248	1>2	0.0223734	1	Protein MEMO1
TraesCS3A01G382900.1	-2.42146	10.1667	0.955867	1>2	0.0208344	1	Protein NRT1/ PTR FAMILY 5.5
TraesCS3D01G375800.1	-2.64386	10.5	0.978694	1>2	0.0108769	0.999864	Protein NRT1/ PTR FAMILY 5.5
TraesCS5B01G525000LC.1	-5.39232	41	0.992263	1>2	0.00435145	0.701391	Protein O-mannosyl-transferase 2
TraesCS3D01G303700.1	-2.20645	15.6667	0.947474	1>2	0.0242235	1	Protein PAT1-1-like protein
TraesCS3D01G355900.1	-2.6845	12.6667	0.984639	1>2	0.00802986	0.991311	Protein phosphatase 2C
TraesCS5A01G505300.1	-2.70044	11	0.904047	1>2	0.042315	1	Protein phosphatase 2C
TraesCS4D01G210900.1	-3.67243	23.5	0.996297	1>2	0.0021916	0.223033	Protein phosphatase 2C
TraesCS7B01G668300LC.1	-2.90689	13	0.980616	1>2	0.00990185	0.999354	Protein phosphatase 2C-like protein
TraesCS5B01G110100.1	-2.36632	22.1667	0.965576	1>2	0.0166674	1	Protein reticulata-related 1, chloroplastic
TraesCS6A01G227200.1	-3.3505	30.6667	0.975985	1>2	0.0120942	0.999984	Protein ROOT HAIR DEFECTIVE 3 homolog
TraesCS3A01G403900.1	-2.16993	14	0.892434	1>2	0.046658	1	Protein root UVB sensitive 6
TraesCS2B01G276200LC.1	-3.23897	47.8333	0.983663	1>2	0.00853632	0.995477	Protein SPIRAL1
TraesCS5D01G193600LC.1	-2.12928	13.5	0.909429	1>2	0.0397692	1	Protein SUPPRESSOR OF GENE SILENCING 3
TraesCS3D01G229700.1	-3.58496	11	0.9919	1>2	0.00461699	0.749538	Protein transport protein SEC13
TraesCS4A01G481400.1	-2.27302	11.5	0.963346	1>2	0.0177286	1	Protein transport protein SEC16B-like protein
TraesCS5B01G239200.1	-2.21299	13.3333	0.957221	1>2	0.0202251	1	Protein transport protein SEC23
TraesCS4D01G103700.1	-2.66297	16	0.985515	1>2	0.00759045	0.985267	Protein transport protein Sec24-like family
TraesCS3B01G248800.1	-2.05627	23.1667	0.946879	1>2	0.0244856	1	Protein YIPF
TraesCS3A01G191000.1	-4.20945	35	0.998125	1>2	0.00120491	0.0482342	Protein ZINC INDUCED FACILITATOR-LIKE 1
TraesCS6B01G356500.1	-3	14	0.992326	1>2	0.00427698	0.687187	P-type ATP-ase 1
TraesCS1A01G385800.1	-4.90689	29	0.993506	1>2	0.00348701	0.523282	Purine permease
TraesCS1B01G413500.1	-5.04439	32	0.991956	1>2	0.00454637	0.737068	Purine permease
TraesCS1D01G394100.1	-5.24793	37	0.996692	1>2	0.00204909	0.192134	Purine permease
TraesCS1D01G253900.1	-2.52177	55.3333	0.937951	1>2	0.0276808	1	Pyrimidine-specific ribonucleoside hydrolase
TraesCS1B01G263800.1	-2.77259	17.5	0.924163	1>2	0.0336867	1	Pyrimidine-specific ribonucleoside hydrolase
TraesCS6B01G376400.1	-2.27684	16.6667	0.902274	1>2	0.0430502	1	Pyrophosphate-energized vacuolar membrane proton pump
TraesCS7B01G433800.1	-3.14568	26.1667	0.995235	1>2	0.00275488	0.355155	Pyrophosphate-energized vacuolar membrane proton pump
TraesCS6B01G307200.1	-1.90689	12.8333	0.923684	1>2	0.0338173	1	Pyrophosphate--fructose 6-phosphate 1-phosphotransferase subunit alpha
TraesCS6D01G259500.1	-3.70044	12	0.901351	1>2	0.0433699	1	Pyrophosphate--fructose 6-phosphate 1-phosphotransferase subunit alpha
TraesCS7B01G104400.1	-2.9542	13.5	0.982398	1>2	0.00909821	0.997905	Pyrophosphate--fructose 6-phosphate 1-phosphotransferase subunit beta
TraesCS7A01G198200.2	-3.24793	17	0.950267	1>2	0.0230582	1	Pyrophosphate--fructose 6-phosphate 1-phosphotransferase subunit beta
TraesCS6D01G291100.1	-2.03342	49.5	0.93132	1>2	0.0305747	1	Pyruvate dehydrogenase E1 component subunit alpha
TraesCS2D01G237900.1	-2.18536	36.6667	0.884955	1>2	0.0498559	1	Pyruvate kinase
TraesCS3D01G394300.1	-3	21	0.93453	1>2	0.0291665	1	RAN GTPase activating protein 2
TraesCS3A01G400100.1	-3.22239	25	0.943902	1>2	0.0254722	1	RAN GTPase activating protein 2
TraesCS3D01G056600.1	-3.58496	11	0.991569	1>2	0.00481583	0.782675	Ras family protein
TraesCS5A01G485100.1	-2.23704	17.3333	0.957479	1>2	0.0201337	1	Ras-related protein, expressed
TraesCS1A01G167200.1	-2.47805	10.6667	0.944485	1>2	0.0251322	1	Reactive oxygen species modulator 1
TraesCS4A01G422700.1	-2.88982	36.3333	0.888024	1>2	0.0484235	1	Receptor protein kinase
TraesCS1D01G228900.1	-1.81526	21.8333	0.90398	1>2	0.0423545	1	Receptor-like kinase
TraesCS4D01G173100.1	-2.26946	17.8333	0.95471	1>2	0.0213285	1	Receptor-like kinase
TraesCS5D01G284600.1	-2.42146	10.1667	0.971726	1>2	0.0138806	1	Receptor-like kinase
TraesCS3A01G308100.1	-2.70044	11	0.887984	1>2	0.0484446	1	Receptor-like kinase, putative
TraesCS7B01G241900.1	-3.58496	73.3333	0.997067	1>2	0.001835	0.147698	Receptor-like kinase, putative
TraesCS7A01G340700.1	-5.37752	94.6667	0.998652	1>2	0.000850111	0.0185383	Receptor-like kinase, putative
TraesCS4A01G092500.1	-3.45438	43.1667	0.997319	1>2	0.00169654	0.121082	Receptor-like protein kinase
TraesCS4D01G212600.1	-3.70044	12	0.993225	1>2	0.00368194	0.565697	Receptor-like protein kinase
TraesCS2B01G602000.1	-2.13516	15.8333	0.957243	1>2	0.0201946	1	Receptor-like protein kinase-like protein
TraesCS3D01G107500.1	-4.49185	21.5	0.99622	1>2	0.00221851	0.228874	Regulatory protein NPR1
TraesCS1A01G174700.1	-3.24793	25.5	0.968962	1>2	0.0151282	1	Remorin
TraesCS3A01G179700.1	-3.75489	12.5	0.994027	1>2	0.00318664	0.456554	Replication protein A 14 kDa subunit B
TraesCS3A01G002300.1	-1.92892	12.1667	0.908307	1>2	0.0404564	1	Rer1 protein, putative
TraesCS1B01G478600.1	-5.85798	57	0.991567	1>2	0.00482724	0.784508	Response regulator
TraesCS1A01G444100.1	-6.11894	68.5	0.998347	1>2	0.00104372	0.0328676	Response regulator
TraesCS6B01G253900.1	-3.80735	26	0.993965	1>2	0.00327248	0.475844	response regulator 1
TraesCS5B01G420300.1	-2.7318	13.1667	0.984657	1>2	0.00801737	0.991175	Reticulon-like protein
TraesCS3D01G159100.1	-3.85798	13.5	0.902433	1>2	0.0429109	1	Reticulon-like protein
TraesCS1D01G187500.1	-2.45943	13.5	0.906646	1>2	0.0413747	1	Rhomboid-like protein
TraesCS7D01G270400.1	-3.80735	13	0.994566	1>2	0.0030031	0.414634	Rhomboid-like protein
TraesCS1B01G170100.1	-4.2854	18.5	0.927061	1>2	0.0323708	1	Ribonuclease
TraesCS1D01G149800.1	-5.33985	39.5	0.953855	1>2	0.0216086	1	Ribonuclease
TraesCS1D01G149700.1	-6.60733	96.5	0.979743	1>2	0.0103768	0.999692	Ribonuclease
TraesCS4A01G214800.1	-4.16993	17	0.976338	1>2	0.0119361	0.999979	Ribonuclease E inhibitor RraA/Dimethylmenaquinone methyltransferase
TraesCS7B01G112000.1	-3.70044	12	0.907458	1>2	0.0408669	1	Ribonucleoside-diphosphate reductase small chain
TraesCS2A01G397300LC.1	-2.6893	18.1667	0.989303	1>2	0.00595789	0.917392	Ribose-5-phosphate isomerase A
TraesCS4B01G007300.1	-2.89482	103	0.936471	1>2	0.0282668	1	Ribosomal protein
TraesCS7A01G278700.1	-3.40514	51.1667	0.898894	1>2	0.0443909	1	Ribosomal protein
TraesCS7D01G278500.1	-3.41278	32.1667	0.962773	1>2	0.018046	1	Ribosomal protein
TraesCS4A01G305300.1	-3.70044	12	0.951055	1>2	0.0227223	1	Ribosomal protein
TraesCS5D01G161400.1	-3.49185	20.5	0.980003	1>2	0.0102362	0.999615	Ribosomal protein L15
TraesCS2A01G113100.1	-3	21	0.931787	1>2	0.0303569	1	Ribosomal protein S8e/ribosomal biogenesis NSA2
TraesCS7B01G305300.1	-2.07973	11.8333	0.932204	1>2	0.0301209	1	Ribosomal RNA large subunit methyltransferase K/L
TraesCS1B01G477900LC.1	-4.61471	23.5	0.998139	1>2	0.00118816	0.0464465	Ribosomal RNA small subunit methyltransferase C
TraesCS2D01G101100.2	-2.7866	19.6667	0.954752	1>2	0.0212821	1	Ricin B-like lectin R40G2
TraesCS2B01G118800.1	-2.80287	45.8333	0.989315	1>2	0.0059465	0.916498	Ricin B-like lectin R40G2
TraesCS2A01G101700.2	-5.08595	153.833	0.999166	1>2	0.000432476	0.00388599	Ricin B-like lectin R40G2
TraesCS5B01G325800.1	-1.92892	12.1667	0.908802	1>2	0.0401233	1	RING/U-box superfamily protein
TraesCS7D01G266300.1	-1.94753	13.3333	0.890421	1>2	0.0473074	1	RING/U-box superfamily protein
TraesCS5D01G022000.1	-2.80735	18	0.944159	1>2	0.0252174	1	RING/U-box superfamily protein
TraesCS1B01G316300.1	-2.9542	13.5	0.985672	1>2	0.00754062	0.984385	RING/U-box superfamily protein
TraesCS3D01G192700.1	-3.64386	11.5	0.946992	1>2	0.0244201	1	RING/U-box superfamily protein
TraesCSU01G056200.1	-2.9542	27	0.974925	1>2	0.0126435	0.999994	RING-box protein
TraesCS5D01G242300.1	-4.12928	16.5	0.996027	1>2	0.00233959	0.255613	Ripening-related protein
TraesCS7B01G146300.1	-2.36923	12.5	0.963524	1>2	0.0176565	1	RNA binding family protein, putative
TraesCS7D01G243800.1	-3.58496	11	0.966874	1>2	0.0161376	1	RNA binding family protein, putative
TraesCS7A01G281900.1	-2.81526	26.1667	0.958931	1>2	0.0195761	1	RNA binding protein
TraesCS2D01G350800.1	-2.16993	11.6667	0.96423	1>2	0.0173258	1	RNA binding protein, putative
TraesCS7A01G307200.1	-2.54844	16.1667	0.904519	1>2	0.0421571	1	RNA binding protein, putative
TraesCSU01G035800.1	-2.59296	75.5	0.948458	1>2	0.0237661	1	RNA pyrophosphohydrolase
TraesCS7A01G270300.1	-2.21723	12.1667	0.970499	1>2	0.014515	1	RNA-binding family protein
TraesCS7B01G168600.1	-2.62059	17.1667	0.971769	1>2	0.0138529	1	RNA-binding family protein
TraesCS2A01G473000.1	-3.01792	23.6667	0.989557	1>2	0.00584413	0.908113	RNA-binding family protein
TraesCS7A01G252200.1	-2.72247	18.6667	0.987995	1>2	0.00644882	0.948795	RNA-binding protein
TraesCS5A01G460900.1	-2.96639	43.1667	0.992073	1>2	0.00446235	0.721902	RNA-binding protein
TraesCS5D01G473100.1	-3.70044	36	0.983057	1>2	0.00883493	0.996978	RNA-binding protein
TraesCS1D01G147600.1	-2.90689	13	0.974565	1>2	0.0128009	0.999996	RNA-binding protein-like
TraesCS2B01G133200.1	-3.44677	85.8333	0.9687	1>2	0.0152271	1	Rubber elongation factor family protein
TraesCS5B01G288700.1	-1.97199	12.6667	0.942189	1>2	0.0262708	1	S-acyltransferase
TraesCS2B01G286100.1	-2.42146	10.1667	0.965948	1>2	0.0164511	1	S-adenosylmethionine synthase
TraesCS6B01G197300.1	-2.71536	68.6667	0.89079	1>2	0.0472022	1	S-adenosylmethionine synthase
TraesCS6A01G169300.1	-2.92735	92.5	0.954207	1>2	0.0214838	1	S-adenosylmethionine synthase
TraesCS2D01G494200.1	-3.64386	11.5	0.96721	1>2	0.0159105	1	SAUR-like auxin-responsive family protein
TraesCS2A01G652500LC.1	-4.32193	19	0.92477	1>2	0.0334638	1	SAUR-like auxin-responsive protein family
TraesCS2A01G494300.1	-4.35755	19.5	0.991954	1>2	0.00455827	0.739183	SAUR-like auxin-responsive protein family
TraesCS5A01G472100.1	-2.12553	12.3333	0.935668	1>2	0.0285897	1	SCAR family protein
TraesCS5B01G039900.1	-1.90689	14.6667	0.898302	1>2	0.0445923	1	SEC1 family transport protein SLY1
TraesCS5D01G045800.1	-2.01381	13.1667	0.935117	1>2	0.0288061	1	SEC1 family transport protein SLY1
TraesCS5D01G492600.1	-3.58496	11	0.991676	1>2	0.00469912	0.763578	Sec14 cytosolic factor
TraesCS4A01G395100.1	-2.08746	13	0.908108	1>2	0.0405737	1	Sec14p-like phosphatidylinositol transfer family protein
TraesCS4A01G333800.1	-2.43296	14.6667	0.975946	1>2	0.0121727	0.999986	Sec14p-like phosphatidylinositol transfer family protein
TraesCS2B01G230200.1	-2.03242	11.3333	0.945211	1>2	0.0249974	1	Secretory carrier-associated membrane protein
TraesCS1A01G157900.1	-2.26303	12.6667	0.949188	1>2	0.023589	1	senescence regulator (Protein of unknown function, DUF584)
TraesCS2B01G286300.1	-4.20945	17.5	0.984736	1>2	0.00796739	0.990614	senescence regulator (Protein of unknown function, DUF584)
TraesCS2A01G453800.1	-2.3505	13.6667	0.971888	1>2	0.0137836	0.999999	senescence-associated family protein (DUF581)
TraesCS2D01G453100.1	-2.60733	27.1667	0.974995	1>2	0.0126041	0.999994	senescence-associated family protein (DUF581)
TraesCS2B01G475800.1	-3.70044	12	0.977485	1>2	0.0114717	0.999951	senescence-associated family protein (DUF581)
TraesCS2A01G454800.1	-3.822	30.6667	0.985006	1>2	0.00785485	0.989232	senescence-associated family protein (DUF581)
TraesCS2D01G453300.1	-3.85798	13.5	0.985173	1>2	0.00771705	0.987298	senescence-associated family protein (DUF581)
TraesCS2D01G455000.1	-4.24793	18	0.991019	1>2	0.00512169	0.828355	senescence-associated family protein (DUF581)
TraesCS2B01G476700.1	-4.32193	19	0.977583	1>2	0.0114203	0.999947	senescence-associated family protein (DUF581)
TraesCS5B01G215300.1	-4.85175	111.5	0.996991	1>2	0.00188533	0.157812	senescence-associated family protein (DUF581)
TraesCS5D01G200000.1	-3.30117	20.6667	0.985212	1>2	0.00769177	0.986913	senescence-associated family protein, putative (DUF581)
TraesCS5D01G224500.1	-4.30378	75	0.993003	1>2	0.00376583	0.583435	senescence-associated family protein, putative (DUF581)
TraesCS4B01G018400.1	-4.49185	21.5	0.977572	1>2	0.011446	0.999949	senescence-associated family protein, putative (DUF581)
TraesCS5D01G081100.1	-4.2854	18.5	0.991571	1>2	0.00480435	0.780827	Senescence-associated protein
TraesCS1D01G220400.1	-4.12928	16.5	0.979196	1>2	0.0106587	0.999805	Serine hydroxymethyltransferase
TraesCS7A01G191100.1	-4.20945	17.5	0.956291	1>2	0.0206969	1	Serine/threonine-protein kinase WNK-related
TraesCS2A01G293300.1	-2.74024	20.8333	0.982493	1>2	0.0090603	0.99779	Serine/threonine-protein phosphatase
TraesCS7B01G126900.1	-2.16993	12.8333	0.920162	1>2	0.0353013	1	Serine/threonine-protein phosphatase 4 regulatory subunit 2
TraesCS2D01G465000.2	-2.19502	22.6667	0.912973	1>2	0.0383055	1	Serine/threonine-protein phosphatase 6 regulatory subunit 3
TraesCS2A01G464100.1	-2.3505	13.6667	0.979791	1>2	0.0103384	0.999673	Serine/threonine-protein phosphatase 6 regulatory subunit 3
TraesCS4B01G079200.1	-3	21	0.963488	1>2	0.0176853	1	Serpin family protein
TraesCS7A01G043000.1	-2.6845	12.6667	0.93893	1>2	0.0272905	1	Shikimate kinase
TraesCS7A01G114100.1	-4	15	0.950612	1>2	0.0229458	1	Short chain dehydrogenase/reductase
TraesCS2A01G122100.1	-3.8437	31.1667	0.956618	1>2	0.0204837	1	Short-chain dehydrogenase/reductase
TraesCS5B01G391600.1	-4.67243	24.5	0.990892	1>2	0.00518926	0.837469	Short-chain dehydrogenase/reductase family protein
TraesCS5D01G396500.1	-5.06609	32.5	0.998741	1>2	0.000774556	0.0146159	Short-chain dehydrogenase/reductase family protein
TraesCS2B01G332900.1	-2.5325	44.6667	0.961801	1>2	0.0184079	1	Signal peptidase subunit-25
TraesCS7A01G003000.1	-1.96347	19.3333	0.941507	1>2	0.0265093	1	Signal peptide peptidase-like protein
TraesCS6B01G451100.1	-3.55459	43	0.91914	1>2	0.0357181	1	Signal peptide peptidase-like protein
TraesCS2B01G490800.1	-5.02237	31.5	0.987787	1>2	0.00662814	0.957352	Signal recognition particle 14 kDa protein
TraesCS1D01G329300.1	-2	15	0.89726	1>2	0.0449969	1	Signal recognition particle 54 kDa protein
TraesCS7D01G207700.1	-3.58496	11	0.985143	1>2	0.00776733	0.988035	Signal recognition particle 9 kDa protein
TraesCS5A01G331300.1	-2.9542	13.5	0.88908	1>2	0.0479601	1	SKP1-like protein
TraesCS4A01G472600.1	-4.78136	26.5	0.996314	1>2	0.00216497	0.217256	SKP1-like protein
TraesCS2A01G304400.1	-2.85442	58.1667	0.98793	1>2	0.00649716	0.951218	SLL1 protein
TraesCS2B01G559200.1	-2.26303	12.6667	0.971358	1>2	0.0141155	1	Small nuclear ribonucleoprotein family protein
TraesCS6A01G207000.1	-2.70044	11	0.915276	1>2	0.037493	1	Small nuclear ribonucleoprotein Sm D1
TraesCSU01G033900.1	-2.42824	24.8333	0.956554	1>2	0.02056	1	Small nuclear ribonucleoprotein Sm D3
TraesCS2B01G270200.1	-2.70044	11	0.89014	1>2	0.0474127	1	Small nuclear ribonucleoprotein-associated protein
TraesCS2A01G447800.1	-4.06609	31.5	0.996737	1>2	0.00201178	0.18407	SNARE associated Golgi protein family
TraesCS2D01G446700.1	-5.49185	44	0.99822	1>2	0.0011547	0.0429585	SNARE associated Golgi protein family
TraesCS3A01G255400.1	-2.27302	11.5	0.947734	1>2	0.0240601	1	Sodium channel protein type 5 subunit alpha
TraesCS1B01G286100.1	-4.04439	15.5	0.987161	1>2	0.0068664	0.966846	Solute carrier family 35 protein
TraesCS1D01G276400.1	-4.58496	23	0.998019	1>2	0.00127186	0.0556671	Solute carrier family 35 protein
TraesCS7A01G265300.1	-2.9542	27	0.907402	1>2	0.0409061	1	Spermidine synthase
TraesCS7D01G266000.1	-4.97728	30.5	0.993093	1>2	0.00372371	0.574588	Spermidine synthase
TraesCS7D01G265900.1	-5.22882	36.5	0.991049	1>2	0.00508771	0.823651	Spermidine synthase
TraesCS2D01G211500.1	-2.58496	26.6667	0.916763	1>2	0.0367462	1	Sphingosine kinase, putative
TraesCS2D01G183100.1	-3.22963	198.333	0.935392	1>2	0.0286617	1	spiral1
TraesCS1D01G376100.1	-2.26303	12.6667	0.931448	1>2	0.030502	1	Splicing factor 3B subunit 5
TraesCS2A01G399200.1	-2.1375	17	0.932147	1>2	0.0301754	1	SPX domain-containing family protein
TraesCS2D01G396700.1	-2.70044	16.5	0.984854	1>2	0.00791724	0.99002	SPX domain-containing family protein
TraesCS5D01G513300.1	-2.36923	12.5	0.954313	1>2	0.0214371	1	Squamosa promoter-binding protein, putative
TraesCS6B01G138400.1	-3.58496	11	0.988348	1>2	0.00636484	0.944331	Squamosa promoter-binding-like protein
TraesCS7D01G064300.1	-3.39232	110.833	0.951444	1>2	0.0226105	1	Starch synthase, chloroplastic/amyloplastic
TraesCS6B01G336400.1	-3.52356	10.5	0.89441	1>2	0.0460399	1	Starch synthase, chloroplastic/amyloplastic
TraesCS7A01G120300.1	-4	15	0.978155	1>2	0.0110969	0.999906	Starch synthase, chloroplastic/amyloplastic
TraesCS2D01G369800.1	-4.16993	34	0.988803	1>2	0.00614256	0.930741	Starch synthase, chloroplastic/amyloplastic
TraesCS2B01G390700.1	-4.34746	45.1667	0.965263	1>2	0.0168394	1	Starch synthase, chloroplastic/amyloplastic
TraesCS7B01G018600.1	-4.45943	21	0.974426	1>2	0.0128274	0.999996	Starch synthase, chloroplastic/amyloplastic
TraesCS3B01G094700.1	-3.12102	25.6667	0.992275	1>2	0.00431441	0.694354	Sterol-8,7-isomerase
TraesCS3A01G078200.1	-2.70044	11	0.959418	1>2	0.0193518	1	Stress responsive protein
TraesCS4B01G352100.1	-2.69459	34.6667	0.887713	1>2	0.0486971	1	Subtilisin-like protease
TraesCS4D01G456200LC.1	-2.76717	25.1667	0.897168	1>2	0.0450374	1	Subtilisin-like protease
TraesCS1A01G187300.1	-2.77761	13.6667	0.967624	1>2	0.0156962	1	Subtilisin-like protease
TraesCS6A01G531300LC.1	-2.98706	16.1667	0.992609	1>2	0.00407374	0.647054	Subtilisin-like protease
TraesCS5B01G350600.1	-4.04439	15.5	0.993925	1>2	0.00328664	0.479028	Subtilisin-like protease
TraesCS6D01G319200.1	-4.24793	18	0.965735	1>2	0.0165232	1	Subtilisin-like protease
TraesCS3B01G317300.1	-4.52356	22	0.958409	1>2	0.0197707	1	Subtilisin-like protease
TraesCS3D01G283500.1	-5.56986	46.5	0.982163	1>2	0.009187	0.998151	Subtilisin-like protease
TraesCS4A01G014000.1	-2.20645	15.6667	0.939908	1>2	0.0270452	1	Succinate dehydrogenase assembly factor 1, mitochondrial
TraesCS2A01G220800.1	-4.55459	22.5	0.997783	1>2	0.00146403	0.081475	Succinate dehydrogenase subunit 3
TraesCS3A01G461100.1	-2.93074	26.5	0.975241	1>2	0.0125124	0.999993	Succinate dehydrogenase subunit 4
TraesCS7D01G064400.1	-2.37851	21	0.9268	1>2	0.0324817	1	Succinate dehydrogenase subunit 5, mitochondrial
TraesCS4A01G418100.1	-2.74543	64.6667	0.969655	1>2	0.0148605	1	Succinate dehydrogenase subunit 5, mitochondrial
TraesCS7D01G315800.1	-2.16993	18.6667	0.947501	1>2	0.0242072	1	Succinate dehydrogenase subunit 6, mitochondrial
TraesCS7A01G319300.1	-2.77761	13.6667	0.990387	1>2	0.00545779	0.870315	Succinate dehydrogenase subunit 6, mitochondrial
TraesCS6A01G225900.1	-2.72792	22.5	0.984124	1>2	0.00836345	0.994321	Succinate--CoA ligase [ADP-forming] subunit beta
TraesCS7B01G143300.1	-2.30485	22.3333	0.974971	1>2	0.0126172	0.999994	Succinyl-diaminopimelate desuccinylase
TraesCS4A01G140000.1	-2.87447	19	0.947547	1>2	0.0241745	1	Sucrose synthase
TraesCS4B01G287800.1	-3.70044	12	0.90038	1>2	0.0437299	1	Sucrose transporter
TraesCS5D01G001200.1	-4.37006	91.8333	0.993421	1>2	0.00355722	0.538655	Sucrose transporter protein
TraesCSU01G136300.1	-4.45943	21	0.993644	1>2	0.0034015	0.504492	Sucrose transporter protein
TraesCS5A01G002700.1	-1.85505	14.8333	0.898824	1>2	0.0444311	1	Sucrose-phosphatase
TraesCS5D01G002500.1	-2.31504	83.5	0.929068	1>2	0.0315422	1	Sucrose-phosphatase
TraesCS3D01G325000.1	-2.5325	11.1667	0.971939	1>2	0.0137558	0.999999	Sugar phosphate/phosphate translocator
TraesCS1B01G448300.1	-2.77761	13.6667	0.989891	1>2	0.00563876	0.889325	Sugar transporter protein
TraesCS1A01G418300.1	-3.42626	19.5	0.99522	1>2	0.00276754	0.358237	Sugar transporter protein
TraesCS1D01G426000.1	-3.49185	20.5	0.994532	1>2	0.00301687	0.417835	Sugar transporter protein
TraesCS7B01G252300.1	-2.04439	20.8333	0.946402	1>2	0.0246656	1	Sulfate transporter
TraesCS4B01G276700.1	-3.30441	85.8333	0.985493	1>2	0.00760293	0.985481	Sulfate transporter
TraesCS7D01G084100.1	-4.2854	18.5	0.994875	1>2	0.00288354	0.386245	Sulfate transporter
TraesCS4D01G275300.1	-4.76104	113.167	0.998316	1>2	0.00106312	0.034496	Sulfate transporter
TraesCS7D01G348300.1	-2.39941	41.3333	0.977667	1>2	0.0113559	0.99994	Sulfate transporter 3.3 family protein
TraesCS2A01G537100.1	-2.49185	18.5	0.934323	1>2	0.02931	1	Superoxide dismutase
TraesCS2B01G567600.1	-3.24793	25.5	0.98885	1>2	0.00610736	0.928363	Superoxide dismutase
TraesCS5A01G330400.2	-3.80735	13	0.942581	1>2	0.0260668	1	Synaptotagmin, putative
TraesCS2D01G248900.1	-2.08746	13	0.925679	1>2	0.0330561	1	Syntaxin
TraesCS5B01G069400.1	-2.81526	52.3333	0.985997	1>2	0.0073793	0.981197	Syntaxin, putative
TraesCS7A01G157000.1	-2.30743	13.1667	0.972597	1>2	0.0134792	0.999999	Tac7077
TraesCS5B01G107900.1	-2.86507	14.6667	0.952969	1>2	0.0221074	1	T-box transcription factor, putative (DUF863)
TraesCS7D01G164400.1	-3.52356	10.5	0.908019	1>2	0.0405932	1	T-complex protein 1 subunit delta
TraesCS7A01G346200.1	-2.62449	15.5	0.929072	1>2	0.0315239	1	T-complex protein 1 subunit gamma
TraesCS6A01G110800.1	-3.70044	12	0.975589	1>2	0.0123425	0.99999	Terpene cyclase/mutase family member
TraesCS7D01G463500.1	-3.75489	12.5	0.955572	1>2	0.0209268	1	Terpene synthase
TraesCS1D01G063000.1	-2.72247	37.3333	0.986694	1>2	0.00708315	0.973819	Tetraspanin
TraesCS3A01G463600.1	-3	14	0.983346	1>2	0.00867387	0.996235	Tetraspanin family protein, putative
TraesCS1D01G166000.1	-4.16993	17	0.984466	1>2	0.00816617	0.992679	Tetratricopeptide repeat (TPR)-like superfamily protein
TraesCS7A01G377700.1	-4.55278	127.333	0.965439	1>2	0.0167535	1	Tetratricopeptide repeat (TPR)-like superfamily protein
TraesCS5B01G335700.1	-2.01792	10.1667	0.941061	1>2	0.0265609	1	Tetratricopeptide repeat protein
TraesCS5D01G341400.1	-2.70044	16.5	0.987678	1>2	0.00665187	0.958392	Tetratricopeptide repeat protein
TraesCS5A01G085300.1	-3.58496	11	0.992524	1>2	0.00416397	0.665055	Tetratricopeptide repeat protein 7A
TraesCS7A01G376800.1	-2.66297	16	0.894416	1>2	0.0459988	1	Thiamine thiazole synthase, chloroplastic
TraesCS7D01G008100.1	-4.2854	18.5	0.991519	1>2	0.00485011	0.788145	Thionin
TraesCS2A01G575500.1	-4.88264	28.5	0.997145	1>2	0.00179602	0.140171	Thioredoxin
TraesCS2B01G118100.1	-3.75489	12.5	0.978127	1>2	0.0111098	0.999909	Thioredoxin, putative
TraesCS3A01G399200.1	-3.04439	14.5	0.976076	1>2	0.0120548	0.999983	Thioredoxin-like protein
TraesCS7B01G044100.1	-4	15	0.980305	1>2	0.0100826	0.99951	Thioredoxin-like protein
TraesCS4B01G047600.1	-2.72698	54.3333	0.967702	1>2	0.0156819	1	Threonine dehydratase
TraesCS4A01G266700.1	-2.87447	19	0.956572	1>2	0.0205295	1	Threonine dehydratase
TraesCS3D01G066900.1	-2.9542	13.5	0.964401	1>2	0.017297	1	Threonine--tRNA ligase
TraesCS6A01G463000LC.1	-1.97199	12.6667	0.92615	1>2	0.0327227	1	Thyroid hormone receptor alpha
TraesCS2D01G266100.2	-2.70044	11	0.97076	1>2	0.0143631	1	tobamovirus multiplication 1
TraesCS6A01G259800.1	-2.75489	11.5	0.975967	1>2	0.0121336	0.999985	Tobamovirus multiplication protein
TraesCS1D01G133700.1	-2.64386	10.5	0.975739	1>2	0.012251	0.999988	Tobamovirus multiplication protein 2A
TraesCS3B01G180600.1	-3.85798	13.5	0.994857	1>2	0.00292281	0.395651	TOM1-like protein 2
TraesCS5A01G512000.1	-2.80735	12	0.981315	1>2	0.00955671	0.998916	TPR repeat protein
TraesCS7B01G279400.1	-3.7866	85.3333	0.957013	1>2	0.0203922	1	TPR repeat protein
TraesCS3A01G143000.1	-2.47805	10.6667	0.904008	1>2	0.0423348	1	TPR repeat-containing thioredoxin TTL1
TraesCS5D01G521800.1	-2.42146	10.1667	0.977625	1>2	0.0114075	0.999945	Trafficking protein particle complex subunit
TraesCS2A01G145500.1	-2.51096	15.6667	0.938816	1>2	0.0273434	1	Trafficking protein particle complex subunit 3
TraesCS3B01G209200.1	-2.74024	20.8333	0.940472	1>2	0.0268375	1	TRAM, LAG1 and CLN8 (TLC) lipid-sensing domain protein
TraesCS7A01G302300.1	-3.20945	16.5	0.9908	1>2	0.00522331	0.841907	Transaldolase
TraesCS4B01G139800.1	-2.7318	13.1667	0.963024	1>2	0.0178873	1	Transcription elongation factor B polypeptide 1
TraesCS2B01G188500.1	-1.88452	11.6667	0.906139	1>2	0.0416862	1	Transcription elongation factor SPT4 homolog
TraesCS2D01G169600.1	-2.13245	14.6667	0.949391	1>2	0.0234928	1	Transcription elongation factor SPT4 homolog
TraesCS7A01G530300.1	-3.24793	17	0.98101	1>2	0.00979958	0.999245	Transcription factor
TraesCS7D01G518100.1	-3.31677	41.8333	0.989732	1>2	0.0057536	0.90013	Transcription factor
TraesCS6A01G306200.1	-3.85798	13.5	0.929997	1>2	0.0311576	1	Transcription factor protein
TraesCS4A01G123400.1	-3.90689	14	0.974482	1>2	0.0128141	0.999996	Transcription factor protein
TraesCS6D01G285300.1	-5.10852	33.5	0.991588	1>2	0.0047928	0.778964	Transcription factor protein
TraesCS6B01G334600.1	-5.40939	41.5	0.993998	1>2	0.00322998	0.46626	Transcription factor protein
TraesCS2B01G527100.1	-4.61471	23.5	0.995729	1>2	0.00255301	0.306242	Transcription factor, putative
TraesCS1D01G105300.1	-3.70044	12	0.965178	1>2	0.0168823	1	transcription factor-like protein
TraesCS1A01G096300.1	-6.79442	110	0.996038	1>2	0.00232653	0.252644	transcription factor-like protein
TraesCS4D01G291800.1	-2.27684	16.6667	0.959148	1>2	0.0194714	1	Transcription initiation factor IIE subunit beta
TraesCS3A01G472800.1	-4.08746	16	0.995708	1>2	0.00256509	0.30922	Transcription initiation factor TFIID subunit 9
TraesCS4D01G171100.1	-3.90689	14	0.994332	1>2	0.00308773	0.434023	transcription repressor
TraesCS2D01G209100LC.1	-3.58496	11	0.98594	1>2	0.00739174	0.981461	Translation initiation factor IF-2
TraesCSU01G057800.1	-3.58496	11	0.95471	1>2	0.021313	1	Translation initiation factor IF-2
TraesCS1B01G651900LC.1	-4.67243	24.5	0.960784	1>2	0.0188034	1	Translation initiation factor IF-2
TraesCS4D01G145400.1	-2.64986	286.667	0.980097	1>2	0.0102106	0.999599	Translationally controlled tumor protein
TraesCS4A01G169100.1	-2.31431	226.5	0.938019	1>2	0.0276276	1	Translationally-controlled tumor protein
TraesCS5D01G069600.1	-3.16993	37.3333	0.988906	1>2	0.00609561	0.927555	Translocase subunit seca
TraesCS3B01G097200.1	-3.04439	14.5	0.991627	1>2	0.00474617	0.771372	Translocon-associated protein subunit beta
TraesCS6A01G285000.1	-2.01792	10.1667	0.922764	1>2	0.0341726	1	Transmembrane 9 superfamily member
TraesCS7D01G237800.1	-2.08746	13	0.923138	1>2	0.0340977	1	Transmembrane 9 superfamily member
TraesCS4D01G093000.1	-2.55459	19.5	0.938039	1>2	0.0275743	1	Transmembrane 9 superfamily member
TraesCS7D01G293600.1	-2.85798	12.5	0.981085	1>2	0.00972364	0.999153	Transmembrane 9 superfamily member
TraesCS7B01G265400.1	-3.08746	15	0.992642	1>2	0.00403445	0.639129	Transmembrane 9 superfamily member
TraesCS5B01G366000.1	-2.09954	15.3333	0.953811	1>2	0.0216398	1	transmembrane protein
TraesCS5A01G364100.1	-2.14439	21.6667	0.944238	1>2	0.0252003	1	transmembrane protein
TraesCS5D01G373000.1	-2.14439	21.6667	0.931994	1>2	0.0302118	1	transmembrane protein
TraesCS3A01G616300LC.1	-3.11746	35.8333	0.936869	1>2	0.0281776	1	transmembrane protein
TraesCS6A01G365300.1	-4	15	0.989435	1>2	0.0058896	0.911918	Transmembrane protein
TraesCS4B01G101600.1	-2.16993	14	0.942633	1>2	0.0259987	1	transmembrane protein (DUF616)
TraesCS7A01G361400.1	-4.39232	20	0.997655	1>2	0.00152866	0.0918909	Transmembrane protein 258
TraesCS1B01G247400.1	-2.65535	17.6667	0.899672	1>2	0.0441903	1	Transmembrane protein B169L
TraesCS4B01G085100.1	-2.5325	11.1667	0.964008	1>2	0.0174119	1	Transmembrane protein, putative
TraesCS2D01G224900.1	-4.20945	17.5	0.997073	1>2	0.00182224	0.145191	Transmembrane protein, putative
TraesCS4D01G328400.1	-2.83289	49	0.895488	1>2	0.0455466	1	transmembrane protein, putative (DUF 3339)
TraesCS2B01G300600.1	-2.9542	13.5	0.967197	1>2	0.0159248	1	transmembrane protein, putative (DUF 3339)
TraesCS4B01G331700.1	-3.04439	14.5	0.957098	1>2	0.0203315	1	transmembrane protein, putative (DUF 3339)
TraesCS3A01G299700.1	-4.16993	17	0.98455	1>2	0.00809199	0.99196	transmembrane protein, putative (Protein of unknown function DUF2359, transmembrane)
TraesCS7D01G442500.1	-4.94753	69.6667	0.986892	1>2	0.00703451	0.972383	transmembrane protein, putative (Protein of unknown function, DUF642)
TraesCS7A01G453100.1	-5.30378	38.5	0.960942	1>2	0.018774	1	transmembrane protein, putative (Protein of unknown function, DUF642)
TraesCS1A01G091300.1	-2.8413	37	0.913596	1>2	0.0379755	1	Transport inhibitor response 1
TraesCS1B01G119100.1	-3.50553	24.1667	0.993807	1>2	0.00334332	0.491724	Transport inhibitor response 1
TraesCS1D01G099900.1	-3.5325	49.3333	0.988368	1>2	0.00632959	0.942341	Transport inhibitor response 1
TraesCS2B01G302900.1	-2.9386	20	0.977348	1>2	0.0115617	0.999958	Transport inhibitor response 1-like protein
TraesCS6B01G345800.1	-3.71667	68.8333	0.967526	1>2	0.0157532	1	Transport inhibitor response 1-like protein
TraesCS6D01G294600.1	-3.80413	69.1667	0.992999	1>2	0.00377972	0.586351	Transport inhibitor response 1-like protein
TraesCS7D01G177500.1	-3.9542	14.5	0.989758	1>2	0.00569643	0.894847	Transport inhibitor response 1-like protein
TraesCS6A01G315300.1	-5.70044	51	0.997891	1>2	0.00136525	0.0673107	Transport inhibitor response 1-like protein
TraesCS4A01G202700.1	-2.12928	13.5	0.935739	1>2	0.0285717	1	Transport Sec24 family protein
TraesCS2A01G349800.1	-3.03562	72	0.926112	1>2	0.0327783	1	Transporter
TraesCS5B01G138900.1	-2.33498	14.8333	0.949744	1>2	0.0232513	1	Transporter, putative, expressed
TraesCS1D01G154900.1	-2.52838	20.6667	0.901875	1>2	0.0431499	1	Transporter-related family protein
TraesCS1A01G156400.1	-2.67807	27	0.905189	1>2	0.041921	1	Transporter-related family protein
TraesCS3B01G112800.1	-2.77479	31.1667	0.958886	1>2	0.019606	1	Transporter-related family protein
TraesCS1B01G173400.1	-4.20945	70	0.988734	1>2	0.00618915	0.9338	Transporter-related family protein
TraesCS5A01G190000.1	-2.85798	12.5	0.976082	1>2	0.0120416	0.999983	Trehalose 6-phosphate phosphatase
TraesCS1B01G229500.1	-3.85798	13.5	0.992662	1>2	0.00402121	0.636454	Trihelix transcription factor
TraesCS3D01G299000.1	-2.07039	10.6667	0.913278	1>2	0.0381309	1	tRNA (guanine-N(1)-)-methyltransferase
TraesCS3B01G333500.1	-2.73697	17	0.980175	1>2	0.0101467	0.999557	tRNA (guanine-N(1)-)-methyltransferase
TraesCS3A01G302800.1	-3.20945	16.5	0.988813	1>2	0.00613086	0.929956	tRNA (guanine-N(1)-)-methyltransferase
TraesCS3D01G645600LC.1	-4.16993	90.6667	0.897266	1>2	0.0449766	1	tRNA (guanine-N(7)-)-methyltransferase
TraesCS4D01G210700.1	-3.85798	27	0.997732	1>2	0.00150275	0.0876646	Tropinone reductase-like protein
TraesCS5D01G000500.1	-2.65535	17.6667	0.986368	1>2	0.00719378	0.976831	Trypsin family protein
TraesCS3B01G038700.1	-2.70044	11	0.952983	1>2	0.0220919	1	Trypsin inhibitor
TraesCS4B01G056700.1	-2.65535	35.3333	0.957048	1>2	0.0203618	1	Tubulin alpha chain
TraesCS5A01G407800.1	-3.04439	67.6667	0.923562	1>2	0.0338733	1	Tubulin alpha chain
TraesCS4B01G243100.1	-3.04439	62.8333	0.973392	1>2	0.0131497	0.999998	Tubulin alpha chain
TraesCS5D01G417700.1	-3.26303	43	0.96176	1>2	0.0184225	1	Tubulin alpha chain
TraesCS5B01G412700.1	-3.58496	36.6667	0.975978	1>2	0.0121074	0.999985	Tubulin alpha chain
TraesCS4D01G057000.1	-3.64797	161.5	0.934223	1>2	0.0293995	1	Tubulin alpha chain
TraesCS1D01G309200.1	-2.45943	63	0.923933	1>2	0.0337426	1	Tubulin beta chain
TraesCS5B01G418700.1	-2.64725	29.8333	0.942597	1>2	0.0260328	1	Tubulin beta chain
TraesCS7A01G466600.1	-2.6845	25.3333	0.955584	1>2	0.0209114	1	Tubulin beta chain
TraesCS3D01G326900.1	-2.79064	61.1667	0.971429	1>2	0.0140327	1	Tubulin beta chain
TraesCS6A01G192000LC.1	-3.34395	39.6667	0.98789	1>2	0.00653324	0.952968	Tubulin beta chain
TraesCS1B01G269400.1	-3.80735	13	0.988026	1>2	0.00643669	0.948173	Tubulin beta chain
TraesCS1A01G258400.1	-2.65535	17.6667	0.977979	1>2	0.0111875	0.99992	Two-component response regulator
TraesCS1D01G472300LC.1	-2.80735	12	0.903422	1>2	0.0424933	1	Two-component response regulator ARR22-like protein
TraesCS7A01G168400.1	-2.13955	18.1667	0.920769	1>2	0.0351127	1	Tyrosine-protein phosphatase
TraesCS1D01G492400LC.1	-4.83289	27.5	0.983304	1>2	0.00871124	0.996421	Tyrosine-protein phosphatase non-receptor type 11
TraesCS1B01G328000.1	-2.70044	55	0.907012	1>2	0.041121	1	U3 small nucleolar RNA-associated protein 15-like protein
TraesCS2B01G122300.1	-2.54432	29	0.953653	1>2	0.0217178	1	Ubiquinol-cytochrome c reductase complex 6.7 kDa protein
TraesCS2A01G105400.1	-2.60486	30.5	0.964782	1>2	0.017083	1	Ubiquinol-cytochrome c reductase complex 6.7 kDa protein
TraesCS2D01G105000.1	-2.81526	26.1667	0.987843	1>2	0.00658091	0.955209	Ubiquinol-cytochrome c reductase complex 6.7 kDa protein
TraesCS1A01G397400.1	-2.41504	13	0.904394	1>2	0.0422162	1	Ubiquitin
TraesCS2A01G458600.1	-2.65535	17.6667	0.932027	1>2	0.0301936	1	Ubiquitin
TraesCS4D01G006900.1	-2.67807	27	0.905426	1>2	0.0418229	1	Ubiquitin
TraesCS1D01G160500.1	-2.18796	62.8333	0.942975	1>2	0.0258281	1	Ubiquitin carboxyl-terminal hydrolase 12
TraesCS1D01G189000.1	-3.93546	47.6667	0.995945	1>2	0.00239174	0.267553	Ubiquitin carboxyl-terminal hydrolase-like protein
TraesCS7B01G413800.1	-1.99305	25.8333	0.929215	1>2	0.0314506	1	Ubiquitin, putative
TraesCS7D01G494400.1	-2.22882	39.3333	0.92834	1>2	0.0318542	1	Ubiquitin, putative
TraesCS7A01G506300.1	-3.03427	62.3333	0.986398	1>2	0.00718139	0.976511	Ubiquitin, putative
TraesCS2A01G539800.1	-1.79442	13.1667	0.885686	1>2	0.0495815	1	Ubiquitin-conjugating enzyme E2
TraesCS6B01G181200.1	-1.98706	13.8333	0.893633	1>2	0.0463683	1	Ubiquitin-conjugating enzyme E2
TraesCS3D01G271400.1	-2.34577	24.5	0.906113	1>2	0.0417056	1	Ubiquitin-conjugating enzyme E2
TraesCS3A01G156300.1	-2.37346	15.3333	0.912552	1>2	0.038461	1	Ubiquitin-conjugating enzyme E2
TraesCS3A01G342500.1	-2.70044	11	0.973279	1>2	0.0131771	0.999998	Ubiquitin-conjugating enzyme E2
TraesCS3D01G336300.1	-3.08746	15	0.991323	1>2	0.00496275	0.805589	Ubiquitin-conjugating enzyme E2
TraesCS4A01G414200.1	-4.16993	17	0.996355	1>2	0.00213758	0.211456	Ubiquitin-conjugating enzyme E2
TraesCS6B01G023900.1	-2.58496	15	0.977814	1>2	0.0112653	0.99993	Ubiquitin-conjugating enzyme E2, putative
TraesCS5D01G065400.1	-3.23704	19.6667	0.989255	1>2	0.00598063	0.919153	Ubiquitin-conjugating enzyme, E2
TraesCS5B01G132000.1	-2.16993	15.1667	0.947711	1>2	0.0240765	1	Ubiquitin-like protein 5
TraesCS3A01G394600.1	-3.9542	14.5	0.990714	1>2	0.00530218	0.851883	U-box domain-containing family protein
TraesCS1A01G300000.1	-2.21723	12.1667	0.968927	1>2	0.0151423	1	U-box domain-containing protein
TraesCS2B01G216300.1	-2.42626	17.5	0.941779	1>2	0.026424	1	U-box domain-containing protein
TraesCS2D01G197200.1	-2.77259	17.5	0.983047	1>2	0.00884734	0.997029	U-box domain-containing protein
TraesCS3A01G009600.1	-2.77479	31.1667	0.897861	1>2	0.0447337	1	U-box domain-containing protein
TraesCS7B01G087000.1	-3	14	0.991743	1>2	0.00467546	0.759607	U-box domain-containing protein
TraesCS2A01G190800.1	-3.32193	18	0.994733	1>2	0.00294955	0.401979	U-box domain-containing protein
TraesCS5A01G314800.1	-3.52356	10.5	0.954948	1>2	0.0211895	1	UDP-glucose 4-epimerase
TraesCS5D01G321100.1	-3.75489	29.1667	0.942411	1>2	0.0261518	1	UDP-glucose 4-epimerase
TraesCS5A01G291300.1	-2.44294	23.6667	0.96873	1>2	0.0152129	1	UDP-glucose 4-epimerase, putative
TraesCS4B01G050400.1	-3.39232	22.1667	0.974831	1>2	0.012709	0.999995	UDP-glucose 6-dehydrogenase
TraesCS4A01G199200.1	-4.62936	47.5	0.998812	1>2	0.000721551	0.0121971	UDP-glucose 6-dehydrogenase
TraesCS4B01G205200.1	-2.60881	51	0.91761	1>2	0.0364409	1	UDP-glucuronate decarboxylase protein 6
TraesCS7D01G081000.1	-3.85798	13.5	0.926005	1>2	0.0328154	1	UDP-glycosyltransferase
TraesCS2D01G035700.1	-4.72792	25.5	0.996963	1>2	0.00189785	0.16037	UNC93-like protein 2
TraesCS5A01G262500.1	-4.33985	89.8333	0.986171	1>2	0.0073052	0.979546	Unknown protein
TraesCS2A01G569800LC.1	-5.93748	140.667	0.992511	1>2	0.00417661	0.667564	Unknown protein
TraesCS7A01G407800.1	-2.6845	12.6667	0.928693	1>2	0.0316706	1	UPF0114 protein YqhA
TraesCS7B01G308000.1	-3.58496	11	0.940777	1>2	0.0267337	1	UPF0114 protein YqhA
TraesCS2A01G577700.1	-2.26303	12.6667	0.973093	1>2	0.0132456	0.999998	UPF0235 protein
TraesCS7B01G382000.1	-4.88264	28.5	0.987665	1>2	0.00666379	0.958906	Ureide permease-like protein
TraesCS3A01G376400.1	-3.45943	20	0.985147	1>2	0.0077548	0.987855	Uricase
TraesCS7A01G247800.1	-2.47805	10.6667	0.980003	1>2	0.0102489	0.999623	Uroporphyrinogen decarboxylase
TraesCS7B01G143700.1	-3.50553	24.1667	0.996661	1>2	0.00207334	0.197512	Uroporphyrinogen decarboxylase
TraesCS5A01G353700.1	-3.14369	96.6667	0.992347	1>2	0.00425174	0.682332	UTP--glucose-1-phosphate uridylyltransferase
TraesCS7A01G206300.1	-2.36786	47.1667	0.938009	1>2	0.0276631	1	Uv excision repair protein rad23, putative
TraesCS3B01G608200.1	-2.58496	16.6667	0.93683	1>2	0.0281953	1	Vacuolar fusion protein MON1
TraesCS7B01G413100LC.1	-2.01792	10.1667	0.931603	1>2	0.0304839	1	Vacuolar membrane protease
TraesCSU01G067300.1	-2.58496	43.3333	0.983549	1>2	0.00856135	0.995625	Vacuolar protein sorting-associated
TraesCS3D01G207600.1	-3.56478	32.5	0.980494	1>2	0.00994059	0.999391	Vacuolar-processing enzyme
TraesCS3B01G597900.1	-4.04439	15.5	0.991669	1>2	0.00471095	0.765548	Vacuolar-processing enzyme
TraesCS3A01G528900.1	-5.65821	49.5	0.997009	1>2	0.00187284	0.15527	Vacuolar-processing enzyme
TraesCS7A01G220800.1	-2.22239	11	0.934563	1>2	0.0291485	1	Vesicle transport protein
TraesCS3D01G165300.1	-2.07039	10.6667	0.94974	1>2	0.0232675	1	Vesicle transport protein-like
TraesCS7B01G037300.1	-3.9542	14.5	0.995122	1>2	0.00280527	0.367468	Vesicle-associated membrane protein
TraesCS7A01G300700.1	-1.83872	11.1667	0.89475	1>2	0.0458756	1	Vesicle-associated protein 1-1
TraesCS2D01G243500LC.1	-2.85798	12.5	0.960275	1>2	0.0190393	1	Vignain
TraesCS3B01G590400.2	-2.64386	10.5	0.978302	1>2	0.0110319	0.999896	Villin
TraesCS1D01G374100.1	-2.58496	20	0.973993	1>2	0.0129739	0.999997	VIP1 protein
TraesCS4D01G095000LC.1	-2.47805	10.6667	0.975409	1>2	0.0124077	0.999991	Voltage-dependent N-type calcium channel subunit alpha-1B
TraesCS5A01G118600.1	-2.48678	29.1667	0.963936	1>2	0.0174981	1	V-type proton ATPase proteolipid subunit
TraesCS5B01G117600.1	-2.66221	88.8333	0.935454	1>2	0.0286437	1	V-type proton ATPase proteolipid subunit
TraesCS3B01G241000.1	-2.35548	46.6667	0.923642	1>2	0.0338546	1	V-type proton ATPase subunit d
TraesCS3B01G267400.2	-2.96639	43.1667	0.981975	1>2	0.00926344	0.998342	V-type proton ATPase subunit E
TraesCS2B01G457800.1	-2.88536	57.5	0.952534	1>2	0.0222482	1	V-type proton ATPase subunit G
TraesCS5D01G286600.1	-2.86507	14.6667	0.959654	1>2	0.0192473	1	VWA domain containing protein
TraesCS7D01G403100.2	-2.77761	13.6667	0.916399	1>2	0.0369186	1	WAT1-related protein
TraesCS3B01G371400.1	-3.08746	15	0.894744	1>2	0.0458961	1	WAT1-related protein
TraesCS5B01G219500.1	-3.85798	13.5	0.99493	1>2	0.00287021	0.383084	WAT1-related protein
TraesCS3D01G031900.1	-2.42824	24.8333	0.938564	1>2	0.0274142	1	WD repeat-containing protein 1
TraesCS4A01G444200.1	-3.70044	12	0.994013	1>2	0.00321561	0.463037	WD40-repeat-containing domain-containing protein
TraesCS4B01G166000.1	-2.43296	14.6667	0.983358	1>2	0.00866138	0.996172	WD-repeat protein, putative
TraesCS2B01G461800.1	-2.61244	22.1667	0.949499	1>2	0.0234286	1	Wound-induced basic
TraesCS2B01G561300.1	-2.80735	12	0.919039	1>2	0.0357941	1	Wound-responsive family protein
TraesCS2D01G533800.1	-3.39232	19	0.983451	1>2	0.00862384	0.995974	Wound-responsive family protein
TraesCS5D01G515300.1	-4.16993	17	0.957945	1>2	0.0199366	1	Wound-responsive family protein
TraesCS4A01G357400.1	-4.96578	60.5	0.97041	1>2	0.0145564	1	Wound-responsive family protein
TraesCS2D01G244600.1	-2.33498	14.8333	0.944058	1>2	0.0252856	1	WW domain-binding protein 11
TraesCS1D01G192900.1	-2.85798	25	0.984915	1>2	0.00789221	0.989711	Xanthine dehydrogenase
TraesCS7A01G302800.1	-2.3967	66.8333	0.907077	1>2	0.0410819	1	XH/XS domain protein
TraesCS7D01G298100.1	-2.62868	112.333	0.925214	1>2	0.0332782	1	XH/XS domain protein
TraesCS7D01G419100.1	-2.5325	11.1667	0.981934	1>2	0.00928895	0.998401	Xyloglucan endotransglucosylase/hydrolase
TraesCS7D01G419200.1	-2.70044	16.5	0.905313	1>2	0.0418621	1	Xyloglucan endotransglucosylase/hydrolase
TraesCS7A01G426900.1	-3.2854	17.5	0.990275	1>2	0.00552459	0.877666	Xyloglucan endotransglucosylase/hydrolase
TraesCS7D01G419300.1	-3.39232	98.1667	0.91948	1>2	0.0355852	1	Xyloglucan endotransglucosylase/hydrolase
TraesCS7A01G426700.1	-3.70044	12	0.984148	1>2	0.00833897	0.994136	Xyloglucan endotransglucosylase/hydrolase
TraesCS7B01G326900.1	-4.75489	26	0.99301	1>2	0.00375184	0.580499	Xyloglucan endotransglucosylase/hydrolase
TraesCS4D01G307300.1	-2.13516	15.8333	0.925867	1>2	0.0329081	1	Xyloglucan galactosyltransferase KATAMARI1-like protein
TraesCS5D01G052000.1	-2.66588	23.1667	0.989921	1>2	0.00561571	0.887055	Ycf1
TraesCS4D01G242700LC.1	-2.37638	36.3333	0.898443	1>2	0.0445519	1	zinc finger (C3HC4-type RING finger) family protein / BRCT domain-containing protein
TraesCS1A01G134300.1	-2.42146	10.1667	0.977273	1>2	0.0115873	0.99996	Zinc finger AN1 domain stress-associated protein
TraesCS3A01G107200.1	-4.2854	37	0.998247	1>2	0.00112003	0.0395445	Zinc finger CCCH domain-containing protein
TraesCS7A01G410000.1	-3.24031	28.1667	0.982281	1>2	0.00913618	0.998014	Zinc finger family protein
TraesCS5D01G240600.1	-3.80735	13	0.993495	1>2	0.00351516	0.529459	Zinc finger family protein
TraesCS3D01G209800.1	-2.07973	11.8333	0.943468	1>2	0.0256753	1	Zinc finger protein
TraesCS1D01G155600.1	-2.16993	14	0.950826	1>2	0.0228501	1	Zinc finger, C3HC4 type family protein, expressed
TraesCS7B01G366100.1	-2.03242	11.3333	0.949555	1>2	0.0233481	1	zinc induced facilitator-like 1
TraesCS2D01G422000.1	-2.42146	10.1667	0.975543	1>2	0.0123816	0.999991	Zinc transporter
TraesCS1B01G306500.1	-2.85798	12.5	0.97821	1>2	0.0110449	0.999898	Zinc transporter
TraesCS6A01G158700.1	-3.35755	18.5	0.992087	1>2	0.00442568	0.715187	Zinc transporter
TraesCS6A01G385200.1	-4.16993	17	0.95957	1>2	0.019292	1	Zinc transporter 7
TraesCS7B01G079500.1	6.51833	90.6667	0.894634	2>1	0.0459167	1	12-oxophytodienoate reductase-like protein
TraesCS7A01G174700.1	5.50674	111.167	0.979865	2>1	0.0103256	0.999666	12-oxophytodienoate reductase-like protein
TraesCS7D01G176000.1	4.79008	26.6667	0.96116	2>1	0.0186565	1	12-oxophytodienoate reductase-like protein
TraesCS6D01G302300.2	4.20945	35	0.99264	2>1	0.0040476	0.641785	12-oxophytodienoate reductase-like protein
TraesCS7D01G175800.1	4.05889	15.6667	0.971636	2>1	0.0139497	1	12-oxophytodienoate reductase-like protein
TraesCS6B01G353200.2	3.9386	21.5	0.890469	2>1	0.0472863	1	12-oxophytodienoate reductase-like protein
TraesCS5D01G294400LC.1	2.65034	398.5	0.916054	2>1	0.0370717	1	18.5 kDa class IV heat shock protein
TraesCS2A01G396400.1	5.45943	43	0.958755	2>1	0.0196807	1	1-aminocyclopropane-1-carboxylate synthase
TraesCS2B01G414800.1	5.30986	38.6667	0.966748	2>1	0.0162224	1	1-aminocyclopropane-1-carboxylate synthase
TraesCS2D01G394200.1	5.1565	34.6667	0.888481	2>1	0.0482338	1	1-aminocyclopropane-1-carboxylate synthase
TraesCS6D01G223400LC.1	2.88897	86.5	0.942596	2>1	0.0260498	1	1-deoxy-D-xylulose-5-phosphate synthase
TraesCS1B01G250600.2	3.62449	22.6667	0.965587	2>1	0.0166243	1	2-nitropropane dioxygenase-like protein
TraesCS6D01G300600.1	5.96963	61.6667	0.94237	2>1	0.0261688	1	2-oxoglutarate (2OG) and Fe(II)-dependent oxygenase superfamily protein
TraesCS5D01G233800.1	3.152	23.6667	0.969914	2>1	0.0147772	1	2-oxoglutarate (2OG) and Fe(II)-dependent oxygenase superfamily protein
TraesCS4B01G087600LC.1	2.28293	38.6667	0.942546	2>1	0.0261008	1	30S ribosomal protein S14
TraesCS6B01G196600.1	4.30581	28.1667	0.990727	2>1	0.00526866	0.847681	30S ribosomal protein S19
TraesCS4D01G270000.1	5.52655	157.833	0.987435	2>1	0.00678278	0.963748	3-hydroxybenzoate 6-hydroxylase 1
TraesCS4D01G269900.1	4.36923	19.6667	0.970093	2>1	0.0147081	1	3-hydroxybenzoate 6-hydroxylase 1
TraesCS1A01G178300LC.1	2.3356	14.1667	0.894545	2>1	0.0459783	1	6,7-dimethyl-8-ribityllumazine synthase
TraesCS4B01G205700.1	2.85561	21.8333	0.953853	2>1	0.0216242	1	70 kDa heat shock protein
TraesCS3A01G129000.1	3.85244	100.833	0.926647	2>1	0.0325372	1	ABC subfamily C transporter
TraesCS3B01G148100.2	3.70044	12	0.971006	2>1	0.0142943	1	ABC subfamily C transporter
TraesCS4A01G051100.1	3.69116	47.6667	0.979302	2>1	0.0105947	0.999784	ABC subfamily C transporter
TraesCS3A01G258000.1	6.14296	139.333	0.991593	2>1	0.00478124	0.777089	ABC transporter B family protein
TraesCS3D01G257500.1	4.35755	39	0.991374	2>1	0.00495142	0.803887	ABC transporter B family protein
TraesCS3A01G257500.1	3.152	11.8333	0.97255	2>1	0.013493	0.999999	ABC transporter B family protein
TraesCS2D01G048800.1	2.9386	13.3333	0.984324	2>1	0.0082279	0.993233	ABC transporter G family member
TraesCS2B01G605800.1	4.45943	21	0.990734	2>1	0.00525739	0.846256	Acetyl-coenzyme A synthetase
TraesCS5B01G436800.1	4.5025	21.6667	0.975259	2>1	0.0124732	0.999992	Acetyltransferase, GNAT family protein, expressed
TraesCS7B01G102100.1	3.72247	30.5	0.948381	2>1	0.0237824	1	Alanine dehydrogenase 2
TraesCS5A01G205700.1	5.74595	52.6667	0.959036	2>1	0.0195312	1	Alcohol dehydrogenase, putative
TraesCS6A01G369800.1	3.9386	35.8333	0.988084	2>1	0.00641252	0.946912	Alcohol dehydrogenase, putative
TraesCS6B01G406300.1	3.35364	13.8333	0.925717	2>1	0.0330376	1	Alcohol dehydrogenase, putative
TraesCS2D01G273600.1	5.006	77.8333	0.976198	2>1	0.0119625	0.99998	Aldo/keto reductase family oxidoreductase
TraesCS2A01G274700.1	5.14839	86.1667	0.984572	2>1	0.00807957	0.991833	Aldo/keto reductase family protein
TraesCS5A01G427400.1	3.83007	19.8333	0.98703	2>1	0.00696259	0.970118	Alpha/beta-Hydrolases superfamily protein
TraesCS5D01G343400.1	3.28951	13.1667	0.98524	2>1	0.0076791	0.986716	Ankyrin repeat family protein, putative, expressed
TraesCS2D01G481700.1	3.08746	15	0.903711	2>1	0.0423941	1	Anthocyanidin reductase
TraesCS2D01G527800.1	4.05889	15.6667	0.960739	2>1	0.0188622	1	Anthocyanin 5-aromatic acyltransferase
TraesCS2A01G525000.1	3.558	16.1667	0.932407	2>1	0.0300301	1	Anthocyanin 5-aromatic acyltransferase
TraesCS4D01G055500.1	3.53605	26.5	0.963536	2>1	0.0176421	1	Anthocyanin 5-aromatic acyltransferase
TraesCS4A01G416000LC.1	3.26748	77.6667	0.937426	2>1	0.0279823	1	Anthocyanin 5-aromatic acyltransferase
TraesCS5A01G327900.1	3.58496	11	0.901135	2>1	0.0435096	1	Aspartate--tRNA ligase
TraesCS7D01G462700.1	2.75132	28.6667	0.913503	2>1	0.0380337	1	Aspartic proteinase nepenthesin-1
TraesCS5B01G387300.1	3.99498	89.6667	0.977897	2>1	0.0112264	0.999925	ATP sulfurylase (Sulfate adenylyltransferase)
TraesCS1A01G000400.1	4.20333	9338	0.99995	2>1	1.65885e-05	4.97655e-05	ATP synthase gamma chain
TraesCS5D01G033500LC.1	2.5544	258.333	0.979228	2>1	0.0106203	0.999792	ATP synthase gamma chain
TraesCS3D01G617400LC.1	3.96963	14.6667	0.960963	2>1	0.0187593	1	ATPase E1-E2 type family protein / haloacid dehalogenase-like hydrolase family protein
TraesCS1B01G351900LC.1	2.41504	21.6667	0.946669	2>1	0.0245838	1	ATP-binding cassette A1
TraesCS1D01G345200.1	3.8413	13.3333	0.92267	2>1	0.0341914	1	ATP-binding cassette transporter subfamily A member
TraesCS1B01G464900.1	6.40372	125.5	0.990562	2>1	0.00539099	0.862635	ATP-dependent zinc metalloprotease FtsH
TraesCS1B01G267700.1	4.20014	60.8333	0.97979	2>1	0.0103512	0.999679	ATP-dependent zinc metalloprotease FtsH
TraesCS1D01G256500.1	3.58496	22	0.96908	2>1	0.0150577	1	ATP-dependent zinc metalloprotease FtsH
TraesCS1A01G430100.1	3.54432	10.6667	0.968326	2>1	0.0153698	1	ATP-dependent zinc metalloprotease FtsH
TraesCS1A01G430200.1	3.18763	12.1667	0.980352	2>1	0.0100313	0.99947	ATP-dependent zinc metalloprotease FtsH
TraesCS5A01G449400.1	3.13124	27.1667	0.979313	2>1	0.0105819	0.999779	ATP-dependent zinc metalloprotease FtsH
TraesCS3A01G215000.1	2.6545	23.8333	0.972343	2>1	0.0135622	0.999999	ATP-dependent zinc metalloprotease FtsH
TraesCS1B01G138100.1	3.73697	12.3333	0.966984	2>1	0.0160525	1	Auxin-responsive protein
TraesCS1D01G119500.1	3.44478	14.8333	0.957034	2>1	0.020377	1	Auxin-responsive protein
TraesCS3A01G276500.1	2.66297	10.6667	0.982264	2>1	0.00914886	0.998049	Auxin-responsive protein
TraesCS3B01G525200.1	3.58496	16.5	0.993606	2>1	0.00344433	0.513922	Bax inhibitor-1 family protein
TraesCS7B01G704600LC.1	2.77761	20.5	0.9189	2>1	0.035851	1	beta glucosidase 34
TraesCS5A01G451400.1	3.79008	25.6667	0.93317	2>1	0.0297583	1	Beta-1,3-galactosyltransferase-like protein
TraesCS5D01G302800.1	5.3599	100.167	0.994697	2>1	0.00298937	0.411435	Beta-glucosidase
TraesCS4D01G224900.1	3.36923	18.6667	0.987366	2>1	0.00681844	0.965102	Bifunctional uridylyltransferase/uridylyl-removing enzyme
TraesCS4D01G271000.1	3.73697	18.5	0.919179	2>1	0.0356991	1	Blue copper protein
TraesCS6D01G277500.1	2.8413	24.6667	0.933056	2>1	0.0297944	1	Blue copper protein
TraesCS6A01G297500.1	2.82103	30.3333	0.949048	2>1	0.0236372	1	Blue copper protein
TraesCS2B01G167900.1	2.18763	10.6667	0.959833	2>1	0.0191578	1	BZIP transcription factor
TraesCS4B01G085400.1	3.58496	11	0.918501	2>1	0.0359844	1	Calcineurin-like metallo-phosphoesterase superfamily protein
TraesCS5A01G229000.1	3.35364	13.8333	0.934845	2>1	0.0289504	1	Calcium-binding protein
TraesCS3D01G499700.1	3.27302	17.3333	0.96829	2>1	0.015384	1	Calcium-binding protein
TraesCS5D01G238700.1	3.152	11.8333	0.923141	2>1	0.034079	1	Calcium-binding protein
TraesCS3D01G094300.1	3.96963	14.6667	0.953172	2>1	0.022014	1	Calcium-binding site, putative
TraesCS1D01G047900.1	2.80735	36	0.895098	2>1	0.0456288	1	Calcium-transporting ATPase
TraesCS4B01G182900.1	3.51457	36.5	0.991039	2>1	0.00509907	0.825231	Calmodulin
TraesCS2D01G173300.1	4.08746	16	0.889152	2>1	0.0479391	1	calmodulin-binding protein (DUF1645)
TraesCS7D01G084800.1	4.88753	71.5	0.927809	2>1	0.031983	1	Carbonic anhydrase
TraesCS7B01G101700.1	3.83007	19.8333	0.968733	2>1	0.0151988	1	CDP-diacylglycerol--glycerol-3-phosphate 3-phosphatidyltransferase, putative
TraesCS7D01G197500.1	3.67807	29.5	0.948882	2>1	0.0237177	1	CDP-diacylglycerol--glycerol-3-phosphate 3-phosphatidyltransferase, putative
TraesCS5A01G253200.1	3.11548	11.5	0.974665	2>1	0.0127615	0.999996	Cellulose synthase, putative
TraesCS4A01G437900.1	2.70782	13.8333	0.932696	2>1	0.029903	1	Chalcone synthase
TraesCS2D01G139400.1	2.37851	10.5	0.96911	2>1	0.0150153	1	Chaperone protein dnaJ-related
TraesCS5B01G468800.1	4.54432	33.5	0.911223	2>1	0.0390448	1	Chaperonin-like RbcX protein
TraesCS2B01G369100.1	5.2854	76	0.962172	2>1	0.018292	1	Chitinase
TraesCS6A01G381700.1	2.90689	13	0.928534	2>1	0.0317258	1	Cinnamoyl CoA reductase
TraesCS1B01G209700.1	2.56188	17.1667	0.885928	2>1	0.0494759	1	Cinnamoyl-CoA reductase, putative
TraesCS7D01G467100.1	3.70044	12	0.94674	2>1	0.0245511	1	Copper-transporting ATPase
TraesCS1A01G386500.1	3.41504	14.5	0.896263	2>1	0.0453625	1	Core-2/I-branching beta-1,6-N-acetylglucosaminyltransferase family protein
TraesCS1A01G000100LC.1	2.43321	4143.5	0.999529	2>1	0.000130222	0.000520865	cyclic nucleotide gated channel 9
TraesCS3D01G145500.1	3.44478	14.8333	0.914808	2>1	0.0376465	1	Cysteine protease, putative
TraesCSU01G207700.1	3.05135	83.8333	0.899203	2>1	0.0443306	1	Cysteine protease, putative
TraesCS7B01G262800.1	3.14086	50.8333	0.934603	2>1	0.0290946	1	cysteine-rich/transmembrane domain A-like protein
TraesCS7B01G262700.1	3	14	0.908934	2>1	0.0399463	1	cysteine-rich/transmembrane domain A-like protein
TraesCS7D01G357400.1	2.45066	11.1667	0.970978	2>1	0.014308	1	cysteine-rich/transmembrane domain A-like protein
TraesCS4A01G044000.1	3.9386	28.6667	0.948056	2>1	0.0239293	1	Cytochrome b561 and DOMON domain-containing protein
TraesCS4B01G265100.1	3.16993	16	0.906237	2>1	0.0416279	1	Cytochrome b561 and DOMON domain-containing protein
TraesCS2D01G157300.1	8.02975	260.333	0.972666	2>1	0.0134516	0.999999	Cytochrome P450
TraesCS2B01G177300.1	7.8343	340.833	0.938364	2>1	0.0274497	1	Cytochrome P450
TraesCS5D01G407400.1	7.71653	209.333	0.898269	2>1	0.0446125	1	Cytochrome P450
TraesCS5B01G403000.1	7.62936	197	0.900118	2>1	0.0439102	1	Cytochrome P450
TraesCS2B01G177600.1	6.39613	124.833	0.937331	2>1	0.0280001	1	Cytochrome P450
TraesCS5D01G407500.1	6.37311	122.833	0.966227	2>1	0.0163935	1	Cytochrome P450
TraesCS2A01G152400.1	6.0199	191.667	0.981799	2>1	0.00939064	0.998619	Cytochrome P450
TraesCS1B01G363500.1	5.94642	60.6667	0.921673	2>1	0.0346421	1	Cytochrome P450
TraesCS2D01G157800.1	5.73245	104.333	0.997062	2>1	0.00184753	0.150202	Cytochrome P450
TraesCS2D01G157900.1	5.69116	50.6667	0.991197	2>1	0.00501976	0.813967	Cytochrome P450
TraesCS2B01G177500.1	5.44846	42.6667	0.967313	2>1	0.0158105	1	Cytochrome P450
TraesCS7D01G438600.1	5.20511	323	0.921475	2>1	0.0347928	1	Cytochrome P450
TraesCS7B01G349000.1	4.52774	220.667	0.919076	2>1	0.0357561	1	Cytochrome P450
TraesCS5B01G402800.1	4.52356	22	0.90882	2>1	0.040084	1	Cytochrome P450
TraesCS6D01G363100.1	4.52356	22	0.906578	2>1	0.0414137	1	Cytochrome P450
TraesCS2A01G152500.1	4.43741	20.6667	0.967939	2>1	0.0155827	1	Cytochrome P450
TraesCS7D01G512800.1	4.38466	29.8333	0.968466	2>1	0.0152414	1	Cytochrome P450
TraesCS3B01G609400.1	4.36923	19.6667	0.936106	2>1	0.0284102	1	Cytochrome P450
TraesCS5B01G485200.1	3.9386	21.5	0.940402	2>1	0.0269066	1	Cytochrome P450
TraesCS3D01G148300.1	3.90689	14	0.938901	2>1	0.0273082	1	Cytochrome P450
TraesCS1B01G130000.1	3.8413	13.3333	0.894774	2>1	0.0458551	1	Cytochrome P450
TraesCS2B01G024800LC.1	4.41504	20.3333	0.956693	2>1	0.020453	1	cytochrome P450 family 71 polypeptide
TraesCS1D01G175700.1	5.14296	51.5	0.962463	2>1	0.0181326	1	Cytochrome P450 family protein
TraesCS2A01G546400.1	4.02975	15.3333	0.889416	2>1	0.0477709	1	Cytochrome P450 family protein, expressed
TraesCS1A01G303100.1	3.87447	13.6667	0.968884	2>1	0.0151564	1	Cytochrome P450-like protein
TraesCS5B01G561300.1	3.35364	13.8333	0.970256	2>1	0.0146391	1	Cytokinin riboside 5'-monophosphate phosphoribohydrolase
TraesCS4A01G106100.1	6.16323	70.6667	0.994768	2>1	0.00293616	0.398813	disease resistance protein (TIR-NBS class)
TraesCS5D01G504200.1	3.68806	17.8333	0.960684	2>1	0.0188769	1	DNA polymerase epsilon catalytic subunit A, putative
TraesCS4D01G220700LC.1	2.85446	102.833	0.959306	2>1	0.0193817	1	DNA topoisomerase, type IA, core
TraesCS7D01G719000LC.1	2.54432	29	0.913481	2>1	0.0380531	1	DNA topoisomerase, type IA, core
TraesCS5D01G658900LC.1	2.69707	30.1667	0.971805	2>1	0.0138252	0.999999	DNA-directed RNA polymerase subunit alpha
TraesCS3B01G259200.1	4.1592	42.1667	0.916447	2>1	0.0368994	1	DUF1645 family protein
TraesCS3A01G229900.1	4.04731	38.8333	0.941503	2>1	0.0265264	1	DUF1645 family protein
TraesCS5D01G278100.1	4.14296	16.6667	0.975909	2>1	0.0121988	0.999987	DUF4228 domain protein
TraesCS4A01G114000.1	3.54432	10.6667	0.910365	2>1	0.0393965	1	DUF538 family protein (Protein of unknown function, DUF538)
TraesCSU01G557300LC.1	2.4634	24.8333	0.976053	2>1	0.0120679	0.999983	E3 ubiquitin-protein ligase
TraesCS7B01G355200.1	2.61667	12.8333	0.890893	2>1	0.0471812	1	Early nodulin-like protein
TraesCS5B01G118200.1	3.70044	12	0.916241	2>1	0.0369951	1	Ethylene-responsive transcription factor
TraesCS2D01G414600.1	3.48829	61.3333	0.982101	2>1	0.00921247	0.998217	Ethylene-responsive transcription factor
TraesCS6D01G225500.1	2.87447	12.6667	0.99251	2>1	0.00418916	0.670054	Ethylene-responsive transcription factor
TraesCS1D01G376600.1	1.97303	13.1667	0.918976	2>1	0.035832	1	Ethylene-responsive transcription factor
TraesCS2A01G417300.1	2.72732	42.1667	0.981029	2>1	0.00978696	0.999231	Ethylene-responsive transcription factor, putative
TraesCS3D01G232000LC.1	3.66297	11.6667	0.964807	2>1	0.0170544	1	Eukaryotic translation initiation factor 6
TraesCS1B01G377700.1	3.04731	18.1667	0.899702	2>1	0.0441704	1	Exostosin-2
TraesCS3A01G501700.1	5.33787	59.1667	0.916205	2>1	0.0370143	1	Expressed protein-RZ53
TraesCS4B01G106200.1	4.29768	18.6667	0.986325	2>1	0.00720619	0.977148	Expressed protein-RZ53
TraesCS3B01G565600.1	3	10.5	0.968373	2>1	0.0153414	1	Expressed protein-RZ53
TraesCS1A01G424100.1	2.80735	12	0.981364	2>1	0.00954383	0.998895	FAD-binding Berberine family protein
TraesCS3B01G827700LC.1	3.27302	17.3333	0.99765	2>1	0.00155387	0.0961505	F-box domain containing protein
TraesCS5D01G112200.1	4.41504	20.3333	0.962027	2>1	0.0183644	1	F-box/LRR protein
TraesCS1B01G203100.1	4.02975	15.3333	0.897416	2>1	0.0449158	1	Flavin-dependent thymidylate synthase
TraesCS3A01G102000.1	4.05889	15.6667	0.95074	2>1	0.0228979	1	FMN-dependent NADPH-azoreductase
TraesCS3D01G104200.1	3.61891	79	0.964252	2>1	0.0173114	1	FMN-dependent NADPH-azoreductase
TraesCS7A01G306900LC.1	3.22239	91.6667	0.984528	2>1	0.00811676	0.992206	Galactose oxidase/kelch repeat superfamily protein
TraesCS6A01G320500.1	3.14296	15.6667	0.989734	2>1	0.00574225	0.899094	Galactoside 2-alpha-L-fucosyltransferase
TraesCS4D01G245400.1	2.38187	23.1667	0.888911	2>1	0.0480233	1	GDP-mannose transporter
TraesCS3D01G020700.1	4.09686	24.1667	0.943659	2>1	0.0256076	1	GDSL esterase/lipase
TraesCS1B01G128600.1	2.52546	26.1667	0.887356	2>1	0.0488862	1	GDSL esterase/lipase
TraesCS4A01G404000.1	1.80206	16.1667	0.901307	2>1	0.0433898	1	GEM-like protein 1
TraesCS6B01G041100.1	3.69302	29.8333	0.980712	2>1	0.0098761	0.999328	Germin-like protein
TraesCS2B01G210600.1	5.1565	69.3333	0.998987	2>1	0.000596318	0.00772529	GH3.3
TraesCS2D01G191800.1	4.82782	68.5	0.997955	2>1	0.00131956	0.0614205	GH3.3
TraesCS2A01G183900.1	4.02554	53.5	0.99427	2>1	0.00311584	0.440459	GH3.3
TraesCS3B01G299800.1	3.8413	26.6667	0.986895	2>1	0.00702253	0.972016	Glutamate synthase, putative
TraesCS6A01G063900.1	5.8413	56.3333	0.996828	2>1	0.00194834	0.170765	Glutamine--fructose-6-phosphate aminotransferase [isomerizing]
TraesCS3B01G272600.1	3.79008	25.6667	0.991919	2>1	0.0046053	0.747493	Glutaredoxin
TraesCS3D01G244800.1	3.64386	23	0.99193	2>1	0.0045936	0.745436	Glutaredoxin
TraesCS2A01G568000LC.1	1.90536	28.8333	0.90893	2>1	0.039966	1	Glutathione peroxidase
TraesCS1D01G294200LC.1	7.67243	203	0.925804	2>1	0.0329822	1	Glutathione S-transferase
TraesCS6D01G127800.1	6.70966	103.667	0.997317	2>1	0.00170935	0.12344	Glutathione S-transferase
TraesCS6D01G127700.1	6.67713	101.333	0.902841	2>1	0.0427315	1	Glutathione S-transferase
TraesCS1A01G186700.1	6.65025	149.167	0.992562	2>1	0.0041127	0.654856	Glutathione S-transferase
TraesCS1D01G189800.2	6.54432	92.3333	0.954075	2>1	0.0215306	1	Glutathione S-transferase
TraesCSU01G087600.1	5.38082	81.3333	0.995291	2>1	0.00272959	0.348998	Glutathione S-transferase
TraesCS1A01G186100.1	5.16993	87.5	0.959133	2>1	0.0194864	1	Glutathione S-transferase
TraesCS1A01G186500.1	5.09452	66.3333	0.994467	2>1	0.00303085	0.421056	Glutathione S-transferase
TraesCS3A01G437400.1	5.08746	33	0.965366	2>1	0.0168107	1	Glutathione S-transferase
TraesCS1A01G186400.1	4.9386	29.6667	0.921682	2>1	0.0346044	1	Glutathione S-transferase
TraesCS4B01G059300.1	4.66297	60.8333	0.982993	2>1	0.00887214	0.997129	Glutathione S-transferase
TraesCS1A01G144100LC.1	3.70044	24	0.903339	2>1	0.042533	1	Glutathione S-transferase
TraesCS1A01G102800.1	3.62449	34	0.986725	2>1	0.00707097	0.973466	Glutathione S-transferase
TraesCS1D01G094900.1	3.58496	11	0.905341	2>1	0.0418425	1	Glutathione S-transferase
TraesCS1A01G102700.1	3.37851	23.5	0.984087	2>1	0.00837571	0.994411	Glutathione S-transferase
TraesCS7A01G034300.1	3.36923	28	0.885974	2>1	0.0494549	1	Glutathione S-transferase
TraesCS2D01G302000LC.1	2.55254	85.1667	0.96039	2>1	0.0189654	1	glutathione S-transferase tau 3
TraesCS1B01G194900.1	5.85466	142.167	0.982833	2>1	0.00892208	0.997321	Glutathione s-transferase, putative
TraesCS1A01G187000.1	3.92283	28.3333	0.960181	2>1	0.0190984	1	Glutathione s-transferase, putative
TraesCS4D01G200700.1	7.57592	474.5	0.996762	2>1	0.00198655	0.178723	Glutathione-S-transferase
TraesCS4A01G104300.1	6.82867	112.667	0.908682	2>1	0.0402018	1	Glutathione-S-transferase
TraesCS4B01G199700.1	6.61143	145.167	0.980656	2>1	0.00988897	0.999341	Glutathione-S-transferase
TraesCS5D01G432700.1	3.84835	254.667	0.980366	2>1	0.0100055	0.999448	Glutathione-S-transferase
TraesCS4D01G201100.1	3.19931	36.8333	0.953221	2>1	0.0219985	1	Glutathione-S-transferase
TraesCS5B01G426400.1	3.05889	14.6667	0.984476	2>1	0.00815384	0.992563	Glutathione-S-transferase
TraesCS5A01G424100.1	2.79751	20.8333	0.954395	2>1	0.021406	1	Glutathione-S-transferase
TraesCS2A01G411200.1	2.22239	14.6667	0.91263	2>1	0.0384221	1	Glycerol-3-phosphate transporter, putative
TraesCS2D01G408700.1	2.18442	19.5	0.907333	2>1	0.0409256	1	Glycerol-3-phosphate transporter, putative
TraesCS3D01G120200.1	6.36923	81.6667	0.967318	2>1	0.0157961	1	Glycosyltransferase
TraesCS3B01G313400.1	5.90154	88.1667	0.99344	2>1	0.00354323	0.5356	Glycosyltransferase
TraesCS5D01G312100.1	5.71882	51.6667	0.991861	2>1	0.00465188	0.755597	Glycosyltransferase
TraesCS3B01G290200.1	5.45943	43	0.912394	2>1	0.0385777	1	Glycosyltransferase
TraesCS3D01G279800.1	5.31711	97.1667	0.985716	2>1	0.00751585	0.983928	Glycosyltransferase
TraesCS5B01G148300.1	5.08746	33	0.888694	2>1	0.0481285	1	Glycosyltransferase
TraesCS3A01G279800.1	4.89077	86	0.921803	2>1	0.0345667	1	Glycosyltransferase
TraesCS3D01G126300.1	4.59826	34.8333	0.989591	2>1	0.0058328	0.907143	Glycosyltransferase
TraesCS3B01G313900.1	4.5025	43.3333	0.979357	2>1	0.0105691	0.999774	Glycosyltransferase
TraesCS2B01G184000.1	4.45943	21	0.961129	2>1	0.0186712	1	Glycosyltransferase
TraesCS3A01G118300.1	4.30986	37.6667	0.996068	2>1	0.00230005	0.246698	Glycosyltransferase
TraesCS6D01G162700.1	4.27302	91.6667	0.991957	2>1	0.00453439	0.734936	Glycosyltransferase
TraesCS1D01G350100.1	4.20945	35	0.991009	2>1	0.0051441	0.831427	Glycosyltransferase
TraesCS3D01G126500.1	3.71882	24.3333	0.984635	2>1	0.00805472	0.991576	Glycosyltransferase
TraesCS3B01G144800.1	3.48113	20.3333	0.979419	2>1	0.0105308	0.99976	Glycosyltransferase
TraesCS3D01G279700.1	3.38466	56.6667	0.900324	2>1	0.0438301	1	Glycosyltransferase
TraesCS6A01G173600.1	3.33258	81.6667	0.943068	2>1	0.025794	1	Glycosyltransferase
TraesCS1A01G033200.1	2.90689	13	0.934718	2>1	0.0290045	1	Glycosyltransferase
TraesCS1B01G041400.1	2.70044	11	0.928891	2>1	0.0315972	1	Glycosyltransferase
TraesCS5B01G436300.1	2.62449	41.3333	0.902991	2>1	0.0427117	1	Glycosyltransferase
TraesCS6B01G347800.1	2.41504	13	0.912172	2>1	0.0387329	1	Glycosyltransferase
TraesCS5A01G340500.1	1.96523	10.1667	0.889854	2>1	0.047518	1	Glycosyltransferase
TraesCS6B01G201500.1	1.926	14	0.91006	2>1	0.039514	1	Glycosyltransferase
TraesCS7D01G190600.1	1.91754	16.6667	0.926353	2>1	0.0326113	1	Glycosyltransferase
TraesCS7D01G536800.1	2.62449	10.3333	0.958059	2>1	0.0199063	1	Glycosyltransferase family 92 protein
TraesCS5B01G502200.1	3.18763	12.1667	0.962289	2>1	0.0182196	1	GRAM domain-containing protein / ABA-responsive
TraesCS5A01G488500.1	2.558	14.6667	0.928507	2>1	0.0317808	1	GRAM domain-containing protein / ABA-responsive
TraesCS5B01G028700.1	2.34104	30.5	0.949867	2>1	0.0232352	1	GTP binding protein
TraesCS7B01G254000.2	3.11548	11.5	0.960411	2>1	0.0189506	1	GTP-binding nuclear protein
TraesCS7D01G349900.1	2.46428	40.6667	0.956585	2>1	0.0205142	1	GTP-binding nuclear protein
TraesCS3D01G046300.1	3.5025	10.3333	0.919998	2>1	0.0353959	1	Heat shock protein
TraesCS2B01G047400.1	3.62449	11.3333	0.931194	2>1	0.0306654	1	Heat shock protein 90
TraesCS2A01G033700.1	2.87447	12.6667	0.944042	2>1	0.0253366	1	Heat shock protein 90
TraesCS1B01G625700LC.1	4.44846	41.6667	0.9848	2>1	0.0079423	0.990321	Heat shock transcription factor
TraesCS3A01G035500.1	3.04731	18.1667	0.894097	2>1	0.0462449	1	Heat-shock protein
TraesCS2A01G698500LC.1	5.152	51.8333	0.991165	2>1	0.0050424	0.817235	Heavy metal transport/detoxification superfamily protein
TraesCS2A01G539300.1	4.02975	15.3333	0.889416	2>1	0.0477498	1	Heavy metal transport/detoxification superfamily protein
TraesCS2B01G569400.1	3.078	11.1667	0.977722	2>1	0.01133	0.999937	Heavy metal transport/detoxification superfamily protein
TraesCS2A01G539500.1	2.848	15.5	0.957174	2>1	0.0202859	1	Heavy metal transport/detoxification superfamily protein
TraesCS2A01G539400.1	2.77259	11.6667	0.986246	2>1	0.00724348	0.978076	Heavy metal transport/detoxification superfamily protein
TraesCS2D01G540600.1	2.28951	17.5	0.913996	2>1	0.0378589	1	Heavy metal transport/detoxification superfamily protein
TraesCS4D01G268000.1	3.38466	14.1667	0.938663	2>1	0.0273788	1	Heavy metal-associated protein
TraesCS3B01G486700.1	2.59089	67.8333	0.935878	2>1	0.0285178	1	High frequency lysogenization protein HflD homolog
TraesCS6D01G294400LC.1	2.96523	47.6667	0.897858	2>1	0.0447539	1	histone deacetylase 5
TraesCS2A01G386800.1	2.51937	11.8333	0.927515	2>1	0.0321677	1	Hsp70-Hsp90 organizing protein 1
TraesCS3D01G128500.1	4.16993	17	0.983755	2>1	0.0085115	0.995326	HXXXD-type acyl-transferase-like protein
TraesCS3B01G335300.1	3.83007	19.8333	0.970185	2>1	0.0146805	1	Indole-3-acetic acid-amido synthetase GH3.3, putative
TraesCS1B01G283300.1	2.60768	17.8333	0.98354	2>1	0.00857384	0.995697	Inorganic pyrophosphatase family protein
TraesCS2D01G285300.1	4.14296	16.6667	0.956204	2>1	0.0207426	1	Jasmonate ZIM domain protein
TraesCS3D01G180900.1	2.71049	30.5	0.908693	2>1	0.0401626	1	Late embryogenesis abundant protein
TraesCS1A01G000200.1	3.62449	102	0.995866	2>1	0.00246699	0.285376	Latent-transforming growth factor beta-binding protein 3
TraesCS3D01G397700.1	3.32193	18	0.913747	2>1	0.0378978	1	Legume-specific protein
TraesCS6B01G183800.1	3.02647	32.1667	0.91823	2>1	0.0361175	1	LEM3 (Ligand-effect modulator 3)-like
TraesCS2A01G058300.1	3.32193	13.5	0.940485	2>1	0.0268202	1	Leucine-rich repeat receptor-like protein kinase family protein
TraesCS1A01G373000.1	3.67807	29.5	0.982084	2>1	0.00922519	0.998249	Lipid phosphate phosphatase-like protein
TraesCS1D01G379800.1	2.80735	18	0.95202	2>1	0.0224362	1	Lipid phosphate phosphatase-like protein
TraesCS1D01G238900.1	4.29278	46.5	0.963914	2>1	0.0175125	1	L-lactate dehydrogenase
TraesCS1A01G238700.1	3.45545	54.8333	0.962252	2>1	0.0182341	1	L-lactate dehydrogenase
TraesCS2A01G152000.1	4.26303	45.5	0.983484	2>1	0.00859888	0.995838	Low temperature and salt responsive protein
TraesCS3D01G421300.1	3.59826	33.3333	0.951511	2>1	0.0225628	1	lysine ketoglutarate reductase trans-splicing-like protein, putative (DUF707)
TraesCS5A01G501100.1	3.39232	57	0.975623	2>1	0.0123164	0.99999	LysM domain GPI-anchored protein 1, putative
TraesCS3D01G373600.1	5.02975	31.6667	0.982652	2>1	0.00898463	0.997544	Magnesium transporter MRS2-like protein
TraesCS1A01G122500.1	2.94753	23.5	0.888291	2>1	0.048297	1	Malic enzyme
TraesCS2D01G126500.1	3.34577	18.3333	0.972958	2>1	0.0133143	0.999999	Mannose-binding lectin superfamily protein
TraesCS1A01G001000.1	1.85188	1687.17	0.888141	2>1	0.0483603	1	Mediator of RNA polymerase II transcription subunit 12
TraesCS4B01G198000.1	5.12928	34	0.932878	2>1	0.0298487	1	meristematic receptor-like kinase
TraesCS1B01G220600.1	4.66297	24.3333	0.931911	2>1	0.0302844	1	Metallo-beta-lactamase-like
[truncated: 1,098 more rows]

## Sheet: 7 days after inoculation
Wheat genes differentially expressed in transmitting tissue at 7 days after inoculation with Claviceps purpurea.
annotation	log2fc	absDiff	Likelihood	ordering	FDR.DE	FWER.DE	Identity
TraesCS1A01G045800.1	-5.22882	36.5	0.999661	1>2	0.000270468	0.00297117	11S seed storage globulin A
TraesCS7B01G311600.1	-3	14	0.983222	1>2	0.00738778	0.999891	12-oxophytodienoate reductase
TraesCS4D01G359900.1	-3.67243	23.5	0.925347	1>2	0.0279381	1	14 kDa proline-rich protein DC2.15
TraesCS4B01G367400.1	-4.08746	16	0.971145	1>2	0.0113055	1	14 kDa proline-rich protein DC2.15
TraesCS3D01G055500.1	-3.70044	12	0.994611	1>2	0.00282387	0.763728	14-3-3 protein
TraesCS5D01G384100.1	-5.45943	43	0.999661	1>2	0.000263568	0.0026326	1-deoxy-D-xylulose 5-phosphate synthase 1
TraesCS5A01G374500.1	-5.26679	37.5	0.998719	1>2	0.000795536	0.0757699	1-deoxy-D-xylulose 5-phosphate synthase 1
TraesCS5B01G290600.1	-3.64386	11.5	0.993261	1>2	0.00345077	0.887606	1-deoxy-D-xylulose 5-phosphate synthase 1
TraesCS5B01G030400.1	-2.75489	11.5	0.984841	1>2	0.00659056	0.999414	1-deoxy-D-xylulose 5-phosphate synthase 1
TraesCS5A01G030800.1	-2.70044	11	0.98782	1>2	0.00550038	0.995355	1-deoxy-D-xylulose 5-phosphate synthase 1
TraesCS3B01G224000.1	-3.75489	25	0.99844	1>2	0.000955243	0.120211	2,3,4,5-tetrahydropyridine-2,6-dicarboxylate N-acetyltransferase
TraesCS2B01G169200.1	-2.12102	11.1667	0.96551	1>2	0.0134128	1	2,3,4,5-tetrahydropyridine-2,6-dicarboxylate N-acetyltransferase
TraesCS7B01G237100.1	-3.75489	12.5	0.940292	1>2	0.0225336	1	2,3-bisphosphoglycerate-independent phosphoglycerate mutase
TraesCS4A01G115000.1	-2.18763	32	0.883771	1>2	0.0411196	1	26S protease regulatory subunit
TraesCS7B01G280400.1	-2.34395	17.6667	0.967202	1>2	0.0127231	1	26S protease regulatory subunit
TraesCS6D01G326400.1	-2.27684	16.6667	0.964345	1>2	0.0138249	1	26S protease regulatory subunit
TraesCS2D01G083900.1	-2.5025	14	0.982605	1>2	0.00762641	0.999936	26S protease regulatory subunit
TraesCS4D01G190600.1	-3.52356	10.5	0.991551	1>2	0.00411929	0.955592	26S protease regulatory subunit
TraesCS7A01G156800.1	-2.64386	10.5	0.988786	1>2	0.00517978	0.991837	26S protease regulatory subunit
TraesCS7B01G254400.1	-2.70044	11	0.983998	1>2	0.00704491	0.999771	26S protease regulatory subunit, putative
TraesCS7D01G350300.1	-2.16993	10.5	0.943509	1>2	0.0212266	1	26S protease regulatory subunit, putative
TraesCS2B01G361900.1	-1.93546	18.8333	0.863291	1>2	0.0478177	1	26S proteasome non-atpase regulatory subunit, putative
TraesCS6D01G195300.1	-2.9542	13.5	0.990504	1>2	0.00447648	0.974014	26S proteasome non-atpase regulatory subunit, putative
TraesCS6B01G242700.1	-2.85798	12.5	0.986514	1>2	0.00598767	0.99811	26S proteasome non-atpase regulatory subunit, putative
TraesCS3D01G187900.1	-2.77259	17.5	0.986594	1>2	0.00597329	0.998058	26S proteasome regulatory subunit
TraesCS6A01G281000.1	-3.90689	93.3333	0.911159	1>2	0.0326943	1	2-oxoglutarate (2OG) and Fe(II)-dependent oxygenase superfamily protein
TraesCS6D01G261300.1	-4.848	92.6667	0.995752	1>2	0.00225409	0.592778	2-oxoglutarate (2OG) and Fe(II)-dependent oxygenase superfamily protein
TraesCS7D01G432800.1	-5.39232	41	0.997159	1>2	0.00156853	0.332021	2-oxoglutarate (2OG) and Fe(II)-dependent oxygenase superfamily protein
TraesCS7B01G342400.1	-5.18982	35.5	0.993333	1>2	0.00340897	0.881386	2-oxoglutarate (2OG) and Fe(II)-dependent oxygenase superfamily protein
TraesCS6D01G038500.1	-4.58496	23	0.983167	1>2	0.00740311	0.999895	2-oxoglutarate (2OG) and Fe(II)-dependent oxygenase superfamily protein
TraesCS4B01G081200.1	-2.80735	12	0.981157	1>2	0.00812105	0.99998	2-oxoglutarate (2OG) and Fe(II)-dependent oxygenase superfamily protein
TraesCS7A01G443600.1	-2.75489	11.5	0.968025	1>2	0.01249	1	2-oxoglutarate (2OG) and Fe(II)-dependent oxygenase superfamily protein
TraesCS2A01G284400.1	-2.90689	13	0.99445	1>2	0.00289455	0.781189	2-oxoglutarate dehydrogenase E1 component family protein
TraesCS4D01G253800.1	-2.9386	20	0.990365	1>2	0.00459282	0.978354	2-oxoglutarate-dependent dioxygenase-related family protein
TraesCS2A01G485400.1	-3.18982	32.5	0.948584	1>2	0.0195634	1	30S ribosomal protein S10
TraesCS4A01G417400.1	-3.64386	23	0.983758	1>2	0.0071587	0.999821	30S ribosomal protein S10
TraesCS7D01G607200LC.1	-2.64386	10.5	0.907914	1>2	0.0338179	1	30S ribosomal protein S11
TraesCS2B01G539700.1	-2.90689	15.1667	0.944075	1>2	0.0210556	1	30S ribosomal protein S13
TraesCS5B01G437200.1	-2.33498	14.8333	0.901126	1>2	0.035895	1	30S ribosomal protein S13
TraesCS5A01G105800.1	-2.974	48	0.959522	1>2	0.0154639	1	30S ribosomal protein S14 type Z
TraesCS5D01G417000.1	-1.88452	11.6667	0.912179	1>2	0.0324663	1	30S ribosomal protein S14 type Z
TraesCS7D01G291300.1	-2.96963	20.5	0.948046	1>2	0.0197403	1	30S ribosomal protein S3
TraesCS2D01G164100.1	-3.16993	24	0.966946	1>2	0.0127906	1	30S ribosomal protein S4
TraesCS2A01G162000LC.1	-4	15	0.948922	1>2	0.0194412	1	30S ribosomal protein S4
TraesCS5A01G458900.1	-2.55459	19.5	0.864783	1>2	0.0471644	1	30S ribosomal protein S5
TraesCS3A01G366100.1	-2.75489	11.5	0.912822	1>2	0.0322756	1	30S ribosomal protein S5
TraesCS3D01G085600.1	-2.8413	18.5	0.978713	1>2	0.00891383	0.999997	30S ribosomal protein S7
TraesCS3A01G085600.1	-2.62059	17.1667	0.958611	1>2	0.0158227	1	30S ribosomal protein S7
TraesCS3A01G355900.1	-2.4975	26.3333	0.952892	1>2	0.0179375	1	30S ribosomal protein S8, putative
TraesCS4A01G190500.1	-4.39232	20	0.990485	1>2	0.00449499	0.974749	30S ribosomal protein S9
TraesCS4B01G129400.1	-4.04439	15.5	0.9881	1>2	0.00543204	0.994755	30S ribosomal protein S9
TraesCS2B01G400300.1	-4.35755	19.5	0.998343	1>2	0.000992055	0.13147	3-hydroxyacyl-[acyl-carrier-protein] dehydratase FabZ
TraesCS2A01G383100.1	-3.90689	14	0.996935	1>2	0.00170469	0.385131	3-hydroxyacyl-[acyl-carrier-protein] dehydratase FabZ
TraesCS2D01G379400.1	-3.75489	12.5	0.997365	1>2	0.00144107	0.28439	3-hydroxyacyl-[acyl-carrier-protein] dehydratase FabZ
TraesCS4B01G297500.1	-5.18982	71	0.992596	1>2	0.00370897	0.920196	3-ketoacyl-CoA synthase
TraesCS4A01G007400.1	-5	62	0.990268	1>2	0.00463531	0.97978	3-ketoacyl-CoA synthase
TraesCS4D01G296400.1	-4.3339	57.5	0.981386	1>2	0.00803145	0.999975	3-ketoacyl-CoA synthase
TraesCS6A01G341400.1	-4.49185	21.5	0.94256	1>2	0.0217543	1	3-ketoacyl-CoA synthase
TraesCS1B01G387800.2	-4.35755	19.5	0.953986	1>2	0.0175041	1	3-ketoacyl-CoA synthase
TraesCS1D01G420900.1	-4	15	0.941979	1>2	0.0218545	1	3-ketoacyl-CoA synthase
TraesCS4A01G456600.1	-3.9542	14.5	0.881441	1>2	0.0419734	1	3-ketoacyl-CoA synthase
TraesCS6B01G098300.1	-3.58496	11	0.976557	1>2	0.00960961	0.999999	3-ketoacyl-CoA synthase
TraesCS5A01G169400.1	-5.40939	41.5	0.998936	1>2	0.000691673	0.0525412	3-ketoacyl-CoA thiolase
TraesCS5D01G173800.1	-5.39232	41	0.998782	1>2	0.000759758	0.0675393	3-ketoacyl-CoA thiolase
TraesCS3A01G003800.1	-4.45943	21	0.996591	1>2	0.001857	0.44531	3-ketoacyl-CoA thiolase
TraesCS3A01G111400.1	-2.40808	18.6667	0.975096	1>2	0.0101955	1	3'-N-debenzoyl-2'-deoxytaxol N-benzoyltransferase
TraesCS3B01G132400.1	-3.32193	18	0.996521	1>2	0.001896	0.460399	3'-N-debenzoyl-2'-deoxytaxol N-benzoyltransferase
TraesCS3B01G138900.1	-4.16993	17	0.951027	1>2	0.0187567	1	3'-N-debenzoyl-2'-deoxytaxol N-benzoyltransferase
TraesCS3D01G113600.1	-2.54844	16.1667	0.986132	1>2	0.00611077	0.998504	3'-N-debenzoyl-2'-deoxytaxol N-benzoyltransferase
TraesCS3A01G119500.1	-3.9542	14.5	0.974051	1>2	0.0104664	1	3'-N-debenzoyl-2'-deoxytaxol N-benzoyltransferase
TraesCS1D01G120000.1	-3.75489	12.5	0.987559	1>2	0.00565714	0.996505	3'-N-debenzoyl-2'-deoxytaxol N-benzoyltransferase
TraesCS7D01G161500.1	-5.10852	33.5	0.999307	1>2	0.000432106	0.0145877	3-oxoacyl-[acyl-carrier-protein] synthase
TraesCS7B01G065500.1	-4.52356	22	0.998464	1>2	0.000941639	0.116109	3-oxoacyl-[acyl-carrier-protein] synthase
TraesCS2D01G176000.1	-3.58496	11	0.995265	1>2	0.00246875	0.663092	3-oxoacyl-[acyl-carrier-protein] synthase
TraesCS3A01G387800.1	-3.49185	20.5	0.992299	1>2	0.00385649	0.935002	4,5-dioxygenase-like protein
TraesCS2A01G302600.1	-2.64386	10.5	0.979675	1>2	0.00865679	0.999994	40S ribosomal protein S10
TraesCS5B01G425100.1	-4.37504	39.5	0.994705	1>2	0.0027734	0.750713	40S ribosomal protein S12
TraesCS2D01G237800.1	-2.70044	11	0.957251	1>2	0.0162475	1	40S ribosomal protein S12
TraesCS7B01G217400.1	-2.70044	11	0.985492	1>2	0.00634876	0.999054	40S ribosomal protein S13
TraesCS1B01G174800.1	-2.62449	15.5	0.913897	1>2	0.0318437	1	40S ribosomal protein S17, putative, expressed
TraesCS5D01G174600.1	-2.21723	12.1667	0.935153	1>2	0.0244857	1	40S ribosomal protein S19
TraesCS4A01G139600.1	-3.71741	52.6667	0.98325	1>2	0.00736481	0.999886	40S ribosomal protein S21
TraesCS4B01G154700.1	-2.85175	33.1667	0.891057	1>2	0.0389747	1	40S ribosomal protein S21
TraesCS7A01G356300.1	-2.85175	33.1667	0.868841	1>2	0.0460085	1	40S ribosomal protein S24
TraesCS7D01G366400.1	-2.80735	12	0.981869	1>2	0.00783899	0.999961	40S ribosomal protein S24
TraesCS7B01G271400.1	-2.16993	10.5	0.884123	1>2	0.0410165	1	40S ribosomal protein S24
TraesCS7B01G407300.1	-2.90689	21.6667	0.979706	1>2	0.0086146	0.999994	40S ribosomal protein S25
TraesCS7A01G710000LC.1	-3.08746	15	0.964914	1>2	0.0136637	1	40S ribosomal protein S25, putative
TraesCS5A01G469300.1	-3.62059	37.6667	0.971907	1>2	0.0110325	1	40S ribosomal protein S26
TraesCS7A01G501300.1	-3.24793	17	0.996128	1>2	0.00210715	0.540934	40S ribosomal protein S27
TraesCS4D01G157600.1	-2.79998	27.8333	0.90227	1>2	0.0354479	1	40S ribosomal protein S28
TraesCS3A01G530400.1	-3.12928	15.5	0.988659	1>2	0.00522579	0.992461	40S ribosomal protein S28
TraesCS7B01G034200.1	-3.24793	17	0.96543	1>2	0.0134356	1	40S ribosomal protein S30
TraesCS4B01G260600.1	-2.95061	29.1667	0.938119	1>2	0.0234966	1	40S ribosomal protein S3a
TraesCS4D01G260400.1	-4.39232	20	0.993504	1>2	0.00334679	0.871607	40S ribosomal protein S3a
TraesCS2A01G066100.1	-4	15	0.987526	1>2	0.00567079	0.996591	40S ribosomal protein S6
TraesCS2B01G078300.1	-3.58496	11	0.937674	1>2	0.0236869	1	40S ribosomal protein S6
TraesCS4A01G114100.1	-3.45213	89.5	0.858902	1>2	0.0494081	1	40S ribosomal protein S7
TraesCS1D01G125600.1	-3.04439	14.5	0.969779	1>2	0.0118387	1	40S ribosomal protein S7
TraesCS4D01G191400.2	-2.01792	10.1667	0.946955	1>2	0.0202329	1	40S ribosomal protein S7
TraesCS4A01G006000.1	-3.32912	30.1667	0.903194	1>2	0.0351882	1	40S ribosomal protein SA
TraesCS4D01G298000.1	-2.76939	21.3333	0.915475	1>2	0.0312249	1	40S ribosomal protein SA
TraesCS2B01G194400.1	-3.70044	12	0.974862	1>2	0.010262	1	40S ribosomal protein SA
TraesCS2A01G168300.1	-2.42146	10.1667	0.926719	1>2	0.027396	1	40S ribosomal protein SA
TraesCS7A01G496200.1	-4.35755	19.5	0.99557	1>2	0.00231979	0.615121	4-coumarate:CoA ligase
TraesCS7D01G483400.1	-4	15	0.992415	1>2	0.00378544	0.928178	4-coumarate:CoA ligase
TraesCS6B01G430500.1	-3.85798	13.5	0.996394	1>2	0.00197676	0.491801	4-hydroxy-2-oxovalerate aldolase 1
TraesCS4A01G601800LC.1	-3.75489	25	0.993758	1>2	0.00323399	0.852219	4-hydroxybenzoate octaprenyltransferase
TraesCS6B01G169700.1	-4.98868	61.5	0.99455	1>2	0.00285413	0.771316	4-hydroxyphenylpyruvate dioxygenase
TraesCS6D01G130800.1	-3.39232	19	0.984491	1>2	0.00682587	0.999637	4-hydroxyphenylpyruvate dioxygenase
TraesCS6A01G268300.1	-2.99305	30.1667	0.962597	1>2	0.0144922	1	50S ribosomal protein L11
TraesCS5A01G392900.1	-3.16993	16	0.970491	1>2	0.0115282	1	50S ribosomal protein L13
TraesCS5D01G402800.1	-3.80735	13	0.970379	1>2	0.0116028	1	50S ribosomal protein L13
TraesCS5B01G397800.1	-3.64386	11.5	0.971731	1>2	0.0110744	1	50S ribosomal protein L13
TraesCS6A01G385700.1	-2.92376	37.3333	0.911015	1>2	0.032747	1	50S ribosomal protein L14
TraesCS4B01G339500.1	-2.43296	14.6667	0.935554	1>2	0.0243809	1	50S ribosomal protein L14
TraesCS2D01G178300.1	-3.12928	15.5	0.952756	1>2	0.0180031	1	50S ribosomal protein L15
TraesCS5D01G095400.1	-5.04439	32	0.997395	1>2	0.00142044	0.276851	50S ribosomal protein L2
TraesCS5B01G088900.1	-3.64386	23	0.982864	1>2	0.00754866	0.999924	50S ribosomal protein L2
TraesCS5A01G082800.1	-2.30743	13.1667	0.894719	1>2	0.0379393	1	50S ribosomal protein L2
TraesCS2B01G375100.1	-2.26303	12.6667	0.896929	1>2	0.0372261	1	50S ribosomal protein L23
TraesCS3D01G140800.1	-2.72247	18.6667	0.924453	1>2	0.0283082	1	50S ribosomal protein L24
TraesCS4A01G186300.1	-2.85798	12.5	0.967543	1>2	0.0125895	1	50S ribosomal protein L24
TraesCS3B01G158400.1	-3.70044	12	0.9753	1>2	0.010072	1	50S ribosomal protein L24
TraesCS1D01G128800.1	-2.81762	20.1667	0.912586	1>2	0.0323968	1	50S ribosomal protein L5
TraesCS1B01G144300.1	-4	15	0.986362	1>2	0.0060381	0.998282	50S ribosomal protein L5
TraesCS4A01G298700.1	-3.26946	20.1667	0.991559	1>2	0.00411354	0.955214	5-methyltetrahydropteroyltriglutamate--homocysteine methyltransferase
TraesCS3B01G181300.1	-4.53916	44.5	0.978951	1>2	0.0088441	0.999996	5'-methylthioadenosine/S-adenosylhomocysteine nucleosidase
TraesCS4A01G457100.1	-3.32912	30.1667	0.995159	1>2	0.00254015	0.684969	5'-methylthioadenosine/S-adenosylhomocysteine nucleosidase
TraesCS6D01G288100.1	-3.08746	15	0.994797	1>2	0.00272766	0.738574	5-oxoprolinase
TraesCS6B01G337600.1	-3.90689	14	0.996966	1>2	0.00168066	0.375667	5-oxoprolinase
TraesCS2B01G551700.1	-4.80735	27	0.993757	1>2	0.00323908	0.853141	6,7-dimethyl-8-ribityllumazine synthase
TraesCS6A01G006400.1	-3.9542	29	0.988465	1>2	0.0053049	0.993434	60 kDa chaperonin
TraesCS6D01G009100.1	-3.72792	24.5	0.987944	1>2	0.00546604	0.995062	60 kDa chaperonin
TraesCS6B01G011800.1	-2.85798	12.5	0.960079	1>2	0.0153905	1	60 kDa chaperonin
TraesCS2A01G294000.1	-4.42626	20.5	0.984105	1>2	0.00699182	0.999744	60S acidic ribosomal protein
TraesCS2D01G291600.1	-2.47249	15.1667	0.875694	1>2	0.0438007	1	60S acidic ribosomal protein
TraesCS7A01G309900.1	-3.16993	24	0.976461	1>2	0.00964679	1	60S acidic ribosomal protein P0
TraesCS7B01G217900.1	-2.62059	17.1667	0.981788	1>2	0.00787899	0.999964	60S acidic ribosomal protein P1
TraesCS7A01G419100.1	-3.07039	24.6667	0.933433	1>2	0.0251036	1	60S acidic ribosomal protein P3
TraesCS4D01G105600.1	-2.30743	13.1667	0.927176	1>2	0.0271888	1	60S ribosomal protein L10
TraesCS2D01G379700.1	-4.02237	30.5	0.993385	1>2	0.00339331	0.878987	60S ribosomal protein L14, putative
TraesCS2B01G400600.1	-3.52356	21	0.977514	1>2	0.0092897	0.999999	60S ribosomal protein L14, putative
TraesCS2A01G383600.1	-2.07039	10.6667	0.862185	1>2	0.0480661	1	60S ribosomal protein L14, putative
TraesCS1D01G105500.2	-3.64386	11.5	0.898405	1>2	0.0366157	1	60S ribosomal protein L18-like protein
TraesCS1D01G145100.1	-2.87774	21.1667	0.96089	1>2	0.0150026	1	60S ribosomal protein L21
TraesCS5A01G513300.1	-4.32193	19	0.986046	1>2	0.00612552	0.998545	60S ribosomal protein L21
TraesCS1B01G164500.1	-3.58496	11	0.984245	1>2	0.00692377	0.999704	60S ribosomal protein L21
TraesCS7A01G344500.1	-4.24793	18	0.993866	1>2	0.00315688	0.837794	60S ribosomal protein L22, putative
TraesCS2D01G111100.1	-2.16993	11.6667	0.966403	1>2	0.01296	1	60S ribosomal protein L22, putative
TraesCS3A01G339200.1	-3.80735	13	0.951024	1>2	0.0187699	1	60S ribosomal protein L24
TraesCS3B01G284300.1	-3	14	0.976036	1>2	0.00975922	1	60S ribosomal protein l28
TraesCS3D01G063500LC.1	-2.63559	24.3333	0.940968	1>2	0.0223452	1	60S ribosomal protein L29
TraesCS1D01G227300.1	-2.16993	11.6667	0.918549	1>2	0.0303121	1	60S ribosomal protein L29
TraesCS1A01G359300LC.1	-2.70044	11	0.947429	1>2	0.0199726	1	60S ribosomal protein L29
TraesCS1D01G306800.1	-4.39232	20	0.995272	1>2	0.00245323	0.658265	60S ribosomal protein L30
TraesCS3A01G187900.1	-3.16993	18.6667	0.997351	1>2	0.00144625	0.286286	60S ribosomal protein L30
TraesCS7B01G146600.1	-4.64386	24	0.996225	1>2	0.00204421	0.517447	60S ribosomal protein L31
TraesCS6A01G465900LC.1	-4.32193	19	0.986046	1>2	0.00613289	0.998566	60S ribosomal protein L31
TraesCS6B01G310100.1	-2.80735	12	0.952904	1>2	0.0179244	1	60S ribosomal protein L31
TraesCS7B01G152900.1	-2.27302	11.5	0.962009	1>2	0.0147269	1	60S ribosomal protein L32
TraesCS5B01G226600.1	-4.20945	17.5	0.99119	1>2	0.00419648	0.960347	60S ribosomal protein L34
TraesCS2D01G323900.1	-2.21723	12.1667	0.891908	1>2	0.0387178	1	60S ribosomal protein L34
TraesCS5A01G038200.1	-3.80735	13	0.997698	1>2	0.00130591	0.235032	60S ribosomal protein L36
TraesCS1D01G283800.1	-3.70044	12	0.982941	1>2	0.00751034	0.999917	60S ribosomal protein L36
TraesCS6A01G360400.1	-2.07973	11.8333	0.956601	1>2	0.0165269	1	60S ribosomal protein L39
TraesCS5A01G320100.1	-2.16993	11.6667	0.897298	1>2	0.037054	1	60S ribosomal protein L44
TraesCS5B01G320300.1	-3.58496	11	0.972399	1>2	0.0108977	1	60S ribosomal protein L44
TraesCS6B01G225600.1	-2.85798	12.5	0.951461	1>2	0.0184923	1	60S ribosomal protein L6
TraesCS6A01G320700LC.1	-2.80735	12	0.935823	1>2	0.0243361	1	60S ribosomal protein L6
TraesCS5A01G452400.1	-2.46949	19.6667	0.911265	1>2	0.032624	1	60S ribosomal protein L7
TraesCS2A01G432600.1	-3.80735	13	0.993845	1>2	0.00317751	0.841743	60S ribosomal protein L7
TraesCS5A01G288400.1	-3.70044	12	0.974232	1>2	0.0103784	1	60S ribosomal protein L7a
TraesCS5D01G296200.1	-2.80735	12	0.943947	1>2	0.0211124	1	60S ribosomal protein L7a
TraesCS7A01G012000.1	-2.98089	43.6667	0.925094	1>2	0.0279703	1	6-phosphogluconate dehydrogenase, decarboxylating
TraesCS7D01G030000.1	-2.16993	28	0.913359	1>2	0.0320338	1	6-phosphogluconate dehydrogenase, decarboxylating
TraesCS4A01G455900.1	-2.71741	24.1667	0.906744	1>2	0.0342486	1	6-phosphogluconate dehydrogenase, decarboxylating
TraesCS1B01G373600.1	-3.70044	12	0.982924	1>2	0.00753332	0.999921	6-phosphogluconate dehydrogenase, decarboxylating
TraesCS4D01G140800.1	-3.04439	24.1667	0.961253	1>2	0.0148819	1	70 kDa heat shock protein
TraesCS6D01G317700.1	-4.49185	21.5	0.992008	1>2	0.0039609	0.944037	70 kDa heat shock protein
TraesCS5A01G078000.1	-2.46949	19.6667	0.915806	1>2	0.0311735	1	70 kDa heat shock protein
TraesCS5B01G492500.1	-4.32193	19	0.988674	1>2	0.00521265	0.992287	70 kDa heat shock protein
TraesCS5D01G093900.1	-3.39232	19	0.982584	1>2	0.00764191	0.999939	70 kDa heat shock protein
TraesCS6B01G367800.1	-3.20945	16.5	0.952665	1>2	0.0180162	1	70 kDa heat shock protein
TraesCSU01G090500.1	-3.23704	19.6667	0.975326	1>2	0.0100625	1	ABC transporter ATP-binding protein ARB1
TraesCS7A01G291300.1	-4.04439	15.5	0.984775	1>2	0.00663634	0.999465	ABC transporter ATP-binding protein ARB1
TraesCS1B01G099000.1	-3.52356	21	0.991119	1>2	0.00423249	0.962403	ABC transporter B family protein
TraesCS1D01G052000.1	-5.35755	40	0.996857	1>2	0.00175205	0.403939	ABC transporter G family member
TraesCS1A01G126900.1	-2.822	14.1667	0.965996	1>2	0.0132319	1	ABC transporter G family member
TraesCS1D01G126600.1	-3.70044	12	0.996325	1>2	0.0020055	0.50281	ABC transporter G family member
TraesCSU01G020100.1	-3.70044	12	0.969875	1>2	0.011742	1	ABC transporter G family member
TraesCS7A01G358100.1	-3.39232	19	0.980295	1>2	0.00837911	0.999989	ABC transporter-like family-protein
TraesCS4A01G125500.1	-3.58496	22	0.985724	1>2	0.00625199	0.998858	ABC(ATP-binding) family transporter
TraesCS5D01G431800.1	-3	14	0.980024	1>2	0.00850494	0.999992	Accelerated cell death 11
TraesCS2D01G068100.1	-3.94571	52.8333	0.989426	1>2	0.00494052	0.987744	Acetyl-CoA carboxylase
TraesCS2A01G069400.1	-4.05889	47	0.998514	1>2	0.000923385	0.110711	Acetyl-CoA carboxylase
TraesCS2B01G082500.1	-3.13245	33.6667	0.992817	1>2	0.00360056	0.907627	Acetyl-CoA carboxylase
TraesCS3D01G479900.1	-3.75489	25	0.998163	1>2	0.00108148	0.159895	Acetyl-CoA carboxylase
TraesCS3A01G484800.1	-3.80735	13	0.992419	1>2	0.00377446	0.927077	Acetyl-CoA carboxylase
TraesCS7D01G096600.1	-2.81526	26.1667	0.959373	1>2	0.0155379	1	Acetyl-coenzyme A carboxylase carboxyl transferase subunit alpha
TraesCS7A01G102600.1	-3.09592	25.1667	0.988889	1>2	0.00512762	0.99107	Acetyl-coenzyme A carboxylase carboxyl transferase subunit alpha
TraesCS6B01G290900.1	-4.38198	66.1667	0.995574	1>2	0.00231465	0.613408	Acetylornithine deacetylase or succinyl-diaminopimelate desuccinylase
TraesCS6D01G251000.1	-4	15	0.979933	1>2	0.00852178	0.999992	Acetylornithine deacetylase or succinyl-diaminopimelate desuccinylase
TraesCS2A01G074700.1	-5.18982	35.5	0.993684	1>2	0.00326956	0.858582	Acetyltransferase component of pyruvate dehydrogenase complex
TraesCS4A01G485400.2	-3.80735	13	0.958314	1>2	0.0159594	1	Acid invertase 1
TraesCSU01G092300.1	-3.70044	12	0.876544	1>2	0.0435874	1	Acid phosphatase 1
TraesCS6A01G400000.1	-3.58496	33	0.990585	1>2	0.00445178	0.973006	Aconitate hydratase
TraesCS1B01G024500.1	-3.85798	27	0.995617	1>2	0.0023044	0.609979	Actin
TraesCS1D01G020000.1	-2.78136	23.5	0.956517	1>2	0.0165396	1	Actin
TraesCS5B01G124100.1	-2.16993	19.8333	0.947267	1>2	0.0200822	1	Actin
TraesCS5D01G132200.1	-2.62449	15.5	0.947829	1>2	0.0198495	1	Actin
TraesCS5B01G701700LC.1	-2.51096	31.3333	0.940896	1>2	0.0223597	1	Actin-depolymerizing factor
TraesCS5A01G416100.1	-2.7866	19.6667	0.990396	1>2	0.0045624	0.977282	Actin-depolymerizing factor
TraesCS4D01G228100.1	-2.51096	15.6667	0.990131	1>2	0.00467797	0.981125	Actin-depolymerizing factor
TraesCS4B01G227300.1	-2.01381	13.1667	0.933187	1>2	0.025134	1	Actin-depolymerizing factor
TraesCS7A01G284700.1	-3.85798	13.5	0.995964	1>2	0.00214196	0.553561	Activator of 90 kDa heat shock ATPase-like protein
TraesCS7D01G272700.1	-4.42368	88.6667	0.993086	1>2	0.00348784	0.892875	Acyl carrier protein
TraesCS7B01G169600.1	-3.99435	79.6667	0.972584	1>2	0.0108363	1	Acyl carrier protein
TraesCS5D01G565300.1	-5.35755	40	0.999673	1>2	0.000255233	0.00229479	Acyl carrier protein
TraesCS5B01G559200.1	-3.45943	20	0.981935	1>2	0.00783098	0.99996	Acyl carrier protein
TraesCS5B01G331900.1	-4.32193	19	0.99683	1>2	0.00177088	0.411438	Acyl carrier protein
TraesCS5A01G331500.1	-4.12928	16.5	0.975584	1>2	0.00993945	1	Acyl carrier protein
TraesCS7A01G272500.1	-2.94753	15.6667	0.996385	1>2	0.00198154	0.493638	Acyl carrier protein
TraesCS5B01G551200LC.1	-3.04439	14.5	0.987	1>2	0.00582406	0.997431	Acyl carrier protein
TraesCS5D01G337400.1	-3.90689	14	0.990233	1>2	0.00465959	0.980557	Acyl carrier protein
TraesCS4A01G146900.1	-3.52356	10.5	0.987324	1>2	0.00572612	0.996921	Acyl carrier protein
TraesCS3D01G421700.1	-5.74819	105.5	0.998253	1>2	0.00103951	0.146237	Acyl-[acyl-carrier-protein] desaturase
TraesCS5A01G284400.1	-4.75489	26	0.99936	1>2	0.000392238	0.0113129	Acyl-[acyl-carrier-protein] hydrolase
TraesCS5B01G283400.1	-4.16993	17	0.996458	1>2	0.0019673	0.488137	Acyl-[acyl-carrier-protein] hydrolase
TraesCS7D01G041800.1	-4.30834	150.5	0.918149	1>2	0.030396	1	Acyl-CoA-binding protein
TraesCS7A01G047100.1	-5.56986	93	0.998955	1>2	0.000682043	0.050534	Acyl-CoA-binding protein
TraesCS5B01G382200.1	-4.22159	94.1667	0.956968	1>2	0.0163363	1	Acyl-coenzyme A oxidase
TraesCS7A01G003900.1	-3.3505	61.3333	0.96499	1>2	0.0135838	1	Acyl-coenzyme A oxidase
TraesCS1B01G187900.1	-2.58496	11.6667	0.988204	1>2	0.00538492	0.994298	acyl-UDP-N-acetylglucosamine O-acyltransferase
TraesCS1D01G279800.1	-3.67243	62.6667	0.990419	1>2	0.00453792	0.976388	Adenine nucleotide alpha hydrolases-like superfamily protein
TraesCS1B01G289700.1	-3.89077	41.5	0.992503	1>2	0.00374157	0.923691	Adenine nucleotide alpha hydrolases-like superfamily protein
TraesCS6D01G204800.1	-4.88264	57	0.998662	1>2	0.000851361	0.0902154	Adenine phosphoribosyltransferase
TraesCS6B01G251600.2	-4.55459	22.5	0.996887	1>2	0.00174262	0.400186	Adenine phosphoribosyltransferase
TraesCS5D01G078700.1	-2.30485	22.3333	0.881249	1>2	0.0422226	1	Adenine phosphoribosyltransferase
TraesCS6A01G223400.1	-4.20431	220.833	0.940123	1>2	0.0225773	1	Adenosine kinase-like protein
TraesCS2D01G493500.1	-3.98706	69.3333	0.975417	1>2	0.0100341	1	Adenosylhomocysteinase
TraesCS2B01G517500.1	-4.64386	24	0.99599	1>2	0.00213183	0.549935	Adenosylhomocysteinase
TraesCS2B01G521600.3	-3.80735	13	0.992315	1>2	0.00385104	0.934497	Adenosylhomocysteinase
TraesCS4A01G260800.1	-2.40808	18.6667	0.949698	1>2	0.0191304	1	Adenylyl cyclase-associated protein
TraesCS6D01G166400.1	-4.42626	20.5	0.965633	1>2	0.0133675	1	ADP,ATP carrier protein
TraesCS3B01G336900.1	-3.64386	11.5	0.993856	1>2	0.00317236	0.840763	ADP-glucose pyrophosphorylase small subunit 2
TraesCS3B01G221700.1	-2.5325	11.1667	0.989628	1>2	0.00484548	0.985648	ADP-ribosylation factor family protein
TraesCS4A01G149200.1	-3.04439	14.5	0.992286	1>2	0.00386736	0.936	ADP-ribosylation factor, putative
TraesCS4B01G164400.1	-3.70044	12	0.995237	1>2	0.00249439	0.67102	ADP-ribosylation factor, putative
TraesCS1D01G127700.1	-3.04439	72.5	0.900726	1>2	0.0359138	1	Agamous MADS-box transcription factor
TraesCS1A01G125800.1	-3.90689	14	0.997237	1>2	0.00151859	0.313014	Agamous MADS-box transcription factor
TraesCS1B01G144800.1	-3.85798	13.5	0.983118	1>2	0.00744137	0.999904	Agamous MADS-box transcription factor
TraesCS4A01G248800.1	-3.32193	18	0.985973	1>2	0.0061403	0.998586	Alba DNA/RNA-binding protein
TraesCS6D01G371200.1	-4.35755	19.5	0.993575	1>2	0.00332107	0.867372	Alcohol dehydrogenase
TraesCS6A01G386600.1	-3.39232	19	0.980955	1>2	0.00814553	0.999981	Alcohol dehydrogenase
TraesCS6B01G425700.1	-2.9542	13.5	0.960589	1>2	0.0151238	1	Alcohol dehydrogenase
TraesCS6A01G246800.1	-2.90689	13	0.95632	1>2	0.0166793	1	Alcohol dehydrogenase
TraesCS4D01G365600.1	-3.64386	11.5	0.98869	1>2	0.00519949	0.99211	Alcohol dehydrogenase
TraesCS6D01G229000.1	-2.70044	11	0.966328	1>2	0.0129714	1	Alcohol dehydrogenase
TraesCS5A01G542400.1	-2.42146	10.1667	0.975185	1>2	0.0101006	1	Alcohol dehydrogenase
TraesCS4A01G406200.1	-3.52356	10.5	0.891086	1>2	0.0389549	1	Alcohol dehydrogenase, putative
TraesCS5B01G120100.1	-4.85798	28	0.999079	1>2	0.00058733	0.0335026	Aldehyde dehydrogenase
TraesCS2B01G216400.1	-4.75489	26	0.991587	1>2	0.00410203	0.954449	Aldehyde dehydrogenase
TraesCS1D01G362700.1	-4.24793	18	0.993721	1>2	0.00326445	0.857683	Aldehyde dehydrogenase
TraesCS2D01G197300.1	-3.2854	17.5	0.950291	1>2	0.0189965	1	Aldehyde dehydrogenase
TraesCS2D01G326900.1	-4.04439	15.5	0.993147	1>2	0.00347712	0.89138	Aldehyde dehydrogenase
TraesCS2B01G501200.1	-3	14	0.987835	1>2	0.00548663	0.99524	Aldehyde dehydrogenase
TraesCS6D01G355000.2	-2.16993	11.6667	0.969147	1>2	0.0120754	1	Aldehyde dehydrogenase
TraesCS2D01G386700.1	-2.70044	11	0.96945	1>2	0.0119461	1	Aldehyde dehydrogenase
TraesCS7A01G369400.1	-2.9542	13.5	0.980854	1>2	0.00818676	0.999982	Aldehyde dehydrogenase, putative
TraesCS3D01G230600.1	-4.47573	42.5	0.994871	1>2	0.00268221	0.726111	Aldo/keto reductase family oxidoreductase
TraesCS3A01G222900.1	-2.60733	27.1667	0.954937	1>2	0.0171018	1	Aldo/keto reductase family oxidoreductase
TraesCS2D01G273400.1	-3.52356	10.5	0.99521	1>2	0.00250967	0.67571	Aldo/keto reductase family protein
TraesCS3D01G356900.1	-3.52356	10.5	0.994708	1>2	0.00276328	0.748053	Aldo-keto reductase
TraesCS2B01G282300LC.1	-2.37638	18.1667	0.969564	1>2	0.011903	1	Aldose 1-epimerase
TraesCS2A01G437100.1	-3.14568	26.1667	0.981163	1>2	0.00811293	0.999979	Aldose 1-epimerase family protein
TraesCS2A01G501600.1	-3.64386	11.5	0.962633	1>2	0.0144452	1	Aldose 1-epimerase family protein
TraesCS3B01G133400.1	-4.27302	55	0.996519	1>2	0.00190087	0.462277	Alkaline alpha-galactosidase seed imbibition protein
TraesCS7A01G481500.1	-3.64386	11.5	0.932907	1>2	0.0252104	1	Allantoate amidohydrolase
TraesCS6D01G314300.1	-4.39232	20	0.999011	1>2	0.000642244	0.0427481	Allene oxide cyclase
TraesCS6B01G365200.1	-3.58496	11	0.993647	1>2	0.00327984	0.860372	Allene oxide cyclase
TraesCS4A01G061900.1	-3.81762	87.3333	0.874248	1>2	0.044294	1	Allene oxide synthase
TraesCS4B01G237600.1	-4.77259	79	0.989915	1>2	0.00475804	0.98343	Allene oxide synthase
TraesCS4D01G238800.1	-3.29768	26.5	0.888089	1>2	0.0398746	1	Allene oxide synthase
TraesCS5D01G348900LC.1	-4.1964	52	0.997266	1>2	0.00149304	0.303471	Alpha amylase family protein
TraesCS6B01G280500.1	-4.57592	76.1667	0.999358	1>2	0.000400572	0.0119479	Alpha/beta-hydrolase superfamily protein
TraesCS6D01G226000.1	-2.47249	15.1667	0.908028	1>2	0.0337643	1	Alpha/beta-hydrolase superfamily protein
TraesCS1D01G269000.1	-5.27612	75.5	0.992413	1>2	0.00379091	0.928723	Alpha/beta-Hydrolases superfamily protein
TraesCSU01G052600.1	-2.07039	10.6667	0.962692	1>2	0.0144098	1	Alpha/beta-Hydrolases superfamily protein
TraesCS7D01G046600.1	-4.75489	26	0.999047	1>2	0.000609869	0.0371186	Alpha/beta-Hydrolases superfamily protein, putative
TraesCS5D01G404500.1	-4.12928	16.5	0.944447	1>2	0.0209562	1	Alpha-1,4 glucan phosphorylase
TraesCS3A01G303200.1	-6.32193	79	0.999719	1>2	0.000196995	0.000787772	Alpha-1,4-glucan-protein synthase [UDP-forming]
TraesCS4B01G144900.1	-3.16993	42.6667	0.970154	1>2	0.0116777	1	Alpha-1,4-glucan-protein synthase [UDP-forming]
TraesCS3D01G298600.1	-3.85798	27	0.998435	1>2	0.000959762	0.121588	Alpha-1,4-glucan-protein synthase [UDP-forming]
TraesCS3B01G333100.1	-4.12928	16.5	0.989238	1>2	0.00498537	0.988631	Alpha-1,4-glucan-protein synthase [UDP-forming]
TraesCS2D01G498900.1	-3.75489	12.5	0.9942	1>2	0.00300134	0.805801	Alpha-1,4-glucan-protein synthase [UDP-forming]
TraesCS2A01G498600.1	-3.75489	12.5	0.987035	1>2	0.00581701	0.997397	Alpha-1,4-glucan-protein synthase [UDP-forming]
TraesCS4A01G166900.1	-3.25739	45.6667	0.945507	1>2	0.0206893	1	Alpha-1,4-glucan-protein synthase [UDP-forming] 1
TraesCS7A01G383900.1	-4.27146	97.6667	0.994401	1>2	0.00292004	0.787239	Alpha-amylase
TraesCS7D01G380400.1	-4.41504	61	0.997591	1>2	0.00136406	0.256394	Alpha-amylase
TraesCS7B01G286700.1	-4	30	0.997799	1>2	0.00125202	0.215786	Alpha-amylase
TraesCS5B01G011700.1	-3.16993	18.6667	0.995248	1>2	0.00248416	0.667865	Alpha-galactosidase
TraesCS1D01G161900.1	-3.08746	15	0.975829	1>2	0.00978771	1	Alpha-galactosidase
TraesCS6B01G247000.1	-3.75489	12.5	0.995667	1>2	0.00229929	0.608262	Alpha-galactosidase
TraesCS7A01G391400.1	-5.47573	43.5	0.998527	1>2	0.00091892	0.109387	Alpha-L-fucosidase 2
TraesCS7D01G386900.1	-2.9386	20	0.993225	1>2	0.0034612	0.88912	Alpha-L-fucosidase 2
TraesCS2D01G467300.1	-2.73697	17	0.978103	1>2	0.00905536	0.999998	Amine oxidase family protein
TraesCS2B01G579000.1	-4.04439	15.5	0.996903	1>2	0.00172848	0.394557	Amine oxidase family protein
TraesCS2B01G490100.1	-2.12102	11.1667	0.957656	1>2	0.0161719	1	Amine oxidase family protein
TraesCS4A01G215300.1	-4.90689	29	0.996654	1>2	0.00182741	0.43389	Amino acid permease
TraesCS7A01G356600.1	-2.80735	12	0.951485	1>2	0.018479	1	Amino acid permease
TraesCS6B01G007400.1	-3.70044	12	0.956936	1>2	0.0163617	1	Amino acid transporter
TraesCS7D01G387200.1	-2.58496	15	0.898198	1>2	0.036692	1	Amino acid transporter-like protein
TraesCS3D01G048200.1	-4.33985	64.1667	0.999358	1>2	0.000408372	0.0125826	Aminoacyltransferase FemB
TraesCS3D01G048300.1	-3.11746	35.8333	0.993541	1>2	0.00333647	0.869922	Aminoacyltransferase FemB
TraesCS6A01G182500.1	-2.69188	23.6667	0.95035	1>2	0.018903	1	Aminopeptidase
TraesCS5A01G103500.1	-3.80735	13	0.997802	1>2	0.00124214	0.212325	Aminopeptidase
TraesCS3A01G122400.1	-3.58496	33	0.992537	1>2	0.00373609	0.923115	Aminotransferase
TraesCS3B01G141600.1	-3.01792	23.6667	0.962795	1>2	0.0143626	1	Aminotransferase
TraesCS5B01G234400.1	-2.47805	10.6667	0.989187	1>2	0.00503681	0.989577	Aminotransferase
TraesCS1D01G292100.1	-2.8606	79.3333	0.931283	1>2	0.0258588	1	Aminotransferase like protein
TraesCS4D01G286900.1	-4.32193	38	0.997765	1>2	0.00127152	0.222719	Aminotransferase like protein
TraesCS4B01G288100.1	-2.90689	36.8333	0.919957	1>2	0.0298959	1	Aminotransferase like protein
TraesCS4A01G015900.1	-4.93074	29.5	0.997918	1>2	0.00114849	0.181247	Aminotransferase like protein
TraesCS4D01G170300.1	-3.70044	12	0.978083	1>2	0.00906434	0.999998	Aminotransferase like protein
TraesCS1A01G191400.1	-3.45943	20	0.97013	1>2	0.0116884	1	AMMECR1-like protein
TraesCS1D01G195100.1	-3.70044	12	0.975609	1>2	0.00992997	1	AMMECR1-like protein
TraesCS7A01G351700LC.1	-3.75489	12.5	0.993865	1>2	0.00316205	0.838789	Ankyrin repeat domain containing protein
TraesCS4D01G084700.1	-3.52356	10.5	0.99557	1>2	0.00232492	0.616826	Ankyrin repeat protein SKIP35
TraesCS6B01G330100.1	-2.8618	27.1667	0.989473	1>2	0.00492149	0.987348	Annexin
TraesCS7A01G180100.1	-3.04439	14.5	0.962541	1>2	0.0145158	1	Annexin
TraesCS1B01G092400.1	-3.90689	14	0.987605	1>2	0.00564351	0.996416	Annexin
TraesCS6A01G300400.1	-3.52356	10.5	0.979736	1>2	0.00860613	0.999994	Annexin
TraesCS6B01G140700.1	-3.12928	15.5	0.987651	1>2	0.00562993	0.996326	AP-1 complex subunit sigma-like protein
TraesCS5A01G557300.1	-3.20945	16.5	0.995795	1>2	0.00222381	0.582282	AP-2 complex subunit alpha-2
TraesCS6B01G290800.1	-3.85798	13.5	0.997683	1>2	0.00131081	0.236804	AP-2 complex subunit mu
TraesCS5A01G141700.1	-4.9542	30	0.995005	1>2	0.00262138	0.708904	AP2-like ethylene-responsive transcription factor
TraesCS6D01G111400.1	-2.58496	11.6667	0.968755	1>2	0.0121624	1	Apoptosis-inducing factor-like protein A
TraesCS6A01G121300.1	-2.64386	10.5	0.989223	1>2	0.00499828	0.988875	Apoptosis-inducing factor-like protein A
TraesCSU01G131900.1	-3.94753	33.6667	0.996134	1>2	0.00209754	0.537358	Apyrase
TraesCS4B01G592200LC.1	-3.16993	16	0.98881	1>2	0.00517325	0.991744	Apyrase
TraesCS7A01G331300.1	-4.03747	97.6667	0.960518	1>2	0.015148	1	Aquaporin
TraesCS2B01G077700.1	-3.75489	41.6667	0.984779	1>2	0.00662111	0.999449	Aquaporin
TraesCS2D01G063900.1	-4.32193	38	0.999204	1>2	0.000519572	0.0241312	Aquaporin
TraesCS6B01G450000.1	-4.26679	36.5	0.999249	1>2	0.000481139	0.0195387	Aquaporin
TraesCS3B01G608500.1	-3.3505	30.6667	0.96609	1>2	0.0131302	1	Aquaporin
TraesCS6D01G389400.1	-3.32912	30.1667	0.996435	1>2	0.00197198	0.489961	Aquaporin
TraesCS6B01G259000.1	-4.80735	27	0.998996	1>2	0.000657439	0.0456223	Aquaporin
TraesCS6D01G212900.1	-4.67243	24.5	0.999283	1>2	0.000460769	0.0173613	Aquaporin
TraesCS4A01G410800.1	-2.80735	24	0.982491	1>2	0.00765748	0.999941	Aquaporin
TraesCS6B01G279200.1	-4.52356	22	0.990718	1>2	0.00441505	0.971438	Aquaporin
TraesCS3A01G535300.1	-4.2854	18.5	0.983759	1>2	0.00715112	0.999818	Aquaporin
TraesCS4B01G310900.1	-4.24793	18	0.993584	1>2	0.00331595	0.866514	Aquaporin
TraesCS6A01G222100.1	-3.90689	14	0.993556	1>2	0.00332621	0.868226	Aquaporin
TraesCS7A01G451200LC.1	-2.94251	35.6667	0.921125	1>2	0.0293328	1	Arabidopsis thaliana genomic DNA, chromosome 5, P1 clone:MOK16
TraesCS2B01G304500LC.1	-3.9542	14.5	0.988238	1>2	0.00537821	0.994229	Arabinogalactan peptide 14
TraesCS2B01G230900.1	-4.20945	17.5	0.996163	1>2	0.00207334	0.528349	Arf GTPase activating protein
TraesCS2D01G029200LC.1	-3.39232	22.1667	0.963872	1>2	0.0139524	1	Arginase
TraesCS2B01G048700.1	-3.58496	22	0.986714	1>2	0.00592345	0.997866	Arginase
TraesCS4A01G119700.1	-2.41504	13	0.892675	1>2	0.0385804	1	Argininosuccinate lyase
TraesCS7D01G523000.1	-4.78883	62.1667	0.997909	1>2	0.0011592	0.184668	ARM repeat superfamily protein
TraesCS7A01G409100.1	-4.82018	54.5	0.999525	1>2	0.000341574	0.00748784	Arogenate dehydrogenase
TraesCS2A01G082100.1	-2.96578	54.5	0.92507	1>2	0.0280025	1	Ascorbate peroxidase
TraesCS2D01G080000.1	-3.72247	40.6667	0.996463	1>2	0.00196266	0.486318	Ascorbate peroxidase
TraesCS4D01G195100.1	-3.16993	16	0.858549	1>2	0.0494539	1	Asparagine synthetase
TraesCS6B01G393600.1	-4.30378	37.5	0.997253	1>2	0.00149821	0.305385	Aspartate aminotransferase
TraesCS6D01G344200.1	-4.16993	34	0.993986	1>2	0.00308927	0.824412	Aspartate aminotransferase
TraesCS1B01G761500LC.1	-3.80735	13	0.996202	1>2	0.00206362	0.524722	Aspartate--tRNA(Asp) ligase
TraesCS1D01G412200.1	-3.75489	83.3333	0.949896	1>2	0.01909	1	Aspartic proteinase
TraesCS1A01G404500.1	-3.37156	31.1667	0.959914	1>2	0.0154148	1	Aspartic proteinase
TraesCS1A01G082000.1	-3.85798	27	0.99466	1>2	0.00279872	0.757287	Aspartic proteinase
TraesCS1D01G412200.2	-3.70044	12	0.936384	1>2	0.0241431	1	Aspartic proteinase
TraesCS2B01G152600.1	-4.49185	21.5	0.98869	1>2	0.00520607	0.992199	Aspartic proteinase nepenthesin-1
TraesCS3B01G437000.1	-2.75489	11.5	0.90964	1>2	0.0329951	1	Aspartic proteinase nepenthesin-1
TraesCS7B01G377100.1	-3.58496	11	0.995669	1>2	0.00229428	0.606557	Aspartic proteinase nepenthesin-1
TraesCS6A01G403700.1	-4.32193	19	0.997909	1>2	0.00115387	0.182959	AT hook motif DNA-binding family protein, putative
TraesCS5D01G465100.1	-3.67243	23.5	0.998272	1>2	0.00102534	0.141757	ATP dependent RNA helicase
TraesCS5A01G454600.1	-3.42626	19.5	0.997577	1>2	0.00136892	0.258196	ATP dependent RNA helicase
TraesCS5B01G056800LC.1	-4.08746	32	0.996296	1>2	0.00201993	0.5083	ATP synthase alpha/beta family protein
TraesCS6D01G255500.1	-2.49923	20.1667	0.977205	1>2	0.00941678	0.999999	ATP synthase delta-subunit
TraesCS2A01G007300.1	-3.75489	12.5	0.991247	1>2	0.0041784	0.959282	ATP synthase E chain
TraesCS2B01G013600.1	-2.21723	12.1667	0.96608	1>2	0.0131981	1	ATP synthase E chain
TraesCS2A01G245200.1	-1.99095	19.8333	0.857534	1>2	0.0497523	1	ATP synthase epsilon chain
TraesCS1D01G132700.1	-2.40808	18.6667	0.978613	1>2	0.00894013	0.999997	ATP synthase gamma chain
TraesCS2A01G570700.1	-4.9542	30	0.99921	1>2	0.000513568	0.023354	ATP synthase subunit alpha, chloroplastic
TraesCS7B01G392600.1	-2.52356	38	0.938581	1>2	0.0233212	1	ATP synthase subunit beta
TraesCS7A01G362000.1	-4.20945	17.5	0.986756	1>2	0.00590207	0.997779	ATP synthase subunit beta
TraesCS6A01G186300.1	-3.08746	15	0.990397	1>2	0.0045563	0.977061	ATP synthase subunit beta
TraesCS2A01G293700.1	-2.58496	35	0.880628	1>2	0.0423681	1	ATP synthase subunit d, mitochondrial
TraesCS2D01G291300.1	-2.01381	13.1667	0.897653	1>2	0.0369586	1	ATP synthase subunit d, mitochondrial
TraesCS5A01G034700.1	-3.52356	10.5	0.995614	1>2	0.00230949	0.611689	ATPase E1-E2 type family protein / haloacid dehalogenase-like hydrolase family protein
TraesCS7B01G309200.1	-4.45943	21	0.998244	1>2	0.0010488	0.14923	ATP-citrate synthase, putative
TraesCS3A01G193900.1	-4.32193	19	0.997786	1>2	0.00126177	0.219245	ATP-citrate synthase, putative
TraesCS3D01G195700.1	-2.64386	10.5	0.966818	1>2	0.0128468	1	ATP-citrate synthase, putative
TraesCS5D01G118700.1	-3	14	0.953586	1>2	0.0175956	1	ATP-dependent Clp protease ATP-binding subunit
TraesCS2B01G304200.1	-4.90689	29	0.999538	1>2	0.000335205	0.00701587	ATP-dependent Clp protease ATP-binding subunit ClpB
TraesCS7D01G412200.1	-4.1334	55.1667	0.986748	1>2	0.00590919	0.997808	ATP-dependent RNA helicase
TraesCS6A01G116200.1	-5.14975	34.5	0.999141	1>2	0.000538812	0.026589	ATP-dependent RNA helicase
TraesCS7B01G320000.1	-3.56478	32.5	0.973653	1>2	0.0105845	1	ATP-dependent RNA helicase
TraesCS5A01G217300.1	-2.36257	19.3333	0.859848	1>2	0.048883	1	ATP-dependent zinc metalloprotease FtsH
TraesCS7D01G458400.1	-3.80735	13	0.997644	1>2	0.00133523	0.245696	ATP-dependent zinc metalloprotease FTSH protein
TraesCS2A01G483800LC.1	-4.12928	16.5	0.998533	1>2	0.000914486	0.108073	autoinhibited Ca(2+)-ATPase, isoform 4
TraesCS6D01G221200.1	-2.70044	11	0.950417	1>2	0.0188896	1	Autophagy-related protein 13
TraesCS7B01G398100.1	-2.71207	35.1667	0.872145	1>2	0.0451571	1	Auxin efflux carrier component
TraesCS3B01G475800.1	-3.20945	16.5	0.992687	1>2	0.0036709	0.915955	Auxin response factor
TraesCS7D01G254100.1	-4.55651	120.167	0.995452	1>2	0.00238589	0.636921	Auxin-induced in root cultures protein 12
TraesCS7B01G152200.1	-2.70695	31.3333	0.895265	1>2	0.0377268	1	Auxin-induced in root cultures protein 12
TraesCS7A01G255700.1	-3.67243	23.5	0.991752	1>2	0.00406206	0.951695	Auxin-induced in root cultures protein 12
TraesCS5A01G058600.1	-3.23704	19.6667	0.997113	1>2	0.00161244	0.349057	Auxin-responsive protein
TraesCS3B01G181500.1	-3.08746	15	0.970784	1>2	0.0114432	1	Auxin-responsive protein
TraesCS7B01G103600.1	-2.19794	20.3333	0.949834	1>2	0.0191035	1	B12D protein
TraesCS7A01G238600.1	-4.35755	19.5	0.998336	1>2	0.000996754	0.132915	B12D protein
TraesCS7D01G199700.1	-3.16993	16	0.996588	1>2	0.00186189	0.447203	B12D protein
TraesCS4D01G251500.1	-3.34577	27.5	0.978643	1>2	0.00893135	0.999997	B3 domain-containing protein
TraesCS4B01G251500.1	-4.58496	23	0.992934	1>2	0.00356267	0.902878	B3 domain-containing protein
TraesCS4A01G055700.1	-4.08746	16	0.993547	1>2	0.00333134	0.869077	B3 domain-containing protein
TraesCS6D01G384000.1	-3.58496	11	0.996203	1>2	0.00205879	0.522911	B3 domain-containing protein
TraesCS3D01G054900.1	-2.27684	16.6667	0.956643	1>2	0.0164888	1	bacterial transferase hexapeptide repeat-containing protein
TraesCS7D01G270100.1	-3	14	0.942874	1>2	0.0216261	1	BAG family molecular chaperone regulator-like protein
TraesCS3A01G481400.1	-4.9542	30	0.999555	1>2	0.000328882	0.00655722	Bax inhibitor-1 family protein
TraesCS3B01G526500.1	-3.14296	23.5	0.986923	1>2	0.00585234	0.997563	Bax inhibitor-1 family protein
TraesCS3B01G525800.1	-2.96347	22.6667	0.993757	1>2	0.00324415	0.854058	Bax inhibitor-1 family protein
TraesCS1D01G251100.1	-2.64386	10.5	0.955555	1>2	0.01696	1	Bax inhibitor-1 family protein
TraesCS4D01G229700.1	-2.51785	17.3333	0.902437	1>2	0.035392	1	B-cell receptor-associated-like protein
TraesCS4B01G228600.2	-3.70044	12	0.991881	1>2	0.00401124	0.947973	B-cell receptor-associated-like protein
TraesCS6D01G277300.1	-3.58496	11	0.990918	1>2	0.00430509	0.966261	B-cell receptor-associated-like protein
TraesCS4B01G114600.1	-3.52356	10.5	0.980365	1>2	0.00831197	0.999987	BEL1-like homeodomain protein 1
TraesCS5D01G473800.1	-5.40939	124.5	0.999396	1>2	0.000383398	0.01068	Beta purothionin
TraesCS5B01G471300.1	-3.80735	26	0.993488	1>2	0.00335195	0.872443	Beta purothionin
TraesCS2A01G215100.2	-5.88264	58	0.998848	1>2	0.000735147	0.0619807	Beta-amylase
TraesCS2B01G240100.2	-4.32193	19	0.990474	1>2	0.00451951	0.975697	Beta-amylase
TraesCS2B01G414500.1	-3.64386	11.5	0.885377	1>2	0.040687	1	Beta-carotene hydroxylase
TraesCS4A01G486000.1	-5.97154	123.5	0.998509	1>2	0.000927822	0.112037	Beta-fructofuranosidase 1
TraesCS7D01G008700.1	-5.27922	113.5	0.994197	1>2	0.00300647	0.806928	Beta-fructofuranosidase 1
TraesCS4A01G485900.1	-3.9542	14.5	0.981189	1>2	0.00808037	0.999978	Beta-fructofuranosidase 1
TraesCS7D01G009400.1	-3.85798	13.5	0.969858	1>2	0.0117743	1	Beta-fructofuranosidase 1
TraesCS2B01G594900.1	-6.70736	103.5	0.998673	1>2	0.000846935	0.0889963	Beta-fructofuranosidase, insoluble protein
TraesCS2A01G588700.1	-5.14975	34.5	0.997547	1>2	0.00137387	0.260016	Beta-fructofuranosidase, insoluble protein
TraesCS5D01G552000.1	-3.83289	26.5	0.98422	1>2	0.00694643	0.999718	Beta-fructofuranosidase, insoluble protein
TraesCS2D01G564900.1	-4.35755	19.5	0.998414	1>2	0.000964366	0.122982	Beta-fructofuranosidase, insoluble protein
TraesCS2A01G590900.1	-3.85798	13.5	0.984637	1>2	0.00671235	0.999542	Beta-fructofuranosidase, insoluble protein
TraesCS5B01G557100.1	-2.63559	12.1667	0.985374	1>2	0.00640858	0.999159	Beta-fructofuranosidase, insoluble protein
TraesCS2A01G588900.1	-3.70044	12	0.984403	1>2	0.00687102	0.99967	Beta-fructofuranosidase, insoluble protein
TraesCS7A01G363600.1	-4.07435	68.6667	0.997022	1>2	0.00165162	0.364284	Beta-galactosidase
TraesCS7D01G359500.1	-3.3505	30.6667	0.997215	1>2	0.0015386	0.320604	Beta-galactosidase
TraesCS4A01G022500.2	-3.52356	10.5	0.994913	1>2	0.00266695	0.721862	Beta-galactosidase
TraesCS3B01G549300.1	-3.52356	10.5	0.994385	1>2	0.00294523	0.79314	Beta-galactosidase
TraesCS5B01G393900.1	-3.9386	43	0.989452	1>2	0.00493417	0.987613	Beta-glucosidase
TraesCS7A01G359700.1	-4.80735	27	0.997811	1>2	0.00122188	0.205373	Beta-glucosidase
TraesCS4D01G038500.1	-4.49185	21.5	0.990844	1>2	0.00432354	0.967179	Beta-glucosidase
TraesCS7B01G288500.1	-3.75489	12.5	0.995276	1>2	0.00244277	0.655011	Beta-hexosaminidase
TraesCS7A01G385600.1	-2.75489	11.5	0.984358	1>2	0.00690108	0.99969	Beta-hexosaminidase
TraesCS7A01G147300.1	-3.45943	20	0.96498	1>2	0.0135952	1	Bidirectional sugar transporter SWEET
TraesCS6B01G248300.1	-3.16993	16	0.99693	1>2	0.00170946	0.387019	Bidirectional sugar transporter SWEET
TraesCS4A01G368500.1	-3.80735	13	0.971752	1>2	0.0110535	1	Bifunctional polymyxin resistance protein ArnA
TraesCS6A01G092600.1	-4.16993	17	0.983122	1>2	0.00743372	0.999902	Bifunctional purine biosynthesis protein PurH
TraesCS5B01G127300.1	-3.16993	16	0.96469	1>2	0.0136866	1	Bifunctional uridylyltransferase/uridylyl-removing enzyme
TraesCS7D01G267400.1	-4.45943	21	0.995522	1>2	0.00235538	0.626937	Biotin synthase
TraesCS7B01G164700.1	-4.16993	17	0.998677	1>2	0.00083807	0.0865762	Biotin synthase
TraesCS3D01G167700.1	-3.45943	20	0.997069	1>2	0.00162221	0.352856	Branched-chain amino acid aminotransferase-like
TraesCS2A01G202900.1	-2.90689	13	0.960826	1>2	0.0150389	1	Brefeldin A-inhibited guanine nucleotide-exchange protein
TraesCS7A01G236400.1	-3.58496	11	0.995757	1>2	0.00224907	0.59104	BTB/POZ domain-containing protein
TraesCS3B01G314300.1	-5.70736	102.5	0.998632	1>2	0.000855973	0.09146	BURP domain protein RD22
TraesCS3A01G280600.1	-3.66588	50.6667	0.929439	1>2	0.0265252	1	BURP domain protein RD22
TraesCS5B01G094300.1	-3.04439	14.5	0.995463	1>2	0.00238077	0.635263	BZIP transcription factor
TraesCS5D01G100700.1	-3.85798	13.5	0.992323	1>2	0.00384561	0.93399	BZIP transcription factor
TraesCS6A01G096300.1	-3.52356	10.5	0.982137	1>2	0.00775154	0.999952	BZIP transcription factor
TraesCS5A01G088300.1	-2.16993	10.5	0.87536	1>2	0.0439504	1	BZIP transcription factor
TraesCS4A01G442400.1	-3.2854	17.5	0.894832	1>2	0.0378813	1	Caffeoyl-CoA O-methyltransferase
TraesCS7B01G135900.1	-3.24793	17	0.979115	1>2	0.00882685	0.999996	Caffeoyl-CoA O-methyltransferase
TraesCS7D01G239200.1	-2.20645	15.6667	0.925815	1>2	0.0277939	1	Caffeoyl-CoA O-methyltransferase
TraesCS5B01G071500.1	-2.29546	14.3333	0.89862	1>2	0.0365586	1	Calcineurin B-like protein
TraesCS3D01G484900.1	-2.98706	16.1667	0.97518	1>2	0.0101196	1	Calcium binding protein
TraesCS3B01G536200.1	-2.9542	13.5	0.938045	1>2	0.0235259	1	Calcium binding protein
TraesCS7A01G346100.1	-3.70044	12	0.996716	1>2	0.00181778	0.430118	Calcium-binding EF-hand family protein
TraesCS5D01G142800.1	-3.70044	12	0.990018	1>2	0.00473324	0.982746	Calcium-binding EF-hand protein
TraesCS4A01G186100.1	-2.16993	11.6667	0.970113	1>2	0.0116991	1	Calcium-binding EF-hand protein
TraesCS3A01G516300.1	-3.52356	10.5	0.95727	1>2	0.0162349	1	Calcium-binding site, putative
TraesCS3B01G254500.1	-2.80735	12	0.991621	1>2	0.00409054	0.953673	Calcium-dependent protein kinase
TraesCS2D01G456400.1	-3.64386	11.5	0.994728	1>2	0.00275309	0.745366	Calcium-dependent protein kinase
TraesCS6B01G326500.1	-3.87774	45.6667	0.984519	1>2	0.00679572	0.999614	Caleosin
TraesCS6A01G296700.1	-3.97728	29.5	0.995519	1>2	0.00236045	0.628609	Caleosin
TraesCS2A01G385700.1	-4.61471	23.5	0.98686	1>2	0.00587359	0.997658	Caleosin
TraesCS7B01G110100.1	-3.45943	20	0.997878	1>2	0.00118037	0.191533	Caleosin
TraesCS6D01G276900.1	-2.08246	18.3333	0.899601	1>2	0.0361779	1	Caleosin
TraesCS6A01G420100.1	-4	15	0.992617	1>2	0.00370352	0.9196	Callose synthase
TraesCS4B01G178200.1	-2.75489	11.5	0.983839	1>2	0.00711321	0.999802	Calmodulin
TraesCS4A01G364000.1	-3.64386	11.5	0.935171	1>2	0.0244707	1	Calreticulin
TraesCS6D01G090200.1	-2.69349	29.1667	0.860371	1>2	0.0487917	1	Calreticulin/calnexin
TraesCS6B01G129800.1	-2.61471	20.5	0.969438	1>2	0.0119569	1	Calreticulin/calnexin
TraesCS6A01G101900.1	-3.70044	12	0.992131	1>2	0.00391111	0.939881	Calreticulin/calnexin
TraesCS3A01G168900.1	-2.87447	19	0.988585	1>2	0.00525212	0.992799	cAMP-regulated phosphoprotein-like protein
TraesCS4D01G275300LC.1	-3.32193	18	0.991295	1>2	0.00416644	0.958561	cAMP-regulated phosphoprotein-like protein
TraesCS7D01G523500.1	-3.83289	26.5	0.937265	1>2	0.0238187	1	Carbonic anhydrase
TraesCS7A01G537600.1	-3.52356	10.5	0.910936	1>2	0.0327822	1	Carbonic anhydrase
TraesCS3B01G113800.1	-3.55897	25.1667	0.994543	1>2	0.00286418	0.773805	Carboxymethylenebutenolidase-like protein
TraesCS3A01G098200.1	-3.52356	21	0.996161	1>2	0.0020782	0.53016	Carboxymethylenebutenolidase-like protein
TraesCS3D01G100800LC.1	-2.35755	16.5	0.962406	1>2	0.0146563	1	Carboxymethylenebutenolidase-like protein
TraesCS6D01G041700.1	-6.94251	122	0.999719	1>2	0.000213703	0.00106809	Carboxypeptidase
TraesCS6D01G215000.1	-4.48444	92.6667	0.992013	1>2	0.00395534	0.943586	Carboxypeptidase
TraesCS6A01G036100.1	-5.45943	43	0.998907	1>2	0.000710612	0.0566273	Carboxypeptidase
TraesCS3B01G481300.1	-5.16993	35	0.99077	1>2	0.00438468	0.970077	Carboxypeptidase
TraesCS6A01G220200.1	-4.16993	17	0.995426	1>2	0.00240123	0.641877	Carboxypeptidase
TraesCS7D01G279900.1	-2.3505	13.6667	0.920068	1>2	0.0298297	1	Carboxypeptidase
TraesCS7A01G150900.1	-2.80735	12	0.992327	1>2	0.00384016	0.933479	Carboxypeptidase
TraesCS3A01G446200.1	-2.70044	11	0.988947	1>2	0.00510804	0.990766	Carboxypeptidase
TraesCS2A01G269400.1	-4.88264	28.5	0.995298	1>2	0.00243223	0.651729	CASP-like protein
TraesCS4A01G043000.1	-3.85798	13.5	0.959184	1>2	0.0156119	1	CASP-like protein
TraesCS4B01G062500.1	-3.85798	13.5	0.997865	1>2	0.001196	0.196697	Cathepsin B-like cysteine protease
TraesCS4D01G066600.1	-2.70044	11	0.983271	1>2	0.00734948	0.999882	CBS domain containing protein, expressed
TraesCS7A01G364600.1	-2.97728	36.6667	0.941318	1>2	0.0221576	1	cDNA clone:001-038-D11, full insert sequence
TraesCS7A01G438600.1	-3.04439	14.5	0.994824	1>2	0.00271248	0.734456	cDNA clone:J013058P10, full insert sequence
TraesCS4A01G474200.1	-2.90689	13	0.987111	1>2	0.00578185	0.997222	cDNA clone:J023132J12, full insert sequence
TraesCS4B01G268400.1	-2.01792	10.1667	0.916924	1>2	0.0308679	1	Cell division cycle protein 48-like protein
TraesCS2A01G295400.1	-7.25267	151.5	0.999706	1>2	0.000227145	0.00136213	Cell wall invertase
TraesCS2B01G311900.1	-5.36632	80.5	0.999632	1>2	0.000284137	0.00368754	Cell wall invertase
TraesCS2D01G293200.1	-5.50779	44.5	0.999129	1>2	0.000551531	0.028281	Cell wall invertase
TraesCS6B01G104600.1	-3.88452	59.6667	0.995557	1>2	0.00234019	0.621905	Cellulose synthase
TraesCSU01G142500.1	-5.30378	38.5	0.999587	1>2	0.000310742	0.00526957	Cellulose synthase
TraesCS2A01G102600.1	-2.95061	29.1667	0.989217	1>2	0.00500472	0.988995	Cellulose synthase
TraesCS5D01G261000.1	-3.51096	34.6667	0.888927	1>2	0.039573	1	Cellulose synthase, putative
TraesCS7D01G294300.1	-3.45943	20	0.997182	1>2	0.00155357	0.326309	Cellulose synthase-like protein
TraesCS7A01G298600.1	-4.08746	16	0.998385	1>2	0.000982797	0.128614	Cellulose synthase-like protein
TraesCS4A01G456300.1	-2.01792	10.1667	0.956096	1>2	0.016743	1	Cellulose synthase-like protein
TraesCS4A01G438100.1	-5.44294	141.667	0.998851	1>2	0.000730295	0.0608985	Chalcone synthase
TraesCS4A01G438200.1	-6.03892	129.5	0.999214	1>2	0.000501075	0.0218122	Chalcone synthase
TraesCS7D01G046500.1	-4.39232	106.667	0.953783	1>2	0.0175433	1	Chalcone synthase
TraesCS4A01G437600.1	-5.18982	106.5	0.993869	1>2	0.00314127	0.834773	Chalcone synthase
TraesCS7D01G046700.1	-5.39232	41	0.998973	1>2	0.000667251	0.0475598	Chalcone synthase
TraesCS5A01G146900.1	-3.35755	18.5	0.992665	1>2	0.00368175	0.917183	Chalcone-flavonone isomerase family protein
TraesCS1D01G131800.1	-2.62059	17.1667	0.871584	1>2	0.0452653	1	Chaperone DnaK
TraesCS4A01G087200.1	-2.26303	25.3333	0.868592	1>2	0.0460526	1	Chaperone protein DnaJ
TraesCS3B01G004700.1	-2.26303	12.6667	0.955064	1>2	0.017063	1	Chaperone protein DnaJ
TraesCS5B01G374900.1	-3.54432	32	0.984479	1>2	0.0068334	0.999643	Chaperone protein dnaJ, putative
TraesCS5D01G382400.1	-2.52838	20.6667	0.902924	1>2	0.0352807	1	Chaperone protein dnaJ, putative
TraesCS6B01G274600.1	-2.80735	18	0.986664	1>2	0.005959	0.998005	Chaperone protein dnaJ, putative
TraesCS7B01G140900.1	-3.85798	13.5	0.997683	1>2	0.00131567	0.238572	Chaperone protein dnaJ, putative
TraesCS6B01G283200.1	-2.01381	13.1667	0.917065	1>2	0.0307497	1	Chaperone protein dnaJ-like
TraesCS7B01G282500.1	-2.16993	11.6667	0.962879	1>2	0.0143391	1	Charged multivesicular body protein
TraesCS3A01G260200.1	-3.88452	59.6667	0.986885	1>2	0.00585943	0.997595	Chitinase
TraesCS3B01G293200.1	-3.02554	50	0.89272	1>2	0.0385609	1	Chitinase
TraesCS5A01G500200.1	-4.10852	32.5	0.999061	1>2	0.000604237	0.0361997	Chitinase family protein
TraesCS5A01G371400LC.1	-2.7425	24.6667	0.989592	1>2	0.0048645	0.986091	Chromosomal replication initiator protein DnaA
TraesCS1D01G027400.1	-3.52356	10.5	0.881647	1>2	0.0418901	1	Chymotrypsin inhibitor
TraesCS6D01G369500.1	-5.80993	183.667	0.978081	1>2	0.0090733	0.999998	Cinnamoyl CoA reductase
TraesCS7D01G391900.1	-4.80735	27	0.999413	1>2	0.000375223	0.0100819	Cinnamoyl-CoA reductase 4
TraesCS5D01G541100.1	-2.58496	11.6667	0.960586	1>2	0.0151359	1	Cinnamoyl-CoA reductase 4
TraesCS3A01G348600.1	-3.52356	10.5	0.975122	1>2	0.0101766	1	Cinnamoyl-CoA reductase 4
TraesCS4B01G207200.1	-4.32193	19	0.995908	1>2	0.00215222	0.557197	Clathrin assembly protein, putative, expressed
TraesCS5A01G153500.1	-2.75489	11.5	0.989583	1>2	0.00487083	0.986236	Clathrin heavy chain
TraesCS2A01G440100.1	-3.62059	37.6667	0.995002	1>2	0.00262643	0.710359	Clathrin interactor EPSIN 1
TraesCS2B01G461300.1	-3.16993	16	0.996147	1>2	0.00209271	0.535563	Clathrin interactor EPSIN 1
TraesCS2D01G438700.1	-3.80735	13	0.996484	1>2	0.00193449	0.475315	Clathrin interactor EPSIN 1
TraesCS7A01G805400LC.1	-3.35755	18.5	0.997129	1>2	0.00159307	0.3415	Clathrin light chain
TraesCS7D01G738300LC.1	-2.16993	11.6667	0.935045	1>2	0.0245157	1	Clathrin light chain
TraesCS4D01G249000.1	-3.19377	27.1667	0.984736	1>2	0.00666669	0.999497	cleavage and polyadenylation specificity factor 30
TraesCS4D01G186700.1	-3.61471	22.5	0.993656	1>2	0.0032747	0.859479	CoA ligase
TraesCS4B01G373400.1	-3.04439	14.5	0.980174	1>2	0.00842102	0.99999	Coatomer subunit alpha
TraesCS3D01G195500.1	-3.83289	26.5	0.998466	1>2	0.000937069	0.11475	Coatomer subunit beta
TraesCS4A01G319600.1	-2.6845	12.6667	0.993777	1>2	0.00321865	0.84942	Coatomer subunit zeta
TraesCS5D01G401900.1	-3.72792	24.5	0.990683	1>2	0.00442719	0.971967	COBRA-like protein
TraesCS5B01G396900.1	-4.55459	22.5	0.999128	1>2	0.000557583	0.0291286	COBRA-like protein
TraesCS5A01G392000.1	-4.2854	18.5	0.996563	1>2	0.00187651	0.452864	COBRA-like protein
TraesCS3B01G541000.1	-2.54432	14.5	0.982656	1>2	0.00757971	0.999929	Cofactor assembly of complex C
TraesCS1B01G280700.1	-2.70044	16.5	0.988122	1>2	0.00541858	0.994628	Coiled-coil domain-containing protein 47
TraesCS1A01G270400.1	-2.90689	15.1667	0.99383	1>2	0.00318779	0.843688	Coiled-coil domain-containing protein 47
TraesCS5A01G403600.1	-3.80735	13	0.952908	1>2	0.0179113	1	Cold acclimation protein
TraesCS5B01G408400.1	-2.21723	12.1667	0.897812	1>2	0.0369204	1	Cold acclimation protein
TraesCS5D01G413700.1	-2.16993	10.5	0.925951	1>2	0.0277779	1	Cold acclimation protein
TraesCS3A01G148700.1	-3.80735	13	0.995127	1>2	0.00256038	0.691044	Cold induced protein
TraesCS1D01G262400.1	-3.39232	22.1667	0.984772	1>2	0.00664394	0.999474	Cold shock protein
TraesCS1A01G279100.1	-4.39232	20	0.996371	1>2	0.00198633	0.495475	Coronatine insensitive 1-like protein
TraesCS1D01G278400.1	-2.3505	13.6667	0.944882	1>2	0.0208294	1	Coronatine insensitive 1-like protein
TraesCS3A01G367500.1	-2.09398	14.1667	0.924066	1>2	0.0284693	1	Coronatine-insensitive protein 1
TraesCS4B01G030600.1	-3.58496	11	0.995827	1>2	0.00220341	0.575185	Costars family protein
TraesCS4D01G028100.1	-3.58496	11	0.994757	1>2	0.00273277	0.739945	Costars family protein
TraesCS2B01G846900LC.1	-3.02554	16.6667	0.995272	1>2	0.00245842	0.659881	Csu456(Uce)
TraesCS4A01G199600.1	-3	14	0.976354	1>2	0.00967469	1	Cyclin family protein
TraesCS6D01G294200.1	-3.58496	11	0.986071	1>2	0.00611814	0.998525	Cyclin family protein
TraesCS2D01G053200.1	-3.80735	13	0.928578	1>2	0.0267925	1	Cyclopropane-fatty-acyl-phospholipid synthase
TraesCS5D01G216300.1	-3.3505	30.6667	0.91507	1>2	0.031345	1	Cysteine protease
TraesCS2D01G177200LC.1	-1.97199	12.6667	0.883163	1>2	0.0412437	1	Cysteine protease
TraesCS1A01G325400.1	-3.24793	17	0.989089	1>2	0.00506902	0.990132	Cysteine protease family protein
TraesCS5B01G368300.1	-3.83289	26.5	0.983717	1>2	0.00718145	0.999829	Cysteine protease, putative
TraesCS5A01G365800.1	-4.16993	17	0.986202	1>2	0.00609614	0.998462	Cysteine protease, putative
TraesCS3B01G378600.1	-4.24793	36	0.995046	1>2	0.00260108	0.703025	Cysteine proteinase
TraesCS3A01G346900.1	-5.20945	36	0.994803	1>2	0.0027226	0.737207	Cysteine proteinase
TraesCS2D01G272400.1	-3.26303	28.6667	0.995765	1>2	0.00224403	0.589298	Cysteine proteinase
TraesCS5B01G326500.1	-2.66025	24.8333	0.945667	1>2	0.0206475	1	Cysteine proteinase
TraesCS3D01G342100.2	-4.64386	24	0.979691	1>2	0.0086315	0.999994	Cysteine proteinase
TraesCS3D01G340500.1	-3.24793	17	0.882412	1>2	0.0414517	1	Cysteine proteinase
TraesCS5A01G022200.1	-3.08746	15	0.995341	1>2	0.00242171	0.648432	Cysteine synthase
TraesCS2A01G466800.1	-3.46949	43.6667	0.984544	1>2	0.00675789	0.999583	Cysteine/Histidine-rich C1 domain family protein
TraesCS2D01G466800.2	-3.64386	11.5	0.996475	1>2	0.00194864	0.480836	Cysteine/Histidine-rich C1 domain family protein
TraesCS3D01G529500.1	-3.7866	42.6667	0.99523	1>2	0.00250456	0.674149	Cytochrome b5
TraesCSU01G084600LC.1	-2.60288	33.8333	0.88173	1>2	0.0417025	1	Cytochrome b5
TraesCS5D01G152500.1	-3.58496	11	0.975537	1>2	0.00996785	1	Cytochrome b5
TraesCS7B01G152000.1	-3.09954	35.3333	0.991407	1>2	0.00413694	0.956725	Cytochrome b561 and DOMON domain-containing protein
TraesCS7A01G255600.1	-3.04439	24.1667	0.980695	1>2	0.00821991	0.999984	Cytochrome b561 and DOMON domain-containing protein
TraesCS2A01G352000.1	-4.35755	19.5	0.99698	1>2	0.00167581	0.373767	Cytochrome b561 and DOMON domain-containing protein
TraesCS2B01G370200.1	-2.70044	16.5	0.968052	1>2	0.012468	1	Cytochrome b561 and DOMON domain-containing protein
TraesCS5A01G456800.1	-3.32193	18	0.997383	1>2	0.0014359	0.2825	Cytochrome b-c1 complex subunit 7
TraesCS5D01G561500LC.1	-2.47249	15.1667	0.983828	1>2	0.00712836	0.999809	Cytochrome b-c1 complex subunit 7
TraesCS7A01G139000.1	-2.58496	28.3333	0.886335	1>2	0.0403818	1	Cytochrome b-c1 complex subunit 8
TraesCS7B01G041000.1	-1.98935	16.8333	0.880013	1>2	0.0425766	1	Cytochrome b-c1 complex subunit 8
TraesCS3A01G219100.1	-2.11548	20	0.89073	1>2	0.0390937	1	Cytochrome c oxidase subunit 5B, mitochondrial
TraesCS3B01G249500.1	-2.45943	13.5	0.94109	1>2	0.0222442	1	Cytochrome c oxidase subunit 5B, mitochondrial
TraesCS5B01G094200.1	-2.21501	25.5	0.941587	1>2	0.0219989	1	Cytochrome c oxidase subunit 5C
TraesCS5B01G411700.1	-2.85798	12.5	0.967593	1>2	0.0125783	1	Cytochrome c oxidase subunit 6a, mitochondrial
TraesCS5D01G416700.1	-2.27302	11.5	0.955621	1>2	0.0169217	1	Cytochrome c oxidase subunit 6a, mitochondrial
TraesCS5A01G406700.1	-2.01792	10.1667	0.933489	1>2	0.0250884	1	Cytochrome c oxidase subunit 6a, mitochondrial
TraesCS2A01G164000.1	-3.90689	14	0.997832	1>2	0.00121158	0.201896	Cytochrome c oxidase subunit 6B
TraesCS2D01G171000.1	-2.80735	12	0.992029	1>2	0.00394977	0.943132	Cytochrome c oxidase subunit 6B
TraesCS7D01G349400.1	-3.42626	19.5	0.976292	1>2	0.00968404	1	Cytochrome P450
TraesCS4D01G247200.1	-4	15	0.983618	1>2	0.00720425	0.999838	Cytochrome P450
TraesCS2B01G592400.1	-3.52356	10.5	0.938015	1>2	0.0235406	1	Cytochrome P450
TraesCS3B01G179500.1	-3.52356	10.5	0.921047	1>2	0.0293658	1	Cytochrome P450
TraesCS7A01G373100.1	-3.52356	10.5	0.884731	1>2	0.0407897	1	Cytochrome P450
TraesCS5A01G511100.1	-5.97728	62	0.998386	1>2	0.000978248	0.127204	Cytochrome P450 family protein, expressed
TraesCS4B01G341600.1	-3.32912	30.1667	0.985223	1>2	0.00646109	0.999242	Cytochrome P450 family protein, expressed
TraesCS4D01G337500.1	-3.21723	27.6667	0.952935	1>2	0.0178455	1	Cytochrome P450 family protein, expressed
TraesCS4B01G342000.1	-4.83289	27.5	0.982707	1>2	0.00756413	0.999927	Cytochrome P450 family protein, expressed
TraesCS1A01G076700.1	-3.9542	14.5	0.980243	1>2	0.00840424	0.99999	Cytochrome P450 family protein, expressed
TraesCS4A01G132500.1	-2.70044	11	0.951572	1>2	0.018426	1	Cytochrome P450 family protein, expressed
TraesCS5A01G192500.1	-2.81762	20.1667	0.994212	1>2	0.00299103	0.803529	cytochrome P450, family 705, subfamily A, polypeptide 4
TraesCS6B01G499100LC.1	-3.9542	14.5	0.988102	1>2	0.00542532	0.994692	cytochrome P450, family 87, subfamily A, polypeptide 6
TraesCS5D01G067800.1	-4.08746	16	0.978481	1>2	0.00898405	0.999997	Cytochrome P450, putative
TraesCS2D01G128200.1	-2.9542	13.5	0.984953	1>2	0.00652185	0.999328	Cytochrome P450, putative, expressed
TraesCS4D01G120900.1	-4.12928	16.5	0.992479	1>2	0.00375796	0.925397	Cytochrome P450-like protein
TraesCS4A01G192500.1	-3.16993	16	0.98165	1>2	0.00794316	0.999969	Cytochrome P450-like protein
TraesCS4B01G122800.1	-3.64386	11.5	0.953016	1>2	0.0177796	1	Cytochrome P450-like protein
TraesCS3D01G111300.1	-3.32193	27	0.866795	1>2	0.0466506	1	Cytokinin oxidase/dehydrogenase
TraesCS4A01G437100.1	-3.70044	12	0.990371	1>2	0.00458675	0.978143	DAG protein, chloroplastic
TraesCS3A01G050800.1	-4.52356	44	0.995008	1>2	0.00261124	0.705974	D-Ala-D/L-Ala epimerase
TraesCS3D01G050400.1	-3.67243	23.5	0.993484	1>2	0.00336224	0.874099	D-Ala-D/L-Ala epimerase
TraesCS5B01G109600.1	-2.70044	16.5	0.96399	1>2	0.0139291	1	Dbj|BAA96220.1
TraesCS1A01G317200.1	-2.10579	25.3333	0.892654	1>2	0.0386	1	DCD (Development and cell death) domain protein
TraesCS1D01G435500LC.1	-2.13955	18.1667	0.869635	1>2	0.0458989	1	DCD (Development and cell death) domain protein
TraesCS4D01G197900.1	-3.75489	12.5	0.979349	1>2	0.0087585	0.999996	DDB1-and CUL4-associated factor
TraesCS2A01G566600.1	-2.70044	11	0.99083	1>2	0.00432968	0.96748	DDB1-and CUL4-associated factor-like protein 1
TraesCS1D01G052900.1	-3.93074	28.5	0.9892	1>2	0.00503041	0.989463	Defensin
TraesCS1A01G050900.1	-3.72792	24.5	0.976796	1>2	0.00954478	0.999999	Defensin
TraesCS1A01G050600.1	-2.68012	19.8333	0.988545	1>2	0.0052719	0.993043	Defensin
TraesCS1D01G053000.1	-3.85798	13.5	0.975471	1>2	0.0100057	1	Defensin
TraesCS6D01G234700.1	-3.01123	37.6667	0.945033	1>2	0.0207873	1	Dehydrin
TraesCS6A01G253300.1	-2.848	20.6667	0.966963	1>2	0.0127794	1	Dehydrin
TraesCS5B01G564000LC.1	-2.45943	13.5	0.900176	1>2	0.0360832	1	Dehydrin
TraesCS3B01G216100.1	-2.5518	17.8333	0.979843	1>2	0.00857239	0.999993	Deleted in split hand/splt foot protein 1
TraesCS3D01G190500.1	-2.06301	14.8333	0.935927	1>2	0.0242469	1	Deleted in split hand/splt foot protein 1
TraesCS3A01G186600.1	-2.85798	12.5	0.992333	1>2	0.00381828	0.931399	Deleted in split hand/splt foot protein 1
TraesCS3B01G046100.1	-3.70044	12	0.970029	1>2	0.0117312	1	Delta(7)-sterol-C5(6)-desaturase
TraesCS3A01G037600.1	-2.80735	12	0.958072	1>2	0.0160341	1	Delta(7)-sterol-C5(6)-desaturase
TraesCS7B01G193800.1	-4.08746	16	0.962207	1>2	0.0146915	1	Diacylglycerol O-acyltransferase 2
TraesCS7A01G225800.1	-3.80735	13	0.90298	1>2	0.0352437	1	Diacylglycerol O-acyltransferase 2
TraesCS4D01G211200.1	-3.58496	11	0.994602	1>2	0.00282891	0.765003	Digalactosyldiacylglycerol synthase (Chloroplastic)
TraesCS4A01G200600.1	-4.04439	15.5	0.961708	1>2	0.0147862	1	Digalactosyldiacylglycerol synthase 1, chloroplastic
TraesCS5A01G119600.1	-3.848	44.6667	0.995676	1>2	0.0022842	0.603127	Dihydrolipoamide acetyltransferase component of pyruvate dehydrogenase complex
TraesCS5A01G476700.1	-5.10852	33.5	0.999264	1>2	0.000474382	0.0188014	Dihydrolipoamide acetyltransferase component of pyruvate dehydrogenase complex
TraesCS5D01G490000.1	-4.9542	30	0.998476	1>2	0.000932445	0.11339	Dihydrolipoamide acetyltransferase component of pyruvate dehydrogenase complex
TraesCS5B01G489600.1	-2.70044	16.5	0.914306	1>2	0.0317404	1	Dihydrolipoamide acetyltransferase component of pyruvate dehydrogenase complex
TraesCS5B01G116300.1	-3.52356	10.5	0.988992	1>2	0.00509502	0.990559	Dihydrolipoamide acetyltransferase component of pyruvate dehydrogenase complex
TraesCS1B01G131300.1	-2.73697	17	0.960695	1>2	0.0150995	1	Dihydrolipoyl dehydrogenase
TraesCS1D01G109600.1	-2.58496	15	0.942179	1>2	0.0218401	1	Dihydrolipoyl dehydrogenase
TraesCS6B01G328700.1	-3.81762	43.6667	0.956611	1>2	0.0165142	1	Dihydroorotate dehydrogenase (Quinone)
TraesCS6D01G278900.1	-4	30	0.9972	1>2	0.0015436	0.322507	Dihydroorotate dehydrogenase (Quinone)
TraesCS6A01G299200.1	-2.81526	26.1667	0.932091	1>2	0.0254261	1	Dihydroorotate dehydrogenase (Quinone)
TraesCS1B01G017000.1	-5.12928	34	0.993619	1>2	0.00328501	0.861263	Dirigent protein
TraesCS1A01G011300.1	-3.58496	25.6667	0.968332	1>2	0.0123912	1	Dirigent protein
TraesCSU01G102500.1	-4.20945	17.5	0.996638	1>2	0.00183233	0.435793	Disease resistance protein (CC-NBS-LRR class) family
TraesCS4A01G439500.1	-2.70044	11	0.98994	1>2	0.00475184	0.983262	Disease resistance protein (CC-NBS-LRR class) family
TraesCS3A01G085200.2	-2.63559	12.1667	0.992292	1>2	0.00386193	0.935503	Disease resistance protein RPM1
TraesCS3B01G356500.1	-3.98489	44.5	0.996149	1>2	0.00208788	0.533766	Disulfide isomerase
TraesCS3A01G327100.1	-3.80735	13	0.987961	1>2	0.00545242	0.994941	Disulfide isomerase
TraesCS1B01G126100.1	-3.07477	116.333	0.962473	1>2	0.0146212	1	Disulfide-isomerase
TraesCS1D01G106500.1	-1.95693	16.3333	0.890168	1>2	0.0391732	1	Disulfide-isomerase
TraesCS1A01G097700.1	-2.62449	15.5	0.965242	1>2	0.0135038	1	Disulfide-isomerase
TraesCS1D01G445700.1	-3.52356	10.5	0.981972	1>2	0.00780708	0.999958	DNA damage-binding protein 1
TraesCS1B01G387000.1	-2.56585	31.1667	0.939731	1>2	0.0227814	1	DNA-binding
TraesCS1B01G248100.1	-2.90689	13	0.987663	1>2	0.00562315	0.99628	DNA-directed RNA polymerase
TraesCS2A01G176900LC.1	-3	14	0.995242	1>2	0.00248928	0.669445	DNA-directed RNA polymerase II family protein
TraesCS2B01G194500.1	-2.01381	13.1667	0.940126	1>2	0.0225628	1	DNA-directed RNA polymerase II family protein
TraesCS2D01G175800.1	-2.27302	11.5	0.907395	1>2	0.0339792	1	DNA-directed RNA polymerase II family protein
TraesCS2D01G390500LC.1	-3.75489	12.5	0.934952	1>2	0.0245458	1	DNA-directed RNA polymerase II subunit RPB1
TraesCS5A01G114800.1	-4.61471	23.5	0.998452	1>2	0.000950694	0.118836	DNA-directed RNA polymerase subunit N
TraesCS2D01G111300.1	-3.90689	14	0.995853	1>2	0.00218299	0.568036	DNA-directed RNA polymerases I, II, and III subunit rpabc3
TraesCS4B01G185600.1	-3.9542	14.5	0.996847	1>2	0.00175678	0.405818	DnaJ
TraesCS6A01G136600.1	-3.04439	24.1667	0.99475	1>2	0.002748	0.744016	Dof domain, zinc finger protein
TraesCS7B01G315600.1	-3	14	0.988669	1>2	0.00521922	0.992375	Dolichyl-diphosphooligosaccharide--protein glycosyltransferase 48 kDa subunit
TraesCS7D01G409000.1	-3.64386	11.5	0.995854	1>2	0.00217787	0.566237	Dolichyl-diphosphooligosaccharide--protein glycosyltransferase 48 kDa subunit
TraesCS7D01G029800.1	-2.01792	10.1667	0.94672	1>2	0.0202742	1	Dolichyl-diphosphooligosaccharide--protein glycosyltransferase subunit DAD1
TraesCS2D01G558800.1	-2.85798	12.5	0.993106	1>2	0.00348247	0.892129	Dolichyl-diphosphooligosaccharide--protein glycosyltransferase subunit STT3
TraesCS1A01G218900.1	-2.5325	11.1667	0.944242	1>2	0.0209987	1	Dual specificity protein phosphatase
TraesCS6A01G165400.1	-4.9542	30	0.998823	1>2	0.000749598	0.0652655	DUF1680 domain protein
TraesCS4A01G019800.1	-3.70044	12	0.98374	1>2	0.00716629	0.999824	DUF1997 family protein
TraesCS5D01G100100.1	-4.9542	30	0.997494	1>2	0.00138895	0.265531	DUF538 family protein (Protein of unknown function, DUF538)
TraesCS5B01G092500.1	-4.85798	28	0.999175	1>2	0.000525932	0.0249361	DUF538 family protein (Protein of unknown function, DUF538)
TraesCSU01G068000.1	-4.52356	22	0.961931	1>2	0.0147387	1	DUF538 family protein (Protein of unknown function, DUF538)
TraesCS4A01G171900.1	-4.12928	16.5	0.994245	1>2	0.00298587	0.802385	DUF538 family protein (Protein of unknown function, DUF538)
TraesCS5A01G086600.1	-3.52356	10.5	0.96087	1>2	0.0150147	1	DUF538 family protein (Protein of unknown function, DUF538)
TraesCS4B01G032300.1	-7.3443	161.5	0.998877	1>2	0.000715584	0.057687	DUF538 family protein, putative (Protein of unknown function, DUF538)
TraesCS4A01G280500.1	-5.71882	155	0.998681	1>2	0.000828946	0.0841569	DUF538 family protein, putative (Protein of unknown function, DUF538)
TraesCS3B01G283600.1	-6.08746	67	0.999014	1>2	0.000631756	0.0408531	DUF538 family protein, putative (Protein of unknown function, DUF538)
TraesCS4D01G030000.1	-4.06609	31.5	0.996473	1>2	0.00195333	0.482667	DUF538 family protein, putative (Protein of unknown function, DUF538)
TraesCS4B01G047700.1	-2.20645	15.6667	0.893869	1>2	0.0382689	1	Dynamin
TraesCS5A01G515400.1	-2.51096	15.6667	0.936357	1>2	0.0241727	1	E2 ubiquitin-conjugating-like enzyme
TraesCS6D01G005600.1	-2.52838	20.6667	0.985719	1>2	0.00625942	0.998875	E3 ubiquitin-protein ligase
TraesCS4A01G083500.1	-1.6845	10.3333	0.857796	1>2	0.0496374	1	E3 ubiquitin-protein ligase
TraesCSU01G068700.1	-3.85798	13.5	0.997828	1>2	0.00121671	0.203629	E3 ubiquitin-protein ligase family
TraesCS2A01G127100.1	-2.21723	12.1667	0.955535	1>2	0.0169728	1	Early response to dehydration 15-like protein
TraesCS5B01G515500.1	-4.32193	38	0.999316	1>2	0.000424209	0.0139046	Electron transfer flavoprotein subunit alpha, mitochondrial
TraesCS4D01G124100.1	-3.52356	10.5	0.994708	1>2	0.00276835	0.749386	ELMO domain containing protein
TraesCS4A01G363800.1	-3.09276	40.1667	0.862723	1>2	0.047953	1	Elongation factor
TraesCS5B01G509600.1	-3.1883	35.1667	0.912335	1>2	0.0324315	1	Elongation factor
TraesCS5D01G509700.1	-2.90689	26	0.885615	1>2	0.0406462	1	Elongation factor
TraesCS5B01G509500.1	-3.64386	11.5	0.994097	1>2	0.00305315	0.816917	Elongation factor
TraesCS2B01G097100.1	-3.53138	84.5	0.898527	1>2	0.0365776	1	Elongation factor 1-alpha
TraesCS5A01G415400.1	-3.43045	52.1667	0.904105	1>2	0.0346692	1	Elongation factor 1-alpha
TraesCS2D01G080900.1	-3.70598	40.1667	0.99763	1>2	0.00135443	0.252814	Elongation factor 1-alpha
TraesCS2B01G097300.1	-3.04439	38.6667	0.944388	1>2	0.0209703	1	Elongation factor 1-alpha
TraesCS4D01G197100.1	-3.75489	37.5	0.996069	1>2	0.00211697	0.544534	Elongation factor 1-alpha
TraesCS4A01G107600.1	-2.83872	26.6667	0.943442	1>2	0.0212552	1	Elongation factor 1-alpha
TraesCS2B01G196100.1	-3.35755	55.5	0.950663	1>2	0.0188362	1	Elongation factor 1-beta
TraesCS2D01G128300.1	-3.42626	19.5	0.990401	1>2	0.00455018	0.976839	Elongation factor 1-beta
TraesCS2A01G125200.1	-2.43296	14.6667	0.958858	1>2	0.0156985	1	Elongation factor 1-beta
TraesCS2A01G169800.1	-2.64386	10.5	0.936999	1>2	0.0239511	1	Elongation factor 1-beta
TraesCS7D01G360200.2	-3.9542	14.5	0.987865	1>2	0.00547975	0.995181	Elongation factor 1-gamma
TraesCS4A01G330400.1	-2.64386	10.5	0.938718	1>2	0.0232481	1	Elongation factor Tu
TraesCS4A01G248200.1	-3.90689	28	0.998907	1>2	0.000705886	0.0555947	Endoglucanase
TraesCS7A01G204500.1	-4.39232	20	0.978612	1>2	0.00894889	0.999997	Endoglucanase
TraesCS6B01G122200.1	-4.06609	31.5	0.998547	1>2	0.00091003	0.106763	Endoglucanase 11
TraesCS6D01G089000.1	-4.90689	29	0.997667	1>2	0.00132057	0.240349	Endoglucanase 11
TraesCS5A01G014500.1	-3.70834	84.5	0.901536	1>2	0.0357456	1	Enolase
TraesCS5A01G188100.1	-4.20945	17.5	0.994104	1>2	0.00303767	0.813637	Enolase
TraesCS7A01G370200.1	-4.2984	105.833	0.989242	1>2	0.00497891	0.988508	Enoyl reductase
TraesCS5A01G172700.1	-5.55459	46	0.998675	1>2	0.000842534	0.0877861	Enoyl reductase
TraesCS5D01G177200.1	-5.08746	33	0.998311	1>2	0.00100621	0.13583	Enoyl reductase
TraesCS7D01G352900.1	-4	15	0.998158	1>2	0.0010908	0.162986	Enoyl reductase
TraesCS7D01G224000.1	-5.49985	88.5	0.992111	1>2	0.00393312	0.941753	Epoxide hydrolase 2
TraesCS1B01G148400.1	-2.90689	13	0.991928	1>2	0.00398327	0.945816	ER membrane protein complex subunit 1
TraesCS4A01G085700.1	-3.70044	12	0.997287	1>2	0.00147752	0.297735	ERAD-associated E3 ubiquitin-protein ligase component HRD3A
TraesCS4B01G175100.1	-2.39232	14.1667	0.968171	1>2	0.0124351	1	Ethylene insensitive 3-like product
TraesCS4A01G274300.1	-3.75489	12.5	0.994393	1>2	0.00292511	0.788432	Ethylene receptor
TraesCS3A01G328000.1	-3.58496	11	0.996624	1>2	0.00183726	0.437698	Ethylene-responsive factor-like transcription factor
TraesCS7A01G158000.1	-4.06609	63	0.997242	1>2	0.00150845	0.309204	Ethylene-responsive transcription factor
TraesCS5B01G214400.1	-4.24793	54	0.999019	1>2	0.000626307	0.0399064	Ethylene-responsive transcription factor
TraesCS5D01G223700.1	-3.05445	31.6667	0.992776	1>2	0.00363312	0.911554	Ethylene-responsive transcription factor
TraesCS6B01G331000.1	-4.08746	16	0.991171	1>2	0.00422048	0.961728	ethylene-responsive transcription factor
TraesCS6A01G343300.1	-2.3505	13.6667	0.980111	1>2	0.00847136	0.999991	Ethylene-responsive transcription factor
TraesCS2B01G304800.1	-3.75489	12.5	0.955052	1>2	0.0170759	1	Ethylene-responsive transcription factor
TraesCS6B01G375400.1	-2.32193	12	0.970894	1>2	0.0113797	1	Ethylene-responsive transcription factor
TraesCS3D01G039000.1	-2.64386	10.5	0.936263	1>2	0.0241875	1	Ethylene-responsive transcription factor
TraesCS7D01G222800.1	-3.9542	29	0.990962	1>2	0.00428678	0.965326	Eukaryotic aspartyl protease family protein
TraesCS7D01G399500.1	-4.49185	21.5	0.973323	1>2	0.0106742	1	Eukaryotic aspartyl protease family protein
TraesCS7A01G219300.1	-3.58496	11	0.994998	1>2	0.00263146	0.711807	Eukaryotic aspartyl protease family protein
TraesCS2B01G603500.1	-3.58496	11	0.995034	1>2	0.00260615	0.704499	Eukaryotic aspartyl protease family protein, putative
TraesCS4D01G038300.1	-3	14	0.989852	1>2	0.00479528	0.984412	Eukaryotic peptide chain release factor subunit 1-1
TraesCS4B01G040900.1	-2.63559	12.1667	0.972124	1>2	0.0109598	1	Eukaryotic peptide chain release factor subunit 1-1
TraesCS2A01G192900.1	-3.58496	11	0.996073	1>2	0.00211207	0.542736	Eukaryotic peptide chain release factor subunit 1-1
TraesCS6A01G289000.1	-3.52356	10.5	0.995101	1>2	0.00257054	0.694063	Eukaryotic translation initiation factor
TraesCS7A01G333700.1	-2.70044	22	0.937019	1>2	0.0239364	1	Eukaryotic translation initiation factor 1A
TraesCS4A01G134000.1	-2.58496	28.3333	0.95963	1>2	0.0154516	1	Eukaryotic translation initiation factor 2 beta subunit, putative, expressed
TraesCS4A01G113300.1	-2.80735	12	0.969469	1>2	0.0119354	1	Eukaryotic translation initiation factor 2 subunit alpha
TraesCS3B01G019500.1	-2.9542	13.5	0.968857	1>2	0.0121406	1	Eukaryotic translation initiation factor 3 subunit A
TraesCS5B01G446600.1	-4	15	0.984142	1>2	0.00698425	0.99974	Eukaryotic translation initiation factor 3 subunit B
TraesCS5D01G228100.1	-3.70044	12	0.969389	1>2	0.0120215	1	Eukaryotic translation initiation factor 3 subunit C
TraesCS5B01G219100.1	-3.52356	10.5	0.974501	1>2	0.0103198	1	Eukaryotic translation initiation factor 3 subunit C
TraesCS5D01G201800.1	-3.90689	14	0.996847	1>2	0.00176148	0.407692	Eukaryotic translation initiation factor 3 subunit I
TraesCS7D01G350400.1	-2.47805	10.6667	0.986388	1>2	0.00603085	0.998258	Eukaryotic translation initiation factor 3 subunit I
TraesCS4A01G005900.1	-3.36257	21.6667	0.986538	1>2	0.00598048	0.998084	Eukaryotic translation initiation factor 3 subunit K
TraesCS3A01G521500.1	-2.75489	11.5	0.989955	1>2	0.00473945	0.98292	Eukaryotic translation initiation factor 4E
TraesCS6D01G109000.1	-2.51987	26.8333	0.945081	1>2	0.0207732	1	Eukaryotic translation initiation factor 5
TraesCS6A01G119100.1	-2.06301	14.8333	0.939014	1>2	0.0231167	1	Eukaryotic translation initiation factor 5
TraesCS2A01G182600.1	-3.36923	28	0.994691	1>2	0.00277846	0.752037	Eukaryotic translation initiation factor 5A
TraesCS2B01G209100.1	-2.43296	14.6667	0.962622	1>2	0.0144687	1	Eukaryotic translation initiation factor 5A
TraesCS2A01G230200.1	-2.46949	19.6667	0.872007	1>2	0.0452003	1	Excitatory amino acid transporter 1
TraesCS4D01G070700.1	-3.58496	11	0.953579	1>2	0.0176218	1	Exocyst complex component SEC3A
TraesCS4D01G014300.1	-2.9386	20	0.992941	1>2	0.00355729	0.902187	Exodeoxyribonuclease 7 large subunit
TraesCS1B01G310300.1	-5.35755	40	0.998279	1>2	0.0010206	0.140271	Expansin
TraesCS3B01G376900.1	-4.72792	25.5	0.999103	1>2	0.000569549	0.0308495	Expansin
TraesCS3A01G344800.1	-4.70044	25	0.99927	1>2	0.000467665	0.0180784	Expansin
TraesCS5B01G494400.1	-2.9542	13.5	0.971441	1>2	0.0111899	1	Expansin
TraesCS3D01G338400.1	-3.75489	12.5	0.996788	1>2	0.00179416	0.420753	Expansin
TraesCS6A01G307900.1	-2.70044	11	0.940457	1>2	0.0224755	1	Expansin
TraesCS1D01G215400.1	-5.98868	62.5	0.99873	1>2	0.000780518	0.0722225	Expansin protein
TraesCS1A01G212400.1	-5.84549	56.5	0.999044	1>2	0.000615367	0.0380394	Expansin protein
TraesCS1A01G212600.1	-4.39232	20	0.974839	1>2	0.0102715	1	Expansin protein
TraesCS1A01G212000.1	-3.85798	13.5	0.958399	1>2	0.0159221	1	Expansin protein
TraesCS4D01G006700.1	-2.6893	18.1667	0.990074	1>2	0.00472096	0.982397	F1F0-ATPase inhibitor protein
TraesCS7D01G349200LC.1	-2.65535	17.6667	0.977572	1>2	0.00927161	0.999999	F1F0-ATPase inhibitor protein
TraesCS2B01G082700.1	-2.05445	13.6667	0.930836	1>2	0.0261359	1	FACT complex subunit SPT16
TraesCS2A01G069500.1	-2.21723	12.1667	0.960302	1>2	0.0152574	1	FACT complex subunit SPT16
TraesCS7B01G300200.1	-4.93074	29.5	0.998752	1>2	0.000765011	0.0687033	FAD-binding Berberine family protein
TraesCS7A01G400100.1	-4.67243	24.5	0.994857	1>2	0.0027024	0.731693	FAD-binding Berberine family protein
TraesCS1B01G425000.1	-3.58496	22	0.989706	1>2	0.00483281	0.985346	Fasciclin-like arabinogalactan protein
TraesCS2B01G263900.1	-2.85798	12.5	0.99377	1>2	0.00322377	0.850358	Fasciclin-like arabinogalactan protein
TraesCS5D01G338000LC.1	-2.80735	12	0.965172	1>2	0.0135494	1	Fasciclin-like arabinogalactan protein
TraesCS1D01G404600.1	-3.58496	11	0.976108	1>2	0.00973094	1	Fasciclin-like arabinogalactan protein
TraesCS5B01G428500.1	-3.52356	10.5	0.988761	1>2	0.00518632	0.991928	Fasciclin-like arabinogalactan protein
TraesCS5B01G251600.1	-2.16993	10.5	0.901918	1>2	0.0356153	1	Fasciclin-like arabinogalactan protein
TraesCS2A01G165600.1	-3.77259	38	0.99583	1>2	0.00219832	0.573405	Fasciclin-like arabinogalactan-protein-like
TraesCS6D01G260200.1	-4.81378	180.833	0.983917	1>2	0.00706772	0.999782	Fatty acid desaturase
TraesCS6A01G280000.1	-3.70598	40.1667	0.98055	1>2	0.00826161	0.999985	Fatty acid desaturase
TraesCS7B01G408900.1	-4.93074	29.5	0.980164	1>2	0.00842942	0.99999	Fatty acid hydroxylase superfamily
TraesCS7D01G488800.1	-3.85798	27	0.97952	1>2	0.00869895	0.999995	Fatty acid hydroxylase superfamily
TraesCS6A01G150000.1	-3.64386	11.5	0.976247	1>2	0.00970275	1	Fatty acid hydroxylase superfamily
TraesCS6D01G139700.1	-2.75489	11.5	0.93886	1>2	0.0231459	1	Fatty acid hydroxylase superfamily
TraesCS6D01G369400.1	-5.05945	140.167	0.974115	1>2	0.0104273	1	Fatty acid hydroxylase superfamily protein
TraesCS1A01G150900.1	-6.03342	129	0.999752	1>2	0.000123813	0.000247626	Fatty acid hydroxylase superfamily protein
TraesCS6A01G384600.1	-4.43142	89.1667	0.98442	1>2	0.0068635	0.999665	Fatty acid hydroxylase superfamily protein
TraesCS6D01G116200.1	-4.84549	55.5	0.996468	1>2	0.001958	0.484494	Fatty acid oxidation complex subunit alpha
TraesCS3B01G102100.1	-3.12928	15.5	0.950736	1>2	0.0188229	1	Fatty acid oxidation complex subunit alpha
TraesCS4A01G304400.1	-5.5157	149.167	0.975449	1>2	0.0100152	1	Fatty acyl-CoA reductase
TraesCS6D01G381700.1	-3.52356	10.5	0.994379	1>2	0.00295023	0.794303	FBD-associated F-box protein
TraesCS3A01G407700.1	-3.88264	27.5	0.99884	1>2	0.00073998	0.0630692	F-box family protein
TraesCS2A01G320200.1	-4.08746	16	0.987392	1>2	0.00568454	0.996676	F-box family protein
TraesCS3B01G418800.1	-4.12928	16.5	0.993007	1>2	0.00353595	0.899394	F-box protein
TraesCS7D01G373800.1	-3.20945	16.5	0.979688	1>2	0.00863994	0.999994	F-box protein
TraesCS1B01G041200.1	-2.64386	10.5	0.989225	1>2	0.00499183	0.988754	F-box protein-like
TraesCS5B01G516000.1	-3.62059	37.6667	0.992349	1>2	0.00381278	0.930869	Ferredoxin
TraesCS4A01G356200.1	-3.15131	34.1667	0.987735	1>2	0.00556197	0.995842	Ferredoxin
TraesCS5D01G516100.1	-3.03427	31.1667	0.948125	1>2	0.0197266	1	Ferredoxin
TraesCS6D01G005000.1	-4.08746	16	0.998325	1>2	0.00100146	0.134367	Ferredoxin-thioredoxin reductase catalytic chain
TraesCS6D01G143400.1	-4.20945	17.5	0.994277	1>2	0.0029705	0.798938	Fiber protein Fb15
TraesCS6A01G153900.1	-2.01792	10.1667	0.94672	1>2	0.0202604	1	Fiber protein Fb15
TraesCS4D01G274800.1	-2.6893	18.1667	0.988039	1>2	0.00543882	0.994817	flocculation FLO11-like protein
TraesCS4B01G066400.1	-3.85798	13.5	0.995964	1>2	0.00213691	0.551752	formate dehydrogenase
TraesCS5A01G232800.1	-3.55459	21.5	0.984591	1>2	0.00674272	0.999569	Formate--tetrahydrofolate ligase
TraesCS7D01G315500.1	-2.64386	10.5	0.985506	1>2	0.00634128	0.99904	Fructokinase-2
TraesCS3D01G026400.1	-3.63941	49.6667	0.962641	1>2	0.0144334	1	Fructose-bisphosphate aldolase
TraesCS3D01G384000.1	-3.85798	13.5	0.985101	1>2	0.00649137	0.999286	Fructose-bisphosphate aldolase
TraesCS3A01G391500.1	-2.16993	11.6667	0.977987	1>2	0.00911818	0.999998	Fructose-bisphosphate aldolase
TraesCS4B01G167200.1	-3.20945	16.5	0.997044	1>2	0.00163697	0.358576	Fumarate hydratase, class II
TraesCS6D01G153400.1	-5.10852	33.5	0.997896	1>2	0.00116454	0.186384	Fumarylacetoacetase
TraesCS6B01G192200.1	-3.12102	25.6667	0.988825	1>2	0.00516673	0.991651	Fumarylacetoacetase
TraesCS3B01G395900.1	-2.99095	23.1667	0.96809	1>2	0.012457	1	Gamma-glutamyl phosphate reductase
TraesCS6D01G065900.1	-2.64386	10.5	0.986954	1>2	0.00583113	0.997465	Gamma-glutamylcyclotransferase
TraesCS5B01G302500.1	-3.24793	17	0.984792	1>2	0.00660584	0.999432	GDP-mannose-3',5'-epimerase
TraesCS5A01G302400.1	-3	14	0.990404	1>2	0.00454405	0.976614	GDP-mannose-3',5'-epimerase
TraesCS7D01G530700.1	-4.49185	64.5	0.916685	1>2	0.0309355	1	GDSL esterase/lipase
TraesCS4A01G397000.1	-5.91886	59.5	0.999039	1>2	0.000620767	0.0389638	GDSL esterase/lipase
TraesCS7D01G093200.1	-5.45943	43	0.998197	1>2	0.00106732	0.155273	GDSL esterase/lipase
TraesCS7B01G467100.1	-5.39232	41	0.994094	1>2	0.00305828	0.817998	GDSL esterase/lipase
TraesCS1A01G105800.1	-3.21723	27.6667	0.99577	1>2	0.00223899	0.587551	GDSL esterase/lipase
TraesCSU01G461400LC.1	-4.75489	26	0.973393	1>2	0.0106442	1	GDSL esterase/lipase
TraesCS7A01G348600.1	-3.58496	25.6667	0.990132	1>2	0.00467183	0.980937	GDSL esterase/lipase
TraesCS7A01G097100.1	-4.42626	20.5	0.998936	1>2	0.000696392	0.0535498	GDSL esterase/lipase
TraesCS7D01G330100.1	-4	15	0.986362	1>2	0.00604533	0.998305	GDSL esterase/lipase
TraesCS5B01G289600.1	-3.2854	17.5	0.988481	1>2	0.0052983	0.993358	Genome polyprotein
TraesCS7B01G289600.1	-2.70044	11	0.894581	1>2	0.0379587	1	Germin-like protein
TraesCS1D01G254500.1	-3.93074	28.5	0.998997	1>2	0.000652492	0.0446634	Gibberellin receptor GID1a
TraesCS7B01G115300.1	-3.80735	13	0.989119	1>2	0.0050497	0.989802	Gibberellin-regulated family protein
TraesCS4B01G142000.1	-2.06301	14.8333	0.934036	1>2	0.0249375	1	Glucan endo-1,3-beta-glucosidase
TraesCS1A01G332500.1	-3.52356	10.5	0.943355	1>2	0.0212695	1	Glucan endo-1,3-beta-glucosidase 1
TraesCS6B01G355600.1	-3.80735	13	0.971736	1>2	0.011064	1	Glucan endo-1,3-beta-glucosidase 3
TraesCS5D01G322700.1	-2.34239	28.5	0.903387	1>2	0.0349288	1	Glucosamine-6-phosphate deaminase
TraesCS5B01G317000.1	-3.32193	18	0.99689	1>2	0.00173792	0.398313	Glucosamine-6-phosphate deaminase
TraesCS5A01G292900LC.1	-4.52356	22	0.973487	1>2	0.0106243	1	Glucose-1-phosphate adenylyltransferase
TraesCS1A01G419600.1	-3.52356	21	0.984498	1>2	0.00681081	0.999626	Glucose-1-phosphate adenylyltransferase
TraesCS5D01G182600.1	-3.64386	11.5	0.90446	1>2	0.0345768	1	Glucose-1-phosphate adenylyltransferase
TraesCS5D01G253700.1	-2.90689	13	0.992128	1>2	0.00392213	0.940824	Glucose-6-phosphate isomerase
TraesCS7A01G287500.1	-3.2854	17.5	0.985422	1>2	0.00639362	0.999134	Glucose-6-phosphate/phosphate translocator
TraesCS2A01G220400.1	-3.20945	33	0.976654	1>2	0.0095725	0.999999	Glucose-6-phosphate/phosphate translocator-like protein
TraesCS1D01G086000LC.1	-2.08746	13	0.873494	1>2	0.044531	1	Glucose-methanol-choline (GMC) oxidoreductase family protein
TraesCS6B01G095900.1	-2.70044	11	0.989478	1>2	0.00491515	0.987213	Glucuronokinase 1
TraesCS1D01G309900.1	-3.16993	16	0.991921	1>2	0.00399446	0.946688	Glutamate formiminotransferase 1
TraesCS3B01G464600.1	-4.20945	17.5	0.966798	1>2	0.0128581	1	glutamate receptor 1.3
TraesCS4D01G240700.1	-5.72792	52	0.999649	1>2	0.000277186	0.00332121	Glutamine synthetase
TraesCS4A01G266900.1	-3.78136	25.5	0.995079	1>2	0.00257564	0.695569	Glutamine synthetase
TraesCS1A01G143000.1	-2.75489	11.5	0.992241	1>2	0.00388372	0.937477	Glutamine synthetase, putative, expressed
TraesCS1B01G191200.1	-2.30743	13.1667	0.968693	1>2	0.0122388	1	Glutamyl-tRNA reductase
TraesCS4A01G142000.1	-4.39232	20	0.994567	1>2	0.00284406	0.768807	Glutathione peroxidase
TraesCS1A01G045700.1	-4.39232	80	0.983138	1>2	0.00742607	0.9999	Glutathione S-transferase
TraesCS3A01G452900.1	-3.34577	27.5	0.994915	1>2	0.00266189	0.72044	Glutathione S-transferase
TraesCS3D01G445400.1	-3.90689	14	0.997413	1>2	0.00140998	0.273072	Glutathione S-transferase
TraesCS5B01G057800.1	-3.52356	10.5	0.995154	1>2	0.00254522	0.686496	Glutathione S-transferase
TraesCS4A01G103800.1	-3.80735	13	0.997744	1>2	0.00128132	0.226215	Glutathione-S-transferase
TraesCS7B01G213300.1	-3.85798	13.5	0.990489	1>2	0.00448883	0.974506	Glyceraldehyde-3-phosphate dehydrogenase
TraesCS6D01G196300.2	-2.01792	10.1667	0.961124	1>2	0.0149181	1	Glyceraldehyde-3-phosphate dehydrogenase
TraesCS3B01G710800LC.1	-2.39232	14.1667	0.941354	1>2	0.0221432	1	Glycerol-3-phosphate acyltransferase 1
TraesCS6D01G189300.1	-3.8437	31.1667	0.993801	1>2	0.00319296	0.844657	Glycerophosphodiester phosphodiesterase
TraesCS6B01G186400.1	-3.62449	34	0.998293	1>2	0.00101101	0.137305	Glycine cleavage system H family protein
TraesCS2B01G486800.1	-4.00346	65.1667	0.992823	1>2	0.00358968	0.906286	Glycine-rich cell wall structural protein
TraesCS2A01G624000LC.1	-4.08746	16	0.972195	1>2	0.0109183	1	Glycine-rich cell wall structural protein
TraesCS3D01G023700.1	-2.8413	18.5	0.984939	1>2	0.00654476	0.999358	Glycine-rich domain-containing protein 2
TraesCS2D01G196800.1	-2.69408	63.8333	0.938127	1>2	0.023482	1	Glycine-rich protein
TraesCS4D01G020900.1	-3.77259	38	0.996563	1>2	0.00188135	0.454745	Glycine-rich protein
TraesCS4B01G025800LC.1	-3.18982	32.5	0.971627	1>2	0.0110954	1	Glycine-rich protein
TraesCS4A01G290900.1	-3.93074	28.5	0.993728	1>2	0.00325431	0.85588	Glycine-rich protein
TraesCS6A01G224700.1	-2.21723	12.1667	0.977694	1>2	0.00919922	0.999999	Glycolipid transfer protein domain-containing protein
TraesCS2A01G141900.1	-4.67243	24.5	0.999094	1>2	0.000575565	0.031728	Glycoprotein membrane GPI-anchored
TraesCS2D01G145400.1	-3.49185	20.5	0.997867	1>2	0.00119084	0.194979	Glycoprotein membrane GPI-anchored
TraesCS2B01G167100.1	-3.64386	11.5	0.995797	1>2	0.00221875	0.580518	Glycoprotein membrane GPI-anchored
TraesCS2B01G357500.1	-4	15	0.998159	1>2	0.00108616	0.161441	Glycosyl hydrolase family 5 protein
TraesCS2D01G338100.1	-2.22239	11	0.962814	1>2	0.0143509	1	Glycosyl hydrolase family 5 protein
TraesCS5D01G536500.1	-3.55459	21.5	0.996761	1>2	0.00180353	0.424488	Glycosyltransferase
TraesCS5B01G549300.1	-4.16993	17	0.998404	1>2	0.000968976	0.124381	Glycosyltransferase
TraesCS5D01G536200.1	-3	14	0.979129	1>2	0.00881827	0.999996	Glycosyltransferase
TraesCS7D01G051100.1	-3.85798	13.5	0.930071	1>2	0.0262443	1	Glycosyltransferase
TraesCS3A01G022200.1	-2.16993	10.5	0.952416	1>2	0.0180953	1	Glycosyltransferase
TraesCS3B01G474200.1	-3.55459	21.5	0.988718	1>2	0.0051929	0.992019	glycosyltransferase family exostosin protein
TraesCS3A01G440100.1	-3.2854	17.5	0.995411	1>2	0.00241142	0.645154	glycosyltransferase family exostosin protein
TraesCS3D01G432900.1	-2.51096	15.6667	0.98796	1>2	0.00545923	0.995002	glycosyltransferase family exostosin protein
TraesCS2D01G512800.1	-3.45943	20	0.997394	1>2	0.00142562	0.278735	Glycosyltransferases
TraesCS7A01G441400.1	-3.20945	16.5	0.993787	1>2	0.00321352	0.848477	Glycosyltransferases
TraesCS7D01G430700.1	-1.88452	11.6667	0.909724	1>2	0.0329594	1	Glycosyltransferases
TraesCS2B01G539600.1	-3.58496	11	0.995258	1>2	0.00247903	0.666279	Glycosyltransferases
TraesCS1A01G064000.1	-3.52356	10.5	0.99526	1>2	0.0024739	0.664689	Glycosyltransferases
TraesCS1D01G064500.1	-2.64386	10.5	0.984942	1>2	0.00653713	0.999348	Glycosyltransferases
TraesCS4D01G026300.1	-5.16993	35	0.985725	1>2	0.00624454	0.998842	GMP synthase [glutamine-hydrolyzing]
TraesCS6A01G284700.1	-1.93289	10.3333	0.952827	1>2	0.0179769	1	GPI-anchored protein LORELEI
TraesCS4B01G248900.1	-3.90689	14	0.993308	1>2	0.00342983	0.884525	GTPase Der
TraesCS1A01G181400.1	-3.75489	12.5	0.985153	1>2	0.00646866	0.999253	GTPase-activating protein GYP7
TraesCS5D01G322800.1	-2.64386	10.5	0.985278	1>2	0.00644607	0.999219	GTPase-activating protein GYP7
TraesCS1A01G413000.1	-2.58496	21.6667	0.987296	1>2	0.00573305	0.99696	GTP-binding nuclear protein
TraesCS1B01G443100.1	-2.8413	18.5	0.955837	1>2	0.016845	1	GTP-binding nuclear protein
TraesCS3B01G297300.1	-2.87774	21.1667	0.899029	1>2	0.0363489	1	Guanine nucleotide-binding protein beta subunit-like protein
TraesCS3A01G263900.1	-2.70044	11	0.931505	1>2	0.0256582	1	Guanine nucleotide-binding protein beta subunit-like protein
TraesCS3D01G264000.1	-3.52356	10.5	0.921715	1>2	0.0291515	1	Guanine nucleotide-binding protein beta subunit-like protein
TraesCS6D01G269300.1	-3.70044	12	0.956936	1>2	0.0163744	1	H/ACA ribonucleoprotein complex subunit 2-like protein
TraesCS6A01G042600.1	-2.93546	22.1667	0.961094	1>2	0.0149422	1	Heat shock 70 kDa protein
TraesCS5B01G396100.1	-3.65535	38.6667	0.995798	1>2	0.00220855	0.57697	Heavy metal transport/detoxification superfamily protein
TraesCSU01G032600.1	-2.01792	10.1667	0.941306	1>2	0.0221721	1	Heavy metal transport/detoxification superfamily protein
TraesCS2D01G063000.1	-5.16993	70	0.999584	1>2	0.0003166	0.00568357	Heavy metal-associated domain containing protein, expressed
TraesCS2A01G064900.1	-4.53398	66.5	0.998747	1>2	0.000770208	0.0698706	Heavy metal-associated domain containing protein, expressed
TraesCS2B01G077100.1	-3.58496	11	0.961603	1>2	0.0148101	1	Heavy metal-associated domain containing protein, expressed
TraesCS6B01G402600.1	-3.93074	28.5	0.998592	1>2	0.000879024	0.0977811	Heparanase
TraesCS6D01G350300.1	-3.58496	11	0.9938	1>2	0.00320326	0.846577	Heparanase
TraesCS1B01G126800LC.1	-2.16993	11.6667	0.88017	1>2	0.0425349	1	high chlorophyll fluorescent 107
TraesCS7A01G552400.1	-3.90689	14	0.99449	1>2	0.00287933	0.777513	High mobility group protein
TraesCS6D01G233800.1	-3.70044	12	0.996599	1>2	0.00185209	0.443413	Hippocampus abundant transcript 1 protein
TraesCS4A01G128600.1	-2.81378	32.1667	0.876693	1>2	0.0435661	1	Histidine triad nucleotide binding protein
TraesCS5B01G448500.1	-4.22882	35.5	0.997391	1>2	0.00143076	0.280617	Histone H1
TraesCS5D01G451300.1	-2.71741	24.1667	0.98515	1>2	0.00647621	0.999264	Histone H1
TraesCS5A01G443800.1	-3.2854	17.5	0.984638	1>2	0.00670475	0.999535	Histone H1
TraesCS5D01G451200.1	-2.12102	11.1667	0.88722	1>2	0.040057	1	Histone H1
TraesCS5B01G387100.1	-2.37638	18.1667	0.950467	1>2	0.0188762	1	Histone H2A
TraesCS5D01G392100.1	-2.05209	17.8333	0.882107	1>2	0.0414935	1	Histone H2A
TraesCS5A01G382700.1	-2.77259	17.5	0.988532	1>2	0.00527849	0.993123	Histone H2A
TraesCS1D01G285800.1	-4.12928	16.5	0.997309	1>2	0.00146193	0.292008	Histone H2A
TraesCS1A01G286900.1	-3.20945	16.5	0.98995	1>2	0.00474564	0.983091	Histone H2A
TraesCS7D01G246600.1	-3.70044	12	0.872312	1>2	0.0450706	1	Histone H2A
TraesCS1D01G366300.1	-3.80735	13	0.91277	1>2	0.0322929	1	Histone H2B
TraesCS2A01G318900.1	-2.53916	38.5	0.937767	1>2	0.0236576	1	Histone H3
TraesCS7A01G067800.1	-2.45943	13.5	0.940147	1>2	0.0225482	1	Histone H3
TraesCS6A01G454300LC.1	-4.70044	25	0.985816	1>2	0.00619976	0.998738	histone-lysine N-methyltransferase SUVR5
TraesCS5B01G187800.1	-3.75489	12.5	0.996835	1>2	0.00176619	0.409566	Holocarboxylase synthetase
TraesCS2A01G188500.1	-4.08321	53.1667	0.949356	1>2	0.019265	1	Homeobox leucine zipper protein
TraesCS4A01G289400.1	-3.85798	13.5	0.994511	1>2	0.00287427	0.776281	Homeobox protein BEL1 like
TraesCS4A01G405800.1	-4.12928	16.5	0.990324	1>2	0.00461709	0.979179	Homeobox protein, putative
TraesCS2D01G199200.1	-3.55459	21.5	0.966202	1>2	0.0130849	1	Homeobox-leucine zipper family protein
TraesCS2B01G218800.1	-3.9542	14.5	0.973089	1>2	0.0107343	1	Homeobox-leucine zipper family protein
TraesCS5B01G063300.1	-4.49691	273.333	0.886778	1>2	0.0401989	1	Homocysteine s-methyltransferase
TraesCS5D01G064400.1	-5.01123	62.5	0.994661	1>2	0.00279367	0.755984	Homocysteine s-methyltransferase
TraesCS2B01G040200.1	-4.39232	20	0.998996	1>2	0.000662258	0.0465809	HR-like lesion-inducing protein-related protein
TraesCS2D01G029000.1	-2.65535	17.6667	0.967467	1>2	0.0126118	1	HR-like lesion-inducing protein-related protein
TraesCS3A01G357900.1	-2.90689	13	0.957663	1>2	0.0161593	1	HSP20-like chaperones superfamily protein
TraesCS7B01G184100.1	-2.36923	12.5	0.962458	1>2	0.0146329	1	HSP20-like chaperones superfamily protein isoform 3
TraesCS4A01G363500.1	-3.75489	12.5	0.997199	1>2	0.00154857	0.324405	Huntingtin interacting protein K
TraesCS2D01G035200.1	-3.80735	13	0.951221	1>2	0.0186907	1	HXXXD-type acyl-transferase family protein
TraesCS2B01G446300.1	-3.64386	11.5	0.976065	1>2	0.00974037	1	HXXXD-type acyl-transferase family protein, putative
TraesCS5D01G230500.1	-3.90689	14	0.995304	1>2	0.00242698	0.650083	Hydroxycinnamoyl-CoA shikimate/quinate hydroxycinnamoyltransferase
TraesCS5A01G222700.1	-2.85798	12.5	0.992333	1>2	0.00382377	0.931925	Hydroxycinnamoyl-CoA shikimate/quinate hydroxycinnamoyltransferase
TraesCS5A01G522100.1	-3.90689	46.6667	0.998073	1>2	0.0010959	0.164598	Hydroxymethylglutaryl-CoA synthase
TraesCS4B01G353100.1	-2.64386	10.5	0.98482	1>2	0.0065982	0.999423	Hydroxymethylglutaryl-CoA synthase
TraesCS4B01G325100.1	-3.03427	31.1667	0.920342	1>2	0.0296141	1	Hypersensitive-induced response protein 1
TraesCS5B01G211900.1	-3.43741	29.5	0.995152	1>2	0.00255027	0.688016	Hypersensitive-induced response protein 1
TraesCS2D01G111700.1	-3.75489	12.5	0.997004	1>2	0.00166611	0.369969	Hypoxia-responsive family protein-like
TraesCS5A01G180200.1	-4.16993	17	0.998578	1>2	0.000892466	0.10161	IAA-amino acid hydrolase ILR1
TraesCS3A01G204400.1	-2.21723	12.1667	0.96869	1>2	0.0122497	1	IAA-amino acid hydrolase ILR1, putative
TraesCS7A01G190200.1	-3.70044	24	0.99359	1>2	0.00330569	0.864785	Ice nucleation protein
TraesCS3B01G375500.1	-2.47805	10.6667	0.983615	1>2	0.00721186	0.99984	Immediate-early protein RSP40
TraesCS1A01G097400.1	-3.5325	24.6667	0.997432	1>2	0.00139948	0.269297	Importin subunit alpha
TraesCS5B01G047000.1	-4	30	0.998949	1>2	0.000686831	0.0515316	influenza virus NS1A-binding protein
TraesCS3A01G534500.1	-2.26303	12.6667	0.887272	1>2	0.0400164	1	Inorganic pyrophosphatase protein
TraesCS5D01G166900.1	-2.01123	16.1667	0.874663	1>2	0.0440791	1	Inosine-5'-monophosphate dehydrogenase
TraesCS4A01G484700.1	-4.64386	24	0.984661	1>2	0.00668953	0.99952	inter-alpha-trypsin inhibitor heavy chain-like protein
TraesCS3D01G343900.1	-3.64386	11.5	0.992999	1>2	0.00355191	0.901492	Internal alternative NAD(P)H-ubiquinone oxidoreductase A1, mitochondrial
TraesCS3D01G240900.1	-2.22239	11	0.901443	1>2	0.0357643	1	Iron-sulfur cluster assembly protein
TraesCS2B01G244600.1	-5.04439	32	0.972651	1>2	0.0108056	1	Isocitrate lyase
TraesCS2A01G282900.1	-2.70044	11	0.928224	1>2	0.026887	1	Isocitrate lyase
TraesCS1B01G269500.1	-3.75489	25	0.988268	1>2	0.00536484	0.994091	Isopentenyl-diphosphate delta-isomerase
TraesCS6A01G198200.1	-3.13245	33.6667	0.964346	1>2	0.0138134	1	Isopropylmalate dehydrogenase
TraesCS4A01G007900.1	-4.39232	40	0.98862	1>2	0.00523894	0.992632	Jasmonate ZIM domain protein
TraesCS2A01G506500.1	-4.08746	16	0.995837	1>2	0.00219321	0.571618	Jasmonate ZIM domain-containing protein
TraesCS5A01G204900.1	-4.08321	53.1667	0.995207	1>2	0.00251475	0.677264	Jasmonate zim-domain protein
TraesCS2D01G176800.1	-2.77479	31.1667	0.955142	1>2	0.0170501	1	Jasmonate zim-domain protein
TraesCS5A01G212800.1	-3.10852	30.5	0.913173	1>2	0.0322065	1	Jasmonate zim-domain protein
TraesCS2B01G195600.1	-2.71741	24.1667	0.942576	1>2	0.0217401	1	Jasmonate-zim-domain protein
TraesCS2A01G169300.1	-2.94753	15.6667	0.985917	1>2	0.00616255	0.998645	Jasmonate-zim-domain protein
TraesCS3A01G294400.1	-4.10852	32.5	0.999213	1>2	0.000507429	0.022582	Katanin p60 ATPase-containing subunit, putative
TraesCS6D01G285100.1	-3.12928	15.5	0.995891	1>2	0.00216759	0.562628	Kelch repeat-containing protein
TraesCS2D01G463000.1	-3	14	0.958994	1>2	0.0156737	1	Kelch repeat-containing protein
TraesCS2A01G462600.1	-2.7318	13.1667	0.896621	1>2	0.0372644	1	Kelch repeat-containing protein
TraesCS7D01G423400.1	-3.52356	10.5	0.994136	1>2	0.00301169	0.80806	Kelch repeat-containing protein 1
TraesCS2A01G202600.1	-3.70044	12	0.996271	1>2	0.00202957	0.511952	Kinase
TraesCS3A01G136500.1	-2.70044	16.5	0.980029	1>2	0.00849655	0.999992	Kinase family protein
TraesCS5A01G431600.1	-3.16993	16	0.996729	1>2	0.00181302	0.42824	Kinase family protein
TraesCS5A01G377100.1	-4.2854	37	0.997802	1>2	0.0012471	0.214056	Kinase interacting (KIP1-like) family protein, putative
TraesCS5D01G387100.1	-4.08746	32	0.996538	1>2	0.00188625	0.456632	Kinase interacting (KIP1-like) family protein, putative
TraesCS1A01G138400.1	-4.08746	16	0.99637	1>2	0.00199109	0.497307	Kinase interacting (KIP1-like) family protein, putative
TraesCS5D01G145100.1	-4.24793	18	0.993461	1>2	0.0033674	0.874922	Kinase, putative
TraesCS7D01G044100.1	-3.83289	26.5	0.994667	1>2	0.00278862	0.754674	Kinase-like protein
TraesCS4A01G434800.1	-2.33039	22.8333	0.954629	1>2	0.017244	1	Kinase-like protein
TraesCS5B01G536500.1	-3.2854	17.5	0.997156	1>2	0.00157837	0.335814	Kinase-like protein
TraesCS6A01G269400.1	-3.58496	11	0.956343	1>2	0.0166666	1	Kinase-like protein
TraesCS5B01G159100.1	-3.52356	10.5	0.930979	1>2	0.0260898	1	Kinesin-like protein
TraesCS2D01G016700.1	-4.64386	24	0.981169	1>2	0.00809667	0.999978	Laccase
TraesCS4A01G297800.1	-4.16993	68	0.987581	1>2	0.00565032	0.996461	Lactoylglutathione lyase
TraesCS2A01G382700.1	-2.79998	27.8333	0.897186	1>2	0.0371114	1	L-allo-threonine aldolase
TraesCS7A01G361600.1	-3.75489	12.5	0.99723	1>2	0.00152862	0.316811	L-ascorbate oxidase
TraesCS4B01G115700.1	-2.98706	32.3333	0.952507	1>2	0.0180557	1	Late embryogenesis abundant (LEA) hydroxyproline-rich glycoprotein family
TraesCS4A01G199700.1	-4.16993	17	0.997415	1>2	0.00140475	0.271186	Late embryogenesis abundant (LEA) hydroxyproline-rich glycoprotein family
TraesCS2A01G583600.1	-3.08746	15	0.990102	1>2	0.00468413	0.981312	Late embryogenesis abundant (LEA) hydroxyproline-rich glycoprotein family
TraesCS7D01G323900.1	-3.80735	13	0.952799	1>2	0.01799	1	Late embryogenesis abundant (LEA) hydroxyproline-rich glycoprotein family
TraesCS2B01G603000.1	-3.70044	12	0.996827	1>2	0.0017802	0.415167	Late embryogenesis abundant (LEA) hydroxyproline-rich glycoprotein family
TraesCS2B01G603200.1	-3.58496	11	0.961104	1>2	0.0149301	1	Late embryogenesis abundant (LEA) hydroxyproline-rich glycoprotein family
TraesCS7B01G022400.1	-4.80735	27	0.997296	1>2	0.00147232	0.295824	Late embryogenesis abundant protein
TraesCS5D01G529700.1	-3.70044	12	0.996481	1>2	0.00194394	0.479	Late embryogenesis abundant protein Lea14
TraesCS5A01G519200.1	-2.75489	11.5	0.983418	1>2	0.00729584	0.999867	LEM3 (Ligand-effect modulator 3) family protein
TraesCS6D01G339200.1	-2.68732	30.8333	0.981717	1>2	0.00789502	0.999965	Leucine aminopeptidase, putative
TraesCS6A01G357200.1	-3.35755	18.5	0.984851	1>2	0.00658293	0.999405	Leucine aminopeptidase, putative
TraesCS5D01G450300LC.1	-2.26303	12.6667	0.970968	1>2	0.0113585	1	Leucine aminopeptidase/peptidase B
TraesCS3A01G334500.1	-3.22055	38.8333	0.968532	1>2	0.0123258	1	Leucine-rich repeat receptor-like protein kinase family
TraesCS3B01G365400.1	-2.4975	26.3333	0.870238	1>2	0.0456804	1	Leucine-rich repeat receptor-like protein kinase family
TraesCS3D01G327800.1	-2.24207	16.1667	0.964151	1>2	0.0138827	1	Leucine-rich repeat receptor-like protein kinase family
TraesCS2D01G207200.1	-3.60486	33.5	0.917949	1>2	0.0305136	1	Leucine-rich repeat receptor-like protein kinase family protein
TraesCS2A01G199600.1	-4.75489	26	0.9885	1>2	0.00529169	0.99328	Leucine-rich repeat receptor-like protein kinase family protein
TraesCS1D01G103200.1	-6.96193	371	0.99974	1>2	0.000169147	0.000507375	Lipase
TraesCS7D01G171000.1	-4.78136	26.5	0.959236	1>2	0.0155749	1	Lipase
TraesCS1A01G094700.2	-3.50553	24.1667	0.992786	1>2	0.00361143	0.908952	Lipase
TraesCS7B01G075000.1	-4.42626	20.5	0.954338	1>2	0.0173479	1	Lipase
TraesCS7B01G075200.1	-3.90689	14	0.884906	1>2	0.0407486	1	Lipase
TraesCSU01G032900.1	-4.85922	373.667	0.982081	1>2	0.00778326	0.999955	Lipid transfer protein
TraesCS4B01G393300.1	-5.45396	128.5	0.999516	1>2	0.00034778	0.00796853	Lipid transfer protein
TraesCS1D01G163900.1	-4.6865	49.5	0.997432	1>2	0.00139424	0.267416	Lipid transfer protein
TraesCS1A01G175200.1	-4.2854	37	0.994377	1>2	0.00295522	0.795459	Lipid transfer protein
TraesCS5D01G463100.1	-4.45943	21	0.978201	1>2	0.0090285	0.999998	Lipid transfer protein
TraesCS5A01G452600.1	-4.35755	19.5	0.987235	1>2	0.00575388	0.997075	Lipid transfer protein
TraesCS5B01G461600.1	-4.12928	16.5	0.98814	1>2	0.00540512	0.994498	Lipid transfer protein
TraesCS3A01G338000.1	-3.16993	16	0.984852	1>2	0.0065753	0.999396	Lipid-transfer protein
TraesCS5A01G378700.1	-5.6865	202	0.986934	1>2	0.00583821	0.997498	Lipoxygenase
TraesCS5A01G379000.1	-4.94251	59.5	0.968717	1>2	0.012217	1	Lipoxygenase
TraesCS5A01G378900.1	-4.16993	51	0.937642	1>2	0.02376	1	Lipoxygenase
TraesCS5B01G382600.1	-3.64386	11.5	0.863395	1>2	0.0477952	1	Lipoxygenase
TraesCS5D01G141300.1	-3.41278	32.1667	0.985578	1>2	0.00632634	0.999012	Long-Chain Acyl-CoA Synthetase
TraesCS1D01G151500.1	-3.04439	14.5	0.975127	1>2	0.0101481	1	Long-chain-alcohol oxidase
TraesCS2D01G321500.1	-2.64386	10.5	0.988845	1>2	0.00516021	0.991556	Loricrin-like protein
TraesCS2B01G177100.1	-3.52356	10.5	0.975509	1>2	0.00998678	1	Low temperature and salt responsive protein
TraesCS4A01G107100.1	-3.52356	10.5	0.957465	1>2	0.0162096	1	Low temperature and salt responsive protein family
TraesCS5A01G553700.1	-2.90689	15.1667	0.994866	1>2	0.00269233	0.728914	L-type lectin-domain containing receptor kinase VIII.2
TraesCSU01G140900.1	-2.64386	10.5	0.965363	1>2	0.0134697	1	L-type lectin-domain containing receptor kinase VIII.2
TraesCS6A01G058700.1	-4.72792	25.5	0.999345	1>2	0.000416091	0.0132297	LURP-one-like protein
TraesCS2D01G312400.1	-4.61471	23.5	0.966888	1>2	0.0128356	1	LURP-one-like protein
TraesCS6D01G057700.1	-3.24793	17	0.993945	1>2	0.00311526	0.829648	LURP-one-like protein
TraesCS6B01G073600.1	-2.42146	10.1667	0.986761	1>2	0.00589494	0.997749	LURP-one-like protein
TraesCS1D01G370000.1	-2.85798	12.5	0.988315	1>2	0.00534477	0.993879	Lys-63-specific deubiquitinase BRCC36
TraesCSU01G271800.1	-4.16993	17	0.998712	1>2	0.00080999	0.0793336	Lysine--tRNA ligase
TraesCS6A01G256300.1	-4.45943	21	0.996876	1>2	0.00174732	0.40206	Lysophospholipid acyltransferase
TraesCS6D01G237500.1	-3	14	0.993262	1>2	0.00344555	0.886843	Lysophospholipid acyltransferase
TraesCS1D01G109700.1	-2.51096	15.6667	0.990205	1>2	0.00466567	0.980747	Macrophage erythroblast attacher
TraesCS7D01G120500.1	-3.75489	12.5	0.977822	1>2	0.0091811	0.999998	MADS box transcription factor
TraesCS4B01G245700.1	-3.64386	11.5	0.996305	1>2	0.00201512	0.506472	MADS box transcription factor
TraesCS7B01G158600.1	-3.81762	87.3333	0.993587	1>2	0.00331082	0.865652	MADS-box transcription factor
TraesCS5A01G286800.1	-3.64725	65.3333	0.970168	1>2	0.011667	1	MADS-box transcription factor
TraesCS4A01G215000.1	-3.56478	32.5	0.996236	1>2	0.00203934	0.515619	magnesium transporter NIPA (DUF803)
TraesCS4B01G399200.1	-4.80735	27	0.999428	1>2	0.000367065	0.0095002	Major facilitator superfamily domain-containing protein
TraesCS2D01G574100LC.1	-4.02237	30.5	0.998281	1>2	0.00101583	0.138789	Major facilitator superfamily protein
TraesCS1D01G153900.1	-4.2559	114.667	0.958254	1>2	0.0159718	1	Malate dehydrogenase
TraesCS1A01G155200.1	-2.88753	64	0.881102	1>2	0.0422641	1	Malate dehydrogenase
TraesCS1B01G172400.1	-3.49185	41	0.994033	1>2	0.00308406	0.823349	Malate dehydrogenase
TraesCS1B01G443200.1	-3.6893	39.6667	0.992672	1>2	0.00367633	0.916571	Malate dehydrogenase
TraesCS6A01G092300.1	-2.96963	20.5	0.994201	1>2	0.00299619	0.804668	MALE GAMETOPHYTE DEFECTIVE 1
TraesCS3B01G269200.1	-3.90689	14	0.984588	1>2	0.00675029	0.999576	Mannan endo-1,4-beta-mannosidase 1
TraesCS4D01G076800.1	-2.02554	14.3333	0.938721	1>2	0.0232189	1	MAR-binding filament-like protein
TraesCS4A01G029600.1	-3.9542	14.5	0.997958	1>2	0.00113241	0.176154	maternal effect embryo arrest 22
TraesCS7A01G355400.1	-4.58496	23	0.958452	1>2	0.0158724	1	Meiosis 5
TraesCS7B01G272400.1	-3.52356	10.5	0.934302	1>2	0.0248321	1	Meiosis 5
TraesCS1D01G165500.1	-2.58496	11.6667	0.991172	1>2	0.00421449	0.961387	Membrane steroid-binding protein
TraesCS2D01G284500.1	-2.21723	12.1667	0.967356	1>2	0.0126897	1	Membrane-anchored ubiquitin-fold protein
TraesCS2B01G022700.1	-3.64386	11.5	0.996781	1>2	0.00179883	0.422618	mesoderm induction early response protein
TraesCS5A01G139900.1	-4.30378	37.5	0.998182	1>2	0.00107204	0.156809	Metacaspase
TraesCS5D01G153500.1	-3.32912	30.1667	0.992926	1>2	0.00357337	0.904247	Metacaspase
TraesCS3B01G359200.1	-4.70044	25	0.999231	1>2	0.000494445	0.0210426	Metacaspase
TraesCS5B01G137300.1	-4.52356	22	0.999132	1>2	0.000545272	0.0274342	Metacaspase
TraesCS3A01G328800.1	-3.49185	20.5	0.996897	1>2	0.00173321	0.396435	Metacaspase
TraesCS3D01G322600.1	-2.6893	18.1667	0.987834	1>2	0.0054935	0.995298	Metacaspase
TraesCS4B01G300600.1	-3.90689	28	0.996958	1>2	0.0016903	0.379457	Metal transporter, putative
TraesCS4D01G299400.1	-3.39232	19	0.988889	1>2	0.00513414	0.991169	Metal transporter, putative
TraesCS1A01G115700.1	-2.55695	21.1667	0.917024	1>2	0.0308342	1	Metallothiol transferase fosB
TraesCS1D01G034800.1	-5.37069	484.5	0.927427	1>2	0.0271091	1	Metallothionein
TraesCS3A01G074600.1	-3.61781	142.833	0.930053	1>2	0.0262599	1	Metallothionein
TraesCS3D01G074400.1	-4.20945	17.5	0.993076	1>2	0.00349321	0.893616	Metallothionein
TraesCS7B01G223400.1	-2.70044	11	0.950305	1>2	0.0189565	1	methyl esterase 6
TraesCS5D01G481300.1	-3.78136	25.5	0.998602	1>2	0.000874464	0.0965089	Methylenetetrahydrofolate reductase
TraesCS5A01G468400.1	-3.08746	15	0.994657	1>2	0.00280375	0.758584	Methylenetetrahydrofolate reductase
TraesCS5B01G481000.1	-2.9542	13.5	0.993896	1>2	0.00313603	0.833753	Methylenetetrahydrofolate reductase
TraesCS1D01G008900.1	-6.16993	71	0.985734	1>2	0.00623709	0.998825	Methylsterol monooxygenase 1-2
TraesCS1D01G007100.1	-5.75489	53	0.981849	1>2	0.00784699	0.999961	Methylsterol monooxygenase 1-2
TraesCS1D01G208900.1	-2.21723	12.1667	0.922984	1>2	0.0288904	1	Methylsterol monooxygenase 1-2
TraesCS4D01G134600.1	-4.49185	21.5	0.998865	1>2	0.000725367	0.059818	Methylsterol monooxygenase 2-1
TraesCS4B01G139900.1	-2.7318	13.1667	0.99345	1>2	0.00337769	0.876555	Methylsterol monooxygenase 2-1
TraesCS4A01G179800.1	-3.70044	12	0.968416	1>2	0.0123585	1	Methylsterol monooxygenase 2-1
TraesCS4D01G010700.1	-3.52356	10.5	0.971297	1>2	0.0112739	1	Methyltransferase
TraesCS7A01G364100.1	-2.80735	12	0.971465	1>2	0.0111794	1	Methyltransferase, putative
TraesCS2D01G599600.1	-3.75489	12.5	0.997163	1>2	0.00156355	0.330118	Mevalonate kinase
TraesCS2B01G596500.1	-3.64386	11.5	0.987343	1>2	0.00570536	0.996801	Mevalonate kinase
TraesCS4A01G347700.1	-2.5025	14	0.986465	1>2	0.00601643	0.99821	MICOS complex subunit Mic10-like protein (DUF543)
TraesCS7D01G136800.1	-3.9542	29	0.994579	1>2	0.00283397	0.766277	Mitochondrial ATP synthase 6 kDa subunit
TraesCS1A01G035800.1	-2.3505	13.6667	0.948496	1>2	0.0196042	1	Mitochondrial ATP synthase 6 kDa subunit
TraesCS1B01G142400.1	-4.78136	53	0.999514	1>2	0.000353528	0.00845039	Mitochondrial carrier family
TraesCS4A01G091000.1	-3.14568	26.1667	0.970241	1>2	0.0116135	1	Mitochondrial carrier family
TraesCS1A01G124600.1	-3.85798	13.5	0.990807	1>2	0.00434195	0.968075	Mitochondrial carrier family
TraesCS4D01G134300.1	-3.04439	14.5	0.964975	1>2	0.0136066	1	Mitochondrial carrier protein, expressed
TraesCS4A01G179400.1	-3.70044	12	0.995272	1>2	0.00246359	0.661489	Mitochondrial carrier protein, expressed
TraesCS6B01G308900.1	-3.04439	14.5	0.986615	1>2	0.00596614	0.998031	Mitochondrial import inner membrane translocase subunit Tim22
TraesCS4A01G129200.1	-3.02975	21.5	0.961473	1>2	0.0148579	1	Mitochondrial import receptor subunit TOM40-like protein 1
TraesCS5B01G189000.1	-3.42146	22.6667	0.993599	1>2	0.00329019	0.862151	Mitochondrial outer membrane porin
TraesCS1A01G512200LC.1	-2.26946	17.8333	0.927835	1>2	0.0269979	1	Mitochondrial outer membrane porin
TraesCS5D01G196100.1	-3.20945	16.5	0.987116	1>2	0.00577484	0.997186	Mitochondrial outer membrane porin
TraesCS4A01G480900.1	-2.39232	14.1667	0.980503	1>2	0.00827834	0.999986	Mitochondrial pyruvate carrier
TraesCS1B01G356900.1	-2.36923	12.5	0.888981	1>2	0.0395529	1	Mitochondrial-processing peptidase subunit alpha
TraesCS1B01G473600.1	-4.12928	16.5	0.998617	1>2	0.000860639	0.0927167	Mitogen-activated protein kinase kinase 3
TraesCS2A01G334000.1	-4.39232	20	0.974214	1>2	0.0103881	1	MLP protein
TraesCS6B01G206100.1	-2.36923	12.5	0.97019	1>2	0.0116563	1	MOB kinase activator-like 1A
TraesCS5D01G374000.1	-1.98935	16.8333	0.876392	1>2	0.0436512	1	Molybdenum cofactor sulfurase protein-like
TraesCS4A01G303300.1	-3.16993	53.3333	0.956201	1>2	0.0167048	1	Monodehydroascorbate reductase
TraesCS4D01G009200.1	-2.46949	19.6667	0.974241	1>2	0.0103686	1	Monodehydroascorbate reductase
TraesCS5D01G568000.1	-4	15	0.982939	1>2	0.007518	0.999919	mRNA export factor
TraesCS5D01G021600.1	-3.80735	13	0.997644	1>2	0.00133037	0.243915	MscS Mechanosensitive ion channel
TraesCS3B01G169100.1	-3.01792	23.6667	0.984646	1>2	0.00669715	0.999527	Multiprotein-bridging factor, putative
TraesCS2D01G386800.1	-3.01792	23.6667	0.95917	1>2	0.0156243	1	Multiprotein-bridging factor, putative
TraesCS2B01G407000.1	-2.46949	19.6667	0.859894	1>2	0.0488602	1	Multiprotein-bridging factor, putative
TraesCS3A01G135300.1	-3.12928	15.5	0.989596	1>2	0.00485816	0.985945	Multiprotein-bridging factor, putative
TraesCS3D01G151300.1	-2.47249	15.1667	0.979263	1>2	0.00879257	0.999996	Multiprotein-bridging factor, putative
TraesCS3D01G049300LC.1	-2.3322	18.8333	0.965234	1>2	0.0135152	1	Myb/SANT-like DNA-binding domain protein
TraesCS1D01G220500.1	-4.49185	21.5	0.992179	1>2	0.0039001	0.938926	MYB-related transcription factor
TraesCS5A01G159600.1	-1.97199	12.6667	0.920197	1>2	0.029664	1	MYB-RELATED transcription factor
TraesCS4B01G267200.1	-3.75489	37.5	0.970942	1>2	0.0113691	1	Myo-inositol 1-phosphate synthase
TraesCS5D01G148800.1	-4.81592	81.5	0.986929	1>2	0.00584528	0.997531	NAC domain protein
TraesCS2D01G324700.1	-2.64386	10.5	0.976585	1>2	0.00959107	0.999999	NAC domain protein
TraesCS6B01G416300.1	-4.67243	24.5	0.997029	1>2	0.00164187	0.360482	NAC domain protein,
TraesCS1D01G266500.1	-2.39232	17	0.9061	1>2	0.0343571	1	NAC domain protein,
TraesCS7A01G263100.1	-3.85798	13.5	0.915434	1>2	0.031242	1	NAC domain protein,
TraesCS7D01G263800.1	-2.80735	12	0.941823	1>2	0.0218689	1	NAC domain protein,
TraesCS6D01G362900.1	-3.58496	11	0.996237	1>2	0.00203447	0.513789	NAC domain protein,
TraesCS5A01G291200.1	-2.80735	12	0.873914	1>2	0.0443802	1	NAC domain-containing protein
TraesCS5B01G162400.1	-2.64386	10.5	0.987515	1>2	0.00567761	0.996634	NAD(P)-binding Rossmann-fold superfamily protein
TraesCS4B01G267500.1	-3.08746	15	0.994308	1>2	0.00296538	0.79778	NADH dehydrogenase [ubiquinone] 1 alpha subcomplex subunit 13
TraesCS4D01G267100.1	-1.93289	10.3333	0.939071	1>2	0.0230729	1	NADH dehydrogenase [ubiquinone] 1 alpha subcomplex subunit 13
TraesCS2D01G167800LC.1	-3.58496	11	0.994947	1>2	0.00264671	0.716148	NADH dehydrogenase [ubiquinone] 1 alpha subcomplex subunit 6
TraesCS2B01G172200.1	-2.16993	10.5	0.934263	1>2	0.0248471	1	NADH dehydrogenase [ubiquinone] 1 alpha subcomplex subunit 6
TraesCS4A01G111800.1	-4.04439	15.5	0.997009	1>2	0.00166129	0.368075	NADH dehydrogenase [ubiquinone] 1 alpha subcomplex subunit 8
TraesCS6D01G374400.1	-3.20945	16.5	0.990278	1>2	0.00462923	0.979581	NADH dehydrogenase [ubiquinone] 1 alpha subcomplex subunit 9, mitochondrial
TraesCS6B01G430100.1	-3.16993	16	0.977189	1>2	0.00942587	0.999999	NADH dehydrogenase [ubiquinone] 1 alpha subcomplex subunit 9, mitochondrial
TraesCS1A01G194000.1	-3.58496	22	0.995416	1>2	0.00240633	0.643518	NADH dehydrogenase [ubiquinone] 1 beta subcomplex subunit 10
TraesCS1B01G209000.1	-3.02975	21.5	0.994812	1>2	0.00271754	0.735834	NADH dehydrogenase [ubiquinone] 1 beta subcomplex subunit 10
TraesCS7A01G546400.1	-3.64386	11.5	0.996516	1>2	0.00190571	0.46415	NADH dehydrogenase [ubiquinone] 1 beta subcomplex subunit 2
TraesCS6A01G198900.1	-3.32193	18	0.981248	1>2	0.00804774	0.999976	NADH dehydrogenase [ubiquinone] 1 beta subcomplex subunit 3-B
TraesCS6D01G180900.1	-3.80735	13	0.994487	1>2	0.00288437	0.77874	NADH dehydrogenase [ubiquinone] 1 beta subcomplex subunit 3-B
TraesCS7B01G188700.1	-3.97728	29.5	0.998727	1>2	0.000785595	0.0734035	NADH dehydrogenase [ubiquinone] iron-sulfur protein 6, mitochondrial
TraesCS1B01G316400.1	-2.75489	11.5	0.971815	1>2	0.011043	1	NADH-cytochrome b5 reductase
TraesCS3B01G147600.1	-2.70044	11	0.979439	1>2	0.00872445	0.999995	NADH-cytochrome b5 reductase
TraesCS5B01G050500LC.1	-3.70044	12	0.997338	1>2	0.00145145	0.288186	NADH-quinone oxidoreductase subunit N
TraesCS1D01G329000.1	-3.20945	16.5	0.995733	1>2	0.0022691	0.597961	NADH-quinone oxidoreductase, subunit E
TraesCS4A01G266400.1	-3.27302	26	0.983836	1>2	0.00712079	0.999806	NADH-ubiquinone oxidoreductase subunit
TraesCS6B01G106100.1	-3.80735	13	0.99778	1>2	0.00126663	0.220978	NADP dependent sorbitol 6-phosphate dehydrogenase family protein
TraesCS3D01G087400.1	-4.88264	57	0.996488	1>2	0.00192494	0.471608	NADP-dependent alkenal double bond reductase
TraesCS3A01G087300.1	-3.07039	24.6667	0.965598	1>2	0.0133901	1	NADP-dependent alkenal double bond reductase
TraesCS3B01G102600.1	-3.35755	18.5	0.959366	1>2	0.0155502	1	NADP-dependent alkenal double bond reductase
TraesCS2D01G506600.1	-2.01792	10.1667	0.903113	1>2	0.0352067	1	NADPH--cytochrome P450 reductase
TraesCS1D01G236500.1	-2.96	36.1667	0.87824	1>2	0.0430998	1	Nascent polypeptide-associated complex subunit alpha-like protein
TraesCS1B01G248000.1	-2.47478	25.8333	0.859234	1>2	0.0492941	1	Nascent polypeptide-associated complex subunit alpha-like protein
TraesCS1A01G372900LC.1	-4.12928	16.5	0.996535	1>2	0.00189112	0.458515	Nascent polypeptide-associated complex subunit alpha-like protein
TraesCSU01G127100.1	-3.56682	36.1667	0.990041	1>2	0.00472709	0.982572	Nascent polypeptide-associated complex subunit beta
TraesCS2D01G545300.1	-3.2854	17.5	0.997306	1>2	0.00146713	0.293915	NBS-LRR-like resistance protein
TraesCS4B01G277600.1	-2.27302	11.5	0.917608	1>2	0.0306314	1	Neurogenic locus notch homolog protein 2
TraesCS4A01G092000.1	-3.80735	13	0.963058	1>2	0.0142567	1	neuronal PAS domain protein
TraesCS4D01G213400.1	-3.52356	10.5	0.867337	1>2	0.0464507	1	neuronal PAS domain protein
TraesCS3D01G227900.1	-2.01381	13.1667	0.903337	1>2	0.0349474	1	Neutral ceramidase
TraesCS4B01G292100.1	-2.41504	13	0.976262	1>2	0.0096934	1	Nitrilase/cyanide hydratase and apolipoprotein N-acyltransferase family protein
TraesCS4A01G369500.1	-3.64386	11.5	0.982605	1>2	0.00763416	0.999937	Non specific phospholipase C
TraesCS5D01G145300.1	-5.13022	1497	0.995056	1>2	0.00258586	0.69857	Non-specific lipid-transfer protein
TraesCSU01G056700.1	-5.10474	924.333	0.920194	1>2	0.0296806	1	Non-specific lipid-transfer protein
TraesCS3A01G344700.1	-6.77149	433	0.999614	1>2	0.000291401	0.00407196	Non-specific lipid-transfer protein
TraesCS4D01G118900.1	-7.30606	314.5	0.99961	1>2	0.000297948	0.00445998	Non-specific lipid-transfer protein
TraesCS3B01G376700.1	-6.18602	311.167	0.993045	1>2	0.00351993	0.897257	Non-specific lipid-transfer protein
TraesCSU01G056900.1	-7.05528	264	0.9996	1>2	0.000304344	0.00485847	Non-specific lipid-transfer protein
TraesCS2B01G501000.1	-6.12412	229.167	0.999296	1>2	0.000453851	0.0166565	Non-specific lipid-transfer protein
TraesCS4A01G194400.1	-6.16993	142	0.999688	1>2	0.000246261	0.00196842	Non-specific lipid-transfer protein
TraesCS4B01G120900.1	-5.94251	121	0.998259	1>2	0.00103482	0.144742	Non-specific lipid-transfer protein
TraesCS2A01G477700.1	-6	63	0.999705	1>2	0.00023687	0.00165694	Non-specific lipid-transfer protein
TraesCS2A01G477600.1	-5.6865	50.5	0.999163	1>2	0.00053228	0.0257522	Non-specific lipid-transfer protein
TraesCS2B01G500900.1	-5.33985	39.5	0.998387	1>2	0.00097364	0.125793	Non-specific lipid-transfer protein
TraesCS3B01G063200.1	-5.12928	34	0.992131	1>2	0.00391662	0.940354	Non-specific lipid-transfer protein
TraesCS2D01G476800.1	-4.58496	23	0.991609	1>2	0.00409628	0.954062	Non-specific lipid-transfer protein
TraesCS3B01G064000.1	-4.45943	21	0.992588	1>2	0.00371982	0.921374	Non-specific lipid-transfer protein
TraesCS2D01G476900.1	-4.24793	18	0.997656	1>2	0.00132546	0.24213	Non-specific lipid-transfer protein
TraesCSU01G057000.1	-3.75489	12.5	0.940049	1>2	0.0226065	1	Non-specific lipid-transfer protein
TraesCSU01G057100.1	-3.64386	11.5	0.921631	1>2	0.0291844	1	Non-specific lipid-transfer protein
TraesCS3B01G062700.1	-3.58496	11	0.960956	1>2	0.0149905	1	Non-specific lipid-transfer protein
TraesCS2B01G123900.1	-4.10852	65	0.992409	1>2	0.00379637	0.929264	Non-specific serine/threonine protein kinase
TraesCS2D01G106800.1	-3.51388	45.1667	0.980864	1>2	0.00817852	0.999982	Non-specific serine/threonine protein kinase
TraesCS5A01G492000.1	-2.37504	33.5	0.931539	1>2	0.0256427	1	Non-specific serine/threonine protein kinase
TraesCS2D01G107100.1	-3.26303	28.6667	0.995062	1>2	0.00258075	0.697072	Non-specific serine/threonine protein kinase
TraesCS4A01G108800.1	-2.46761	24.1667	0.904867	1>2	0.0345214	1	Non-specific serine/threonine protein kinase
TraesCS7A01G352200.1	-3	14	0.965409	1>2	0.0134469	1	Non-specific serine/threonine protein kinase
TraesCS2A01G106500.1	-2.90689	13	0.994755	1>2	0.00274294	0.742665	Non-specific serine/threonine protein kinase
TraesCS2A01G107000.1	-2.90689	13	0.98781	1>2	0.00551409	0.995468	Non-specific serine/threonine protein kinase
TraesCS5D01G387900.1	-3.75489	12.5	0.940542	1>2	0.0224465	1	Non-specific serine/threonine protein kinase
TraesCS5B01G412400.1	-3.70044	12	0.977604	1>2	0.00925353	0.999999	Non-specific serine/threonine protein kinase
TraesCS2B01G124100.1	-3.64386	11.5	0.995797	1>2	0.00221366	0.578748	Non-specific serine/threonine protein kinase
TraesCS4B01G029600.1	-3.82704	57.1667	0.980323	1>2	0.00837073	0.999989	NRT1/PTR family protein 2.2
TraesCS5D01G045300.1	-5.26679	37.5	0.99616	1>2	0.00208304	0.531964	NRT1/PTR family protein 2.2
TraesCS4A01G283900.1	-2.36257	19.3333	0.955315	1>2	0.0169985	1	NRT1/PTR family protein 2.2
TraesCS5B01G039100.1	-3.58496	11	0.973175	1>2	0.0107143	1	NRT1/PTR family protein 2.2
TraesCS3B01G454100.1	-3.52356	10.5	0.994401	1>2	0.00291497	0.786041	NRT1/PTR family protein 2.2
TraesCS6A01G133900.1	-3.52356	10.5	0.990735	1>2	0.00440291	0.9709	Nuclear pore localization protein NPL4
TraesCS7A01G262400.1	-3.39232	31.6667	0.997612	1>2	0.00135922	0.254598	Nuclear transport factor 2
TraesCS3B01G039600.1	-3.62599	49.1667	0.991836	1>2	0.00401688	0.948398	Nuclease S1
TraesCS1A01G258200.1	-3.80735	13	0.997635	1>2	0.00134009	0.24748	Nucleic acid binding protein
TraesCS1B01G001100.1	-2.09398	14.1667	0.930167	1>2	0.0262287	1	Nucleic acid-binding, OB-fold-like protein
TraesCS1B01G230300.1	-4.72792	25.5	0.99233	1>2	0.00383471	0.932965	Nucleoside diphosphate kinase
TraesCS1B01G478800.1	-3.90689	14	0.995104	1>2	0.00256547	0.692557	Nucleoside diphosphate kinase
TraesCS4A01G401100.1	-3.24793	17	0.980437	1>2	0.00829512	0.999986	Nucleosome assembly protein 1-1
TraesCS6B01G227700.1	-2.24207	16.1667	0.881386	1>2	0.0421189	1	Nucleosome assembly protein 1-like 1
TraesCS6D01G185800.1	-3.90689	14	0.988383	1>2	0.0053314	0.993733	Nucleosome assembly protein 1-like 1
TraesCS1D01G029300.1	-4.72792	25.5	0.923583	1>2	0.0285987	1	O-acyltransferase WSD1
TraesCS2B01G436400.1	-3.70044	12	0.984032	1>2	0.00700699	0.999752	Oleosin
TraesCS2D01G414800.1	-3.52356	10.5	0.926956	1>2	0.0272685	1	Oleosin
TraesCS3B01G337000.1	-3.58496	11	0.9938	1>2	0.00319812	0.84562	Omega-6 desaturase
TraesCS7D01G341500.1	-1.822	11.8333	0.881134	1>2	0.0422433	1	O-methyltransferase
TraesCS6B01G022400.1	-4.32193	19	0.989769	1>2	0.00480774	0.984728	O-methyltransferase family protein
TraesCS5D01G505900.1	-3.64386	11.5	0.995897	1>2	0.00215736	0.559014	Organic solute transporter-like
TraesCS6A01G272200.1	-3.58496	11	0.977359	1>2	0.00935317	0.999999	Ornithine carbamoyltransferase
TraesCS3B01G426700.1	-3.90689	14	0.997315	1>2	0.0014567	0.290098	OTU domain-containing protein
TraesCS3B01G635400LC.1	-4.20945	17.5	0.982609	1>2	0.00761865	0.999935	Outer arm dynein light chain 1 protein
TraesCS4D01G258900.1	-2.62059	17.1667	0.929044	1>2	0.0265566	1	Outer mitochondrial membrane protein porin
TraesCS6B01G411600.1	-2.85175	33.1667	0.925956	1>2	0.027762	1	Oxidoreductase family protein
[truncated: 2,814 more rows]
