# Supplementary material for: Reprogramming of the wheat transcriptome in response to infection with Claviceps purpurea, the causal agent of ergot
Source: BMC Plant Biol. 2021 Jul 2;21:316. doi: 10.1186/s12870-021-03086-3 (PMC8252325; doi:10.1186/s12870-021-03086-3)
Supplement: Supplementary file 4 — Additional file 4 Wheat genes differentially expressed in base tissue at time points 24, 48 and 72 h, and 5 and 7 days after inoculation with Claviceps purpurea. [file 12870_2021_3086_MOESM4_ESM.xlsx]

## Sheet: 24 hours after inoculation
Wheat genes differentially expressed in base tissue at 24 hours after inoculation with Claviceps purpurea.
annotation	log2fc	absDiff	Likelihood	ordering	FDR.DE	FWER.DE	Identity
TraesCS4A01G268700.1	2.08798	176.667	0.997149	2>1	0.00114787	0.0114249	14-3-3 protein
TraesCS5B01G167000.2	-1.82716	26.3333	0.899836	1>2	0.0398014	0.982181	40S ribosomal protein S19
TraesCS4A01G433200.1	2.59223	55.3333	0.967221	2>1	0.0139902	0.485655	ABA-responsive binding factor
TraesCS7A01G057700.1	3.88042	50.3333	0.918663	2>1	0.0320495	0.93884	ABA-responsive binding factor
TraesCS4D01G289300.2	2.89308	15	0.964336	2>1	0.0156287	0.553751	Adenylosuccinate synthetase
TraesCS1B01G197000.1	1.94145	83.3333	0.879574	2>1	0.0497129	0.99726	Alpha/beta-Hydrolases superfamily protein
TraesCS4D01G021700.1	1.64326	68.6667	0.910123	2>1	0.0361728	0.967471	Ankyrin repeat family protein
TraesCS1A01G576300LC.1	-1.69216	90	0.93872	1>2	0.0249552	0.839876	Apolipoprotein B-100
TraesCS7D01G723200LC.1	2.47644	35	0.989743	2>1	0.00401907	0.0812104	Aquaporin
TraesCS2D01G404800.1	3.30693	86	0.996296	2>1	0.00167565	0.021577	Aquaporin
TraesCS2D01G162500LC.1	-2.76553	9.66667	0.903529	1>2	0.0391791	0.980197	AT hook motif-containing protein, putative
TraesCS6B01G144100.1	2.38247	19.6667	0.93298	2>1	0.0270305	0.877301	ATP-dependent RNA helicase
TraesCS5D01G512800LC.1	-1.84052	37	0.965754	1>2	0.0144122	0.503269	ATP-dependent RNA helicase SUV3L, mitochondrial
TraesCS4B01G180200.2	2.02237	16.3333	0.896095	2>1	0.0416525	0.987101	ATP-dependent RNA helicase, putative
TraesCS5D01G410700.1	1.80408	52.3333	0.990389	2>1	0.00299872	0.0526808	Beta C1
TraesCS6B01G340400.1	2.16314	82.3333	0.920965	2>1	0.0308668	0.927562	CDP-diacylglycerol--glycerol-3-phosphate 3-phosphatidyltransferase, putative
TraesCS7D01G197500.1	2.39689	42.6667	0.916328	2>1	0.0332238	0.948586	CDP-diacylglycerol--glycerol-3-phosphate 3-phosphatidyltransferase, putative
TraesCS4B01G313100LC.1	-2.10692	14.3333	0.898391	1>2	0.04103	0.985606	Chromosome partition protein MukB
TraesCS3B01G259000.1	-2.9386	26.6667	0.996706	1>2	0.00134298	0.0146814	Cinnamoyl-CoA reductase
TraesCS6A01G438700LC.1	2.09137	70.6667	0.899141	2>1	0.0404181	0.983978	Cytochrome b-c1 complex subunit 6
TraesCS6B01G779500LC.1	-3.68182	23.6667	0.971657	1>2	0.0115642	0.38034	Cytochrome P450 1A1
TraesCS5B01G289900.1	1.54649	48.6667	0.972013	2>1	0.0111447	0.362265	DAG protein, chloroplastic
TraesCS1B01G095000.1	-1.50447	52.6667	0.917405	1>2	0.0326372	0.943891	Dentin sialophosphoprotein-related, putative isoform 1
TraesCS3B01G571800LC.1	-3.58496	11	0.929275	1>2	0.0286671	0.901347	Disease resistance protein (TIR-NBS-LRR class) family
TraesCS6B01G457700.1	-3.64386	15.3333	0.981951	1>2	0.00666584	0.176653	Disease resistance protein RPM1
TraesCS1A01G299500.2	1.70044	36	0.963946	2>1	0.0160215	0.56984	DNA helicase
TraesCS6B01G435000.1	-3.26303	14.3333	0.978673	1>2	0.00835498	0.242434	DNL-type zinc finger protein
TraesCS2D01G100300.1	-2.76553	48.3333	0.994317	1>2	0.00233267	0.0367031	Dof zinc finger protein
TraesCS2D01G459100LC.1	-2.28951	11.6667	0.891992	1>2	0.0441461	0.991802	Double Clp-N motif-containing P-loop nucleoside triphosphate hydrolases superfamily protein
TraesCS1A01G378500.1	2.26589	26.6667	0.984672	2>1	0.00590051	0.147932	DUF4228 domain protein
TraesCS3B01G272700LC.1	-4.45943	21	0.976632	1>2	0.00955357	0.292945	E3 ubiquitin-protein ligase
TraesCS3B01G261500.1	-4.20945	23.3333	0.970144	1>2	0.0131621	0.450379	Elongation factor
TraesCS2A01G061600.1	-5.34341	66	0.996694	1>2	0.00150659	0.0179391	Endo-1,4-beta-xylanase
TraesCS1D01G376700.1	2.73625	190.667	0.907051	2>1	0.0373721	0.973212	Ethylene-responsive transcription factor
TraesCS1D01G376600.1	2.77793	179.667	0.98812	2>1	0.00523927	0.123267	Ethylene-responsive transcription factor
TraesCS5B01G236900.1	2.79874	47.6667	0.928652	2>1	0.0292006	0.908385	Ethylene-responsive transcription factor
TraesCS1D01G376500.1	3.57102	94.3333	0.958915	2>1	0.0176899	0.633701	Ethylene-responsive transcription factor
TraesCS1D01G326100LC.1	2.06609	17	0.883965	2>1	0.0478364	0.995992	Ethylene-responsive transcription factor, putative
TraesCS2B01G571600.1	2.59756	64	0.953481	2>1	0.0202267	0.720203	Exocyst complex component, putative
TraesCS4D01G102900.1	3.07325	29.6667	0.935877	2>1	0.0259825	0.859406	Expressed protein-RZ53
TraesCS2A01G104600.1	2.35623	182.667	0.915581	2>1	0.0338056	0.952926	extra-large G-like protein, putative (DUF3133)
TraesCS3B01G489400LC.1	-3.8413	13.3333	0.94592	1>2	0.0224931	0.784182	F-box domain containing protein-like
TraesCS6B01G451900.1	-2.85904	98	0.99807	1>2	0.0005567	0.00389158	F-box family protein
TraesCS3B01G320000.1	-4.64386	24	0.965062	1>2	0.015228	0.537248	F-box protein
TraesCSU01G258600.1	-4.60486	23.3333	0.98843	1>2	0.00466885	0.102206	F-box protein
TraesCS3B01G319800.1	-4.56478	22.6667	0.978836	1>2	0.0079496	0.225925	F-box protein family-like
TraesCS3B01G319900.1	-3.9386	14.3333	0.970844	1>2	0.011983	0.398407	F-box protein family-like
TraesCSU01G132200LC.1	-2.2384	39.6667	0.943262	1>2	0.0239364	0.818545	Galactosyltransferase family protein
TraesCS1A01G282600LC.1	2.73697	215.333	0.988586	2>1	0.00435518	0.091697	Gamma-tubulin complex component 2
TraesCS3D01G244800.1	1.71741	39.6667	0.88313	2>1	0.0484527	0.99646	Glutaredoxin
TraesCS3A01G330600.2	1.88583	41.3333	0.963037	2>1	0.0164166	0.585741	Glycerol-3-phosphate dehydrogenase [NAD(+)]
TraesCS3B01G276100LC.1	-4.34577	19.3333	0.988282	1>2	0.00496257	0.112726	GW repeat- and PHD finger-containing protein NERD
TraesCS1A01G121900.1	2.73166	205	0.95723	2>1	0.0189436	0.678292	Harbinger transposase-derived nuclease
TraesCS6B01G452500.1	-3.20945	22	0.926785	1>2	0.029744	0.915093	Hepatocellular carcinoma-associated antigen 59 family protein, expressed
TraesCS3B01G318000.1	-5.27302	37.6667	0.997677	1>2	0.000777496	0.0062056	Histone deacetylase
TraesCS6B01G452100.1	-6.65344	99.6667	0.999589	1>2	0.000263643	0.00131754	Indole-3-acetic acid-amido synthetase
TraesCS7B01G107800.1	2.22349	115	0.940052	2>1	0.0244436	0.829423	Jasmonate zim-domain protein
TraesCS7A01G201100.1	2.23224	90	0.919074	2>1	0.0314627	0.933424	Jasmonate zim-domain protein
TraesCS7D01G204200.1	2.92125	87.6667	0.957965	2>1	0.018117	0.649098	Jasmonate zim-domain protein
TraesCS5A01G400700.1	1.96963	105	0.926353	2>1	0.0302794	0.921346	K+ uptake permease 9
TraesCS3B01G167900.1	-6.97728	125	0.999681	1>2	0.000226857	0.000907127	Lanosterol 14-alpha demethylase
TraesCS3B01G558500LC.1	-5.1964	35.6667	0.997592	1>2	0.000958667	0.00859869	L-ascorbate oxidase
TraesCS1D01G173800.1	1.82482	328	0.907876	2>1	0.0367745	0.970467	Late embryogenesis abundant (LEA) hydroxyproline-rich glycoprotein
TraesCS1B01G183500.1	2.46489	434	0.984053	2>1	0.00625931	0.16152	Late embryogenesis abundant (LEA) hydroxyproline-rich glycoprotein
TraesCS6D01G211200.1	3.01495	28.3333	0.87986	2>1	0.0490871	0.996885	MYB
TraesCS6A01G224000.1	3.8365	62	0.912476	2>1	0.0349902	0.960771	MYB
TraesCS3B01G180500LC.1	-6.60979	96.6667	0.999802	1>2	0.00019116	0.000382284	myosin XI D
TraesCS2B01G528000LC.1	2.86507	14.6667	0.952719	2>1	0.0206561	0.733432	Nuclear matrix protein 1
TraesCS7D01G207000.1	1.90332	24.6667	0.960604	2>1	0.0168422	0.602061	Nudix hydrolase-like protein
TraesCS2B01G224300.1	3.35142	282.333	0.911096	2>1	0.0355827	0.964258	Phenylalanine ammonia-lyase
TraesCS3B01G194100LC.1	-4.52356	22	0.930755	1>2	0.0275787	0.885797	Pol polyprotein
TraesCS4B01G187300.1	1.80296	117	0.957767	2>1	0.0185328	0.663918	Protein COBRA, putative
TraesCS3D01G346900LC.1	2.38802	90.3333	0.978055	2>1	0.00875468	0.259059	Protein kinase-like
TraesCS1B01G385300.1	2.70044	18.3333	0.965322	2>1	0.0148258	0.520495	Protein kinase-like
TraesCS2A01G081400.1	2.47249	121.333	0.890109	2>1	0.0453695	0.9935	Protein kinase-like protein
TraesCSU01G249800.1	2.02522	1320.33	0.974	2>1	0.0107129	0.343903	protein phosphatase 2A subunit A3
TraesCS1D01G339700.2	2.37638	36.3333	0.954892	2>1	0.0197957	0.706552	Ras-like protein
TraesCS6B01G462700.1	-3.86507	63.3333	0.994372	1>2	0.00210933	0.0311975	Replication protein A 32 kDa subunit
TraesCS3B01G225100.1	-4.20945	23.3333	0.995772	1>2	0.00185796	0.0257137	Retrotransposon protein, putative, LINE subclass
TraesCS3B01G312800LC.1	-3.29278	14.6667	0.975955	1>2	0.0103106	0.326389	Retrotransposon protein, putative, Ty1-copia subclass
TraesCS6A01G022500LC.1	-4.77259	26.3333	0.977099	1>2	0.00915886	0.276027	Retrotransposon protein, putative, Ty3-gypsy subclass
TraesCS6B01G795600LC.1	-4.71882	25.3333	0.990074	1>2	0.00336329	0.0620835	Retrotransposon protein, putative, Ty3-gypsy subclass
TraesCS3B01G134900LC.1	-2.68806	16.3333	0.905353	1>2	0.037975	0.975748	Ribonucleoside-diphosphate reductase
TraesCS6A01G259200.1	1.88557	232.667	0.946528	2>1	0.0220145	0.771843	RING finger protein
TraesCS7B01G150000.1	2.35576	81	0.944304	2>1	0.0229814	0.796202	Ring finger protein, putative
TraesCS3B01G298500.1	-5.89885	58.6667	0.999351	1>2	0.000327864	0.00196566	rRNA N-glycosidase
TraesCS6B01G450900.1	-3.20945	11	0.887181	1>2	0.0465917	0.994874	rRNA N-glycosidase
TraesCS6B01G430700.1	-2.49764	162.667	0.950783	1>2	0.0215305	0.758954	signal recognition particle receptor alpha subunit family protein
TraesCS3B01G342800.1	2.1375	22.6667	0.979232	2>1	0.00752334	0.209189	Single-stranded DNA-binding protein
TraesCS3B01G282900.2	-2.52356	12.6667	0.951066	1>2	0.0210979	0.746476	Structural maintenance of chromosomes protein 1
TraesCS5D01G454800.1	1.44746	44.3333	0.892278	2>1	0.0429067	0.989697	Thioredoxin
TraesCS6B01G196500.1	2.13627	60	0.967534	2>1	0.0135817	0.468223	TMV response-related protein
TraesCS6A01G244400LC.1	2.38333	32.3333	0.903724	2>1	0.0385823	0.978083	TMV response-related protein
TraesCS7B01G006800.1	-4.02975	15.3333	0.959929	1>2	0.0172645	0.618007	Transcription elongation factor 1
TraesCS7B01G422600.1	2.37346	61.3333	0.976173	2>1	0.00993935	0.309792	Transcription factor
TraesCS3B01G194200LC.1	-4.58496	23	0.986996	1>2	0.00553792	0.134668	Transposon Ty3-G Gag-Pol polyprotein
TraesCSU01G127800.1	1.85798	28	0.97021	2>1	0.0127826	0.433464	Ubiquitin fusion degradation protein 1-like protein
TraesCS3B01G537600LC.1	-3.02237	19	0.992957	1>2	0.00260977	0.0434879	UDP-N-acetylenolpyruvoylglucosamine reductase
TraesCS2B01G402800.1	-2.22239	22	0.884689	1>2	0.0472164	0.995465	Vacuolar-processing enzyme
TraesCS2D01G382400.1	-2.19265	16.6667	0.938189	1>2	0.0254601	0.849773	Vacuolar-processing enzyme
TraesCS3B01G410300.1	-5.85798	76	0.999816	1>2	0.000184056	0.000184056	Vesicle-associated membrane protein
TraesCS3B01G193500.1	-5.08139	76.6667	0.999794	1>2	0.000196232	0.000588582	Vesicle-associated membrane protein, putative
TraesCS4A01G126400.1	2.5502	34	0.913295	2>1	0.0344	0.957008	VQ motif family protein, expressed
TraesCS6B01G455500.1	-1.66676	29	0.895238	1>2	0.0422713	0.988453	WD40/YVTN repeat and Bromo-WDR9-I-like domain-containing protein
TraesCS6D01G136200.1	1.7423	63.3333	0.929591	2>1	0.0281279	0.893838	WRKY transcription factor
TraesCS6B01G175100.2	1.9419	54	0.888865	2>1	0.0459785	0.994222	WRKY transcription factor
TraesCS5A01G477900.1	2.30299	60.3333	0.943924	2>1	0.023461	0.80763	Zinc finger protein
TraesCS5D01G491200.1	2.45943	18	0.890695	2>1	0.0447608	0.992698	Zinc finger protein
TraesCS5D01G026400.1	2.80735	14	0.935411	2>1	0.0264973	0.868487	Zinc finger protein
TraesCS3B01G453400.1	-4.60486	23.3333	0.989759	1>2	0.00370716	0.0716884	Aspartic	proteinase	nepenthesin-1
TraesCS3B01G424300.1	-4.05889	15.6667	0.970641	1>2	0.0123871	0.416069	B1065G12.31 protein
TraesCS2A01G136400LC.1	1.69188	48.3333	0.955244	2>1	0.0193738	0.69269	Mitogen-activated protein kinase kinase kinase 7-interacting protein 3 homolog
TraesCS4A01G290500.1	1.83846	50.6667	0.980854	2>1	0.00708185	0.192417	Hexosyltransferase; Glycosyl transferase family
TraesCS3D01G071900.1	-3.08746	10	0.892057	1>2	0.043532	0.990809	FBD-associated F-box protein
Log2FC – log2-transformed fold change of the ratios between Cp- and mock-inoculated; provides biological information as to whether a gene is down (negative) or up-regulated (positive); we implemented a threshold of |Log2FC|>=1 (or FC>=2)
Absdiff – absolute difference of the normalized read counts between the Cp- and mock-inoculated; we added a threshold of abs diff = 10, to ensure that there is significant biological difference between Cp- and mock-inoculated.
Likelihood – Likelihood, statistical metric (in this case, bayseq which implements empirical Bayesian methods) which provides goodness of fit to the model being tested; 1 being the best.
Ordering – sequentially orders the features based on relative expression level, from higher to lower (e.g., 2>1, means group 2: Cp-inoculated is expressed at a higher rate than group 1:mock-inoculated)
FDR.DE – False discovery rate; to correct for p-values utilizing the Benjamini-Hochberg procedure.
FWER.DE –family-wise error rate; a probability metric similar to FDR, but is more conservative; we used FDR<0.05 as a threshold.
Identity – predicted function of the DEG

## Sheet: 48 hours after inoculation
Wheat genes differentially expressed in base tissue at 48 hours after inoculation with Claviceps purpurea.
annotation	log2fc	absdiff	Likelihood	ordering	FDR.DE	FWER.DE	Identity
TraesCS7A01G174700.1	1.80735	18.3333	0.9603	2>1	0.013665	0.998687	12-oxophytodienoate reductase-like protein
TraesCS4B01G367400.1	-1.24595	210.333	0.910525	1>2	0.0311617	1	14 kDa proline-rich protein DC2.15
TraesCS1B01G440800.1	1.6939	38	0.942395	2>1	0.0193385	0.999987	1-acyl-sn-glycerol-3-phosphate acyltransferase
TraesCS1A01G089600.1	2.5025	9.33333	0.93577	2>1	0.0217583	0.999999	1-aminocyclopropane-1-carboxylate oxidase
TraesCS2B01G414800.1	3.89308	32.3333	0.982417	2>1	0.00623064	0.85194	1-aminocyclopropane-1-carboxylate synthase
TraesCS4B01G058200.1	3.65025	34.6667	0.996128	2>1	0.00156965	0.182212	1-aminocyclopropane-1-carboxylate synthase 1
TraesCS1D01G085900.1	2.12873	84.3333	0.979929	2>1	0.00735489	0.916177	2,3-bisphosphoglycerate-dependent phosphoglycerate mutase
TraesCS1A01G084500.1	1.51645	142.667	0.880565	2>1	0.0415591	1	2,3-bisphosphoglycerate-dependent phosphoglycerate mutase
TraesCS4D01G341800.1	4.79256	62.3333	0.999062	2>1	0.000508369	0.0241144	2-oxoglutarate (2OG) and Fe(II)-dependent oxygenase superfamily protein
TraesCS4B01G346900.1	3.32193	39	0.997784	2>1	0.000968199	0.0852765	2-oxoglutarate (2OG) and Fe(II)-dependent oxygenase superfamily protein
TraesCS6D01G300600.1	2.04439	16.6667	0.936499	2>1	0.0214792	0.999998	2-oxoglutarate (2OG) and Fe(II)-dependent oxygenase superfamily protein
TraesCS2A01G394900.1	3.9386	14.3333	0.928116	2>1	0.0248595	1	2-oxoglutarate and Fe(II)-dependent oxygenase superfamily protein
TraesCS2B01G359000.1	1.3265	31.6667	0.893371	2>1	0.0372409	1	2-oxoglutarate-dependent dioxygenase
TraesCS4D01G270000.1	2.34013	85.3333	0.968772	2>1	0.0114608	0.993558	3-hydroxybenzoate 6-hydroxylase 1
TraesCS2D01G107300LC.1	2.03953	28	0.946448	2>1	0.0182864	0.999968	3-hydroxydecanoyl-[acyl-carrier-protein] dehydratase
TraesCS5A01G309100.1	-2.1836	41.3333	0.967729	1>2	0.0117809	0.994859	3-ketoacyl-CoA synthase
TraesCS7D01G350500.1	1.63801	62.6667	0.993133	2>1	0.00264273	0.37916	3-ketoacyl-CoA synthase
TraesCS3D01G194000.1	-1.44361	43	0.917125	1>2	0.0291488	1	50S ribosomal 5, chloroplastic
TraesCS1A01G232500.1	3.83289	17.6667	0.918166	2>1	0.0285403	1	50S ribosomal protein L2
TraesCS1A01G178300LC.1	2.54432	58	0.991331	2>1	0.00347973	0.527729	6,7-dimethyl-8-ribityllumazine synthase
TraesCS3D01G438200.1	3.49643	24	0.994432	2>1	0.00221878	0.302362	60 kDa chaperonin 1
TraesCS2B01G457800LC.1	1.71149	60.6667	0.864114	2>1	0.0462883	1	60S ribosomal protein L5-1
TraesCS4A01G126600.1	1.55254	19.3333	0.933661	2>1	0.0228014	0.999999	8-amino-7-oxononanoate synthase
TraesCS3D01G331900.1	1.2761	160.667	0.94858	2>1	0.0170791	0.999911	91A protein
TraesCS5A01G042600LC.1	2.29546	14.3333	0.914943	2>1	0.0298371	1	9-cis-epoxycarotenoid dioxygenase
TraesCS4A01G433200.1	2.558	44	0.927409	2>1	0.0251488	1	ABA-responsive binding factor
TraesCS7D01G052400.1	2.06774	55.3333	0.885535	2>1	0.0398598	1	ABA-responsive binding factor
TraesCS2A01G574700.1	-2.81164	96.3333	0.944165	1>2	0.018677	0.999977	ABC transporter G family member
TraesCS2B01G612200.1	-3.16993	37.3333	0.995661	1>2	0.0017734	0.21873	ABC transporter G family member
TraesCS5B01G453600.1	1.42513	50	0.936964	2>1	0.0212001	0.999998	Actin cross-linking protein, putative
TraesCS2A01G170300.1	2.54189	27.3333	0.980917	2>1	0.00697478	0.897715	Adipocyte plasma membrane-associated protein
TraesCS1D01G089900.1	2.152	10.3333	0.854063	2>1	0.0493984	1	Agmatine coumaroyltransferase-1
TraesCS5B01G651300LC.1	1.73697	126	0.932904	2>1	0.0230814	1	Alanine racemase
TraesCS5A01G514800.1	2.17463	79.6667	0.995022	2>1	0.00199794	0.260772	Alpha/beta hydrolase related protein
TraesCS4D01G340800.1	1.79141	64	0.958837	2>1	0.0141635	0.999097	Alpha/beta hydrolase related protein
TraesCS2D01G185300.1	-1.70044	36	0.973144	1>2	0.0101658	0.98443	Alpha/beta hydrolase, putative
TraesCS2B01G204200.1	-2.87811	114.333	0.985163	1>2	0.0054455	0.787305	Alpha/beta hydrolase, putative
TraesCS4B01G345700.1	1.71187	44	0.956665	2>1	0.0147827	0.999439	Alpha/beta hydrolase-like protein
TraesCS7D01G046800.1	3.42321	35.6667	0.959327	2>1	0.0138864	0.998887	Alpha/beta-Hydrolases superfamily protein
TraesCS3A01G131200.1	3.32193	27	0.995587	2>1	0.00184663	0.232364	Alpha/beta-Hydrolases superfamily protein
TraesCS4D01G219100.1	2.23133	28.3333	0.917349	2>1	0.0288451	1	Alpha/beta-Hydrolases superfamily protein
TraesCS1B01G197000.1	1.81073	51	0.931822	2>1	0.0236442	1	Alpha/beta-Hydrolases superfamily protein
TraesCS1D01G256400.1	2.41504	8.66667	0.916615	2>1	0.0293764	1	Alpha/beta-Hydrolases superfamily protein
TraesCS1A01G257000.1	2.36923	8.33333	0.877071	2>1	0.0423901	1	Alpha/beta-Hydrolases superfamily protein
TraesCS2D01G315300.1	-2.67807	9	0.910657	1>2	0.0310824	1	alpha/beta-Hydrolases superfamily protein
TraesCS1D01G161900.1	-1.12823	61.6667	0.874479	1>2	0.0432315	1	Alpha-galactosidase
TraesCS2A01G338800.1	-2.34577	16.3333	0.968592	1>2	0.0115964	0.994144	Amino acid transporter, putative
TraesCS7D01G055500.1	2.37851	14	0.892789	2>1	0.0377535	1	Ankyrin repeat family protein
TraesCS4D01G302800.1	1.37005	90.3333	0.948555	2>1	0.0171429	0.999916	ankyrin repeat family protein / regulator of chromosome condensation (RCC1) family protein
TraesCS4B01G304600.1	1.35701	67.6667	0.939537	2>1	0.0200898	0.999994	ankyrin repeat family protein / regulator of chromosome condensation (RCC1) family protein
TraesCS4D01G313900LC.1	3.77259	12.6667	0.981919	2>1	0.00652941	0.871881	Ankyrin repeat-containing protein
TraesCS4B01G220000.1	3.60204	26	0.998761	2>1	0.000643684	0.0403751	Ankyrin repeat-containing protein
TraesCS6D01G382400.1	-1.37945	63	0.975451	1>2	0.00922608	0.971587	Anthocyanin 5-aromatic acyltransferase
TraesCS1A01G576300LC.1	-2.17509	72.6667	0.998865	1>2	0.000614956	0.0368318	Apolipoprotein B-100
TraesCS7A01G536400.1	-1.65635	33	0.954288	1>2	0.0155918	0.999703	ARM repeat superfamily protein
TraesCS3B01G518400LC.1	2.9386	13.3333	0.97726	2>1	0.00850988	0.956206	ARM repeat superfamily protein
TraesCSU01G103000.1	3.15333	179	0.870043	2>1	0.0446463	1	Aspartic proteinase nepenthesin-2
TraesCS7B01G079000.1	2.00817	44.3333	0.986608	2>1	0.00509378	0.751227	Aspartic proteinase nepenthesin-2
TraesCS7A01G174100.1	1.62678	23.6667	0.900792	2>1	0.0348748	1	Aspartic proteinase nepenthesin-2
TraesCS6B01G372200LC.1	2.13245	14.6667	0.879234	2>1	0.0417426	1	AT hook motif-containing protein, putative
TraesCS1A01G232600.1	4.14296	16.6667	0.874116	2>1	0.0433257	1	ATP synthase subunit b-delta
TraesCS7D01G047600.1	1.41504	61.6667	0.978925	2>1	0.00781138	0.934668	ATP-dependent caseinolytic (Clp) protease/crotonase family protein
TraesCS2A01G221300.1	2.25576	73	0.998706	2>1	0.00066339	0.0428571	ATP-dependent zinc metalloprotease FtsH
TraesCS2D01G227000.1	2.19555	37	0.939804	2>1	0.0199513	0.999993	ATP-dependent zinc metalloprotease FtsH
TraesCS7B01G591600LC.1	2.04947	45	0.901826	2>1	0.034214	1	Auxin efflux carrier family protein
TraesCS5B01G212600.1	3.32193	24	0.998291	2>1	0.000805994	0.0617208	Auxin responsive SAUR protein
TraesCS5D01G449400.1	3.06609	137.667	0.999139	2>1	0.000401755	0.0151547	Auxin-responsive protein
TraesCS1D01G119500.1	2.3147	53	0.901423	2>1	0.0344622	1	Auxin-responsive protein
TraesCS1B01G138100.1	1.97303	26.3333	0.95934	2>1	0.0138309	0.99884	Auxin-responsive protein
TraesCS3B01G127400.1	1.36773	49	0.911552	2>1	0.030924	1	Auxin-responsive protein
TraesCS1A01G390200.1	1.20696	41	0.900806	2>1	0.0347924	1	Auxin-responsive protein
TraesCS3D01G110200.1	1.152	66	0.910358	2>1	0.0313201	1	Auxin-responsive protein
TraesCS4D01G210300.1	3.39232	12.6667	0.984507	2>1	0.00561484	0.802985	Avr9/Cf-9 rapidly elicited protein
TraesCS4B01G364800.1	-2.29956	17	0.974594	1>2	0.00959132	0.977404	basic helix-loop-helix (bHLH) DNA-binding superfamily protein
TraesCS3D01G210600.1	3.29546	32.3333	0.998246	2>1	0.000829061	0.0649835	basic helix-loop-helix (bHLH) DNA-binding superfamily protein
TraesCS3B01G003500.1	1.20811	25.3333	0.870317	2>1	0.0445506	1	basic helix-loop-helix (bHLH) DNA-binding superfamily protein
TraesCS5B01G384500.1	4.6704	228.333	0.999682	2>1	0.00019325	0.00308758	Basic helix-loop-helix (BHLH) family transcription factor
TraesCS5A01G380900.2	3.90689	18.6667	0.994828	2>1	0.00211716	0.283181	Basic helix-loop-helix (BHLH) family transcription factor
TraesCS2D01G270300.1	3.50696	131.333	0.997993	2>1	0.000914175	0.0773426	Basic helix-loop-helix (BHLH) Transcription Factor
TraesCS2B01G289900.1	2.70627	140	0.884461	2>1	0.0403935	1	Basic helix-loop-helix (BHLH) Transcription Factor
TraesCS5D01G068800.1	-2.02801	52.3333	0.936688	1>2	0.0213397	0.999998	Basic-leucine zipper (BZIP) transcription factor family
TraesCS5B01G059200.1	-2.35118	227	0.88452	1>2	0.0403046	1	Basic-leucine zipper (BZIP) transcription factor family
TraesCS3B01G525200.1	4.05889	62.6667	0.999613	2>1	0.000232658	0.00487457	Bax inhibitor-1 family protein
TraesCS3B01G525100.1	1.44746	31.6667	0.904675	2>1	0.033151	1	Bax inhibitor-1 family protein
TraesCS3B01G156900.1	2.17195	92.3333	0.99046	2>1	0.00368213	0.561113	B-box zinc finger family protein
TraesCS3D01G139600.1	1.67841	193.667	0.987454	2>1	0.00475825	0.712538	B-box zinc finger family protein
TraesCS3A01G139300.1	1.53194	122.333	0.959256	2>1	0.0139417	0.998933	B-box zinc finger family protein
TraesCS6D01G199200.1	-2.20091	104.333	0.88833	1>2	0.0388849	1	B-box zinc finger protein
TraesCS2A01G366100.1	-2	9	0.873846	1>2	0.0435138	1	B-box zinc finger protein
TraesCS5D01G410700.1	2.13927	84	0.929681	2>1	0.024207	1	Beta C1
TraesCS6A01G209000.1	1.52424	116.333	0.902613	2>1	0.0340491	1	Beta-1,4-mannosyl-glycoprotein 4-beta-N-acetylglucosaminyltransferase
TraesCS7A01G009100.1	-1.21006	139.667	0.884046	1>2	0.0405717	1	Beta-fructofuranosidase 1
TraesCS4A01G485900.1	-2.39408	110.667	0.996373	1>2	0.00142411	0.157241	Beta-fructofuranosidase 1
TraesCS3A01G208600.1	-1.3526	62.6667	0.894046	1>2	0.0368119	1	Beta-galactosidase
TraesCS3B01G816000LC.1	3.07039	12.3333	0.940126	2>1	0.019743	0.999991	Bifunctional glutamine synthetase adenylyltransferase/adenylyl-removing enzyme
TraesCS3A01G419800.1	3.08746	45	0.925653	2>1	0.0260166	1	Bifunctional inhibitor/lipid-transfer protein/seed storage 2S albumin-like protein
TraesCS4A01G033500.1	3.20387	38.3333	0.958604	2>1	0.0142742	0.99917	Blue copper protein
TraesCS4D01G271100.1	2.9542	9	0.862568	2>1	0.0467841	1	Blue copper protein
TraesCS6A01G096300.1	-1.54221	349.333	0.953036	1>2	0.0160071	0.999787	BZIP transcription factor
TraesCS7A01G240400.1	2.37851	14	0.96084	2>1	0.0133921	0.998394	Caffeoyl-CoA O-methyltransferase
TraesCS3A01G038300.1	2.05776	161.333	0.969464	2>1	0.0112799	0.992693	Calcium binding family protein
TraesCS7D01G133400.1	2.32193	9.33333	0.921478	2>1	0.0276406	1	Calcium-binding EF-hand
TraesCS5D01G269400.1	2.90689	17.3333	0.934728	2>1	0.0224522	0.999999	Calcium-binding EF-hand family protein-like
TraesCS5B01G227700.1	4.84549	74	0.997484	2>1	0.00104442	0.096413	Calcium-binding family protein
TraesCS2B01G182000.1	3.54057	39	0.9997	2>1	0.000184941	0.00277057	Calcium-binding family protein
TraesCS7B01G350200.1	1.72223	143.333	0.979487	2>1	0.00758114	0.925843	Calcium-binding family protein
TraesCS5A01G229000.1	4.33498	70.3333	0.999382	2>1	0.000321699	0.0099251	Calcium-binding protein
TraesCS3D01G499700.1	3.77672	72	0.966236	2>1	0.0121568	0.996069	Calcium-binding protein
TraesCS5D01G238700.1	3.45943	40	0.997436	2>1	0.00107498	0.101028	Calcium-binding protein
TraesCS3B01G553900.1	2.80735	18	0.943802	2>1	0.0189405	0.999982	Calcium-binding protein
TraesCS6D01G104000.1	1.34496	44.6667	0.859042	2>1	0.0479816	1	Calcium-dependent lipid-binding domain protein
TraesCS6A01G181500.1	2.20163	18	0.948729	2>1	0.0169511	0.999901	calcium-dependent lipid-binding family protein
TraesCS2A01G199700.1	1.67729	85	0.972359	2>1	0.0104554	0.987168	Calcium-dependent protein kinase
TraesCS2B01G227000.1	1.63136	71.3333	0.948528	2>1	0.0172065	0.99992	Calcium-dependent protein kinase
TraesCS5B01G428400.2	1.38215	32.6667	0.912072	2>1	0.0307669	1	Calcium-dependent protein kinase
TraesCS1D01G551500LC.1	2.41954	29	0.993154	2>1	0.00259537	0.370557	Calmodulin
TraesCS5D01G481000.1	3.27302	34.6667	0.993794	2>1	0.00233322	0.323182	Calmodulin, putative
TraesCS2A01G156400.1	2.92139	72.3333	0.998786	2>1	0.000624619	0.0380011	Calmodulin, putative
TraesCS2D01G162300.1	2.56986	105.333	0.999393	2>1	0.000311831	0.00931309	Calmodulin, putative
TraesCS6A01G108900.1	2.01263	201.333	0.985467	2>1	0.00534618	0.777632	Calmodulin-binding family protein, putative, expressed
TraesCS6D01G097300.1	1.3365	200.333	0.980881	2>1	0.00704897	0.901586	Calmodulin-binding family protein, putative, expressed
TraesCS3A01G206400.1	3.36257	65	0.991516	2>1	0.00343137	0.519471	Calmodulin-binding protein
TraesCS3B01G238500.1	2.97199	59.3333	0.996929	2>1	0.00129329	0.136083	Calmodulin-binding protein
TraesCS5D01G102100.1	2.87619	80.3333	0.978197	2>1	0.00815722	0.946272	Calmodulin-binding protein
TraesCS4A01G170500.1	-1.82782	17	0.853479	1>2	0.0497064	1	calmodulin-binding protein (DUF1645)
TraesCS5A01G092800.1	2.58496	18.3333	0.994502	2>1	0.00217695	0.294532	Calmodulin-binding protein, putative, expressed
TraesCS5B01G098900.1	2.57878	64.6667	0.947205	2>1	0.017777	0.99995	Calmodulin-binding protein, putative, expressed
TraesCS5D01G105100.1	2.14839	68.6667	0.915201	2>1	0.0296832	1	Calmodulin-binding protein, putative, expressed
TraesCS5D01G102300.1	1.78022	18.6667	0.87156	2>1	0.0443598	1	Calmodulin-binding protein, putative, expressed
TraesCS5A01G414200.1	2.53605	8	0.867958	2>1	0.0455105	1	Calmodulin-binding protein, putative, expressed
TraesCS3B01G045900.1	2.7633	73.3333	0.99761	2>1	0.000998179	0.0896205	Calmodulin-binding protein-like
TraesCS3D01G041800.1	1.87626	195	0.884062	2>1	0.0404827	1	Calmodulin-binding protein-like
TraesCS3A01G037700.1	1.68182	35.3333	0.897354	2>1	0.0357056	1	Calmodulin-binding protein-like
TraesCS3B01G432000.1	2.01911	152.667	0.989789	2>1	0.00397425	0.606595	Calreticulin
TraesCS3A01G446200.1	2.91698	83	0.937553	2>1	0.0209911	0.999997	Carboxypeptidase
TraesCS4D01G352400.1	-1.45066	26	0.920358	1>2	0.0280119	1	CASP-like protein
TraesCS2B01G401300.1	2.92057	15.3333	0.877031	2>1	0.0424828	1	CC-NBS-LRR family disease resistance protein
TraesCS3D01G319000.1	1.43063	39	0.932057	2>1	0.0234332	1	CC-NBS-LRR family disease resistance protein
TraesCS3A01G325600.1	1.28317	39.6667	0.901394	2>1	0.0345446	1	CC-NBS-LRR family disease resistance protein
TraesCS2B01G603600.1	2.55859	300	0.989822	2>1	0.00392057	0.598443	CCR4-NOT transcription complex family protein
TraesCS2A01G583000.1	2.52318	258	0.923376	2>1	0.0266045	1	CCR4-NOT transcription complex family protein
TraesCS7D01G197500.1	2.75702	48	0.934632	2>1	0.0225215	0.999999	CDP-diacylglycerol--glycerol-3-phosphate 3-phosphatidyltransferase, putative
TraesCS6B01G340400.1	2.1571	130.333	0.908588	2>1	0.0321115	1	CDP-diacylglycerol--glycerol-3-phosphate 3-phosphatidyltransferase, putative
TraesCS6A01G310400.1	1.84435	57	0.996403	2>1	0.00136787	0.148029	CDP-diacylglycerol--glycerol-3-phosphate 3-phosphatidyltransferase, putative
TraesCS2D01G208800.1	-3.22607	39	0.996418	1>2	0.00134866	0.144953	Cell wall protein
TraesCS2A01G202100.1	-3.44057	46	0.998211	1>2	0.000852139	0.0683219	Cell wall protein
TraesCS3B01G163900.1	2.66985	39.3333	0.988948	2>1	0.00417118	0.635272	Cellulose synthase
TraesCS5D01G133900.1	-1.81444	24.3333	0.933877	1>2	0.0227314	0.999999	Chaperone DnaJ-domain superfamily protein
TraesCS7D01G495200.1	2.72935	35.6667	0.862804	2>1	0.0466848	1	Chaperone protein dnaJ
TraesCS7B01G694400LC.1	2.34395	17.6667	0.907383	2>1	0.0326674	1	Chaperone protein dnaJ
TraesCS2D01G139400.1	2.0133	27.3333	0.993365	2>1	0.00247438	0.348772	Chaperone protein dnaJ-related
TraesCS5D01G401000LC.1	2.42321	16	0.966609	2>1	0.0121087	0.995931	CHD3-type chromatin-remodeling factor PICKLE
TraesCS2B01G369100.1	2.85086	29	0.918442	2>1	0.0283882	1	Chitinase
TraesCS2B01G369000.1	2.82443	340.667	0.897256	2>1	0.0357902	1	Chitinase
TraesCS2D01G033100.1	2.21432	77.6667	0.92401	2>1	0.0263833	1	Chitinase
TraesCS2B01G047300.1	2.08746	21.6667	0.863878	2>1	0.0463871	1	Chitinase
TraesCS7B01G192500.1	-1.43431	89.6667	0.973548	1>2	0.0100426	0.983113	Chlorophyll a-b binding protein, chloroplastic
TraesCS6A01G159800.1	-1.45553	58.6667	0.913335	1>2	0.0303775	1	Chlorophyll a-b binding protein, chloroplastic
TraesCS6B01G191500.1	-1.53138	40.3333	0.909038	1>2	0.0319526	1	Chlorophyll a-b binding protein, chloroplastic
TraesCS5A01G454300.1	-1.64155	17.6667	0.931495	1>2	0.0239939	1	Chlorophyll a-b binding protein, chloroplastic
TraesCS1D01G411300.1	-1.66045	174.333	0.922413	1>2	0.0271241	1	Chlorophyll a-b binding protein, chloroplastic
TraesCS5B01G353200.1	-1.66297	43.3333	0.971234	1>2	0.0107923	0.989792	Chlorophyll a-b binding protein, chloroplastic
TraesCS5D01G357600.1	-1.73413	237.333	0.884932	1>2	0.0401265	1	Chlorophyll a-b binding protein, chloroplastic
TraesCS5A01G322500.1	-1.77134	293.667	0.917309	1>2	0.0289971	1	Chlorophyll a-b binding protein, chloroplastic
TraesCS1B01G432700.1	-1.78097	217.667	0.988007	1>2	0.00461011	0.694121	Chlorophyll a-b binding protein, chloroplastic
TraesCS1B01G388200.1	-1.80023	24	0.873713	1>2	0.0437015	1	Chlorophyll a-b binding protein, chloroplastic
TraesCS5B01G322900.1	-1.82427	92.3333	0.976593	1>2	0.00874575	0.961934	Chlorophyll a-b binding protein, chloroplastic
TraesCS1D01G428200.1	-1.95164	87	0.947171	1>2	0.0178407	0.999953	Chlorophyll a-b binding protein, chloroplastic
TraesCS7D01G227300.1	-1.95576	143	0.967608	1>2	0.0118273	0.995026	Chlorophyll a-b binding protein, chloroplastic
TraesCS1A01G403300.1	-2.38391	57.6667	0.991013	1>2	0.00357793	0.544239	Chlorophyll a-b binding protein, chloroplastic
TraesCS6A01G093700.1	-2.96963	13.6667	0.972229	1>2	0.0105389	0.987871	Chlorophyll a-b binding protein, chloroplastic
TraesCS3B01G574300.1	-2.08092	14	0.936004	1>2	0.0216884	0.999999	Chlorophyllide a oxygenase, chloroplastic
TraesCS3D01G514100.1	-2.34792	30	0.982998	1>2	0.00597251	0.832798	Chlorophyllide a oxygenase, chloroplastic
TraesCS1B01G126900.1	-1.558	11.6667	0.85874	1>2	0.0481824	1	Chlororespiratory reduction31
TraesCS1D01G131800LC.1	3.49185	13.6667	0.904646	2>1	0.0332326	1	Citrate lyase acyl carrier protein
TraesCS4D01G303200.1	1.6545	19.3333	0.946592	2>1	0.0181594	0.999964	Classical arabinogalactan protein 5
TraesCS5B01G264700.1	2.40054	35.6667	0.986997	2>1	0.00487985	0.726991	Cobyric acid synthase
TraesCS5D01G352700LC.1	2.0199	55	0.97299	2>1	0.0102892	0.985657	Cobyric acid synthase
TraesCS6D01G202000.1	-1.58496	26	0.941936	1>2	0.0196062	0.99999	CONSTANS-like protein
TraesCS7A01G314300.1	-1.58496	18	0.868069	1>2	0.0454144	1	CONSTANS-like zinc finger protein
TraesCS7A01G320800.1	1.70727	122.333	0.979973	2>1	0.0072786	0.912711	Core-2/I-branching beta-1,6-N-acetylglucosaminyltransferase family protein
TraesCS7B01G221700.1	1.54314	111.667	0.988211	2>1	0.00446412	0.675188	Core-2/I-branching beta-1,6-N-acetylglucosaminyltransferase family protein
TraesCS7A01G176400.1	2.37281	54.3333	0.969869	2>1	0.0111462	0.991984	cotton fiber protein
TraesCS1D01G296700.1	1.90689	36.6667	0.901528	2>1	0.0343795	1	cotton fiber protein
TraesCS1D01G367000.1	1.54674	98	0.909696	2>1	0.0317151	1	cotton fiber-like protein (DUF761)
TraesCS6B01G433600.1	2.58496	15	0.978821	2>1	0.00788776	0.937401	CTC-interacting domain 4
TraesCS7B01G398400.1	-2.61891	12	0.967005	1>2	0.0120142	0.995646	cyclin-dependent kinase inhibitor
TraesCS4A01G535400LC.1	3.2854	11.6667	0.983612	2>1	0.00586147	0.82403	Cyclophilin-like peptidyl-prolyl cis-trans isomerase family protein
TraesCS6A01G055900LC.1	2.16993	14	0.931603	2>1	0.0237844	1	Cysteine-rich receptor kinase
TraesCS2A01G216700.1	1.56071	26	0.858157	2>1	0.0483833	1	Cysteine-rich receptor kinase
TraesCS2D01G149600LC.1	1.81714	17.6667	0.929798	2>1	0.0241352	1	cysteine-rich RLK (RECEPTOR-like protein kinase) 11
TraesCS7D01G358000.1	2.86207	355.333	0.996316	2>1	0.00147901	0.166499	cysteine-rich/transmembrane domain A-like protein
TraesCS7D01G357500.1	2.51457	33	0.952143	2>1	0.0161273	0.999807	cysteine-rich/transmembrane domain A-like protein
TraesCS7B01G262700.1	2.32193	32	0.86506	2>1	0.0460917	1	cysteine-rich/transmembrane domain A-like protein
TraesCS4A01G044000.1	2.88501	66	0.903346	2>1	0.0338027	1	Cytochrome b561 and DOMON domain-containing protein
TraesCS1B01G222900LC.1	2.12484	145.667	0.955701	2>1	0.0152413	0.999608	Cytochrome c oxidase subunit 3
TraesCS2A01G152500.1	3.58496	14.6667	0.89388	2>1	0.0369836	1	Cytochrome P450
TraesCS5B01G128100.1	3.54432	42.6667	0.994177	2>1	0.00224089	0.306424	Cytochrome P450
TraesCS5D01G137000.1	3.43911	42.6667	0.999084	2>1	0.000470018	0.0204747	Cytochrome P450
TraesCS2D01G157900.1	3.16993	18.6667	0.921712	2>1	0.0275668	1	Cytochrome P450
TraesCS5A01G129500.1	3.14136	44.3333	0.974185	2>1	0.00971355	0.979101	Cytochrome P450
TraesCS1D01G276600.1	2.88136	40.3333	0.926267	2>1	0.0257272	1	Cytochrome P450
TraesCS3A01G227800.1	2.85086	29	0.99194	2>1	0.00321333	0.481694	Cytochrome P450
TraesCS3D01G364300.1	2.71344	63	0.989896	2>1	0.00389348	0.594314	Cytochrome P450
TraesCS4B01G135200.1	2.64386	14	0.981356	2>1	0.00678914	0.887502	Cytochrome P450
TraesCS5D01G217400.1	2.43857	28	0.980106	2>1	0.00716312	0.907262	Cytochrome P450
TraesCS3B01G403400.1	2.41954	29	0.861015	2>1	0.0473817	1	Cytochrome P450
TraesCS2A01G152400.1	2.27462	39.6667	0.933558	2>1	0.0228713	1	Cytochrome P450
TraesCS3A01G371200.1	2.10497	58.3333	0.874482	2>1	0.0431376	1	Cytochrome P450
TraesCS7A01G455300.1	1.31482	141.333	0.973902	2>1	0.00979608	0.980178	Cytochrome P450
TraesCS5A01G403200.1	1.71955	57.3333	0.956372	2>1	0.0148975	0.999487	Cytochrome P450 allene oxide synthase
TraesCS6D01G168900.1	3.74894	37.3333	0.996533	2>1	0.00132923	0.141879	cytochrome P450 family protein
TraesCS6B01G210400.1	3.3388	51.6667	0.999102	2>1	0.000426254	0.0169104	cytochrome P450 family protein
TraesCS1A01G351600.1	2.78136	15.6667	0.970149	2>1	0.0109685	0.990945	Cytochrome P450 family protein, expressed
TraesCS5A01G056600.1	-3.28951	26.3333	0.995665	1>2	0.0017548	0.215325	Cytochrome P450, putative
TraesCS3A01G481000.1	2.78427	17.6667	0.973606	2>1	0.00996082	0.982183	Cytokinin oxidase/dehydrogenase
TraesCS5D01G353600.1	1.76296	26.3333	0.943272	2>1	0.0191385	0.999985	Cytokinin riboside 5'-monophosphate phosphoribohydrolase
TraesCS5A01G347400.1	1.40336	34	0.946452	2>1	0.018223	0.999966	Cytokinin riboside 5'-monophosphate phosphoribohydrolase
TraesCS2B01G813500LC.1	-1.23879	68	0.898632	1>2	0.0355374	1	Cytosolic Fe-S cluster assembly factor NBP35
TraesCS2A01G535900.1	2.98351	25.3333	0.996746	2>1	0.00131048	0.138894	DEAD/DEAH box RNA helicase family protein
TraesCS4D01G166000.4	-1.91194	105	0.991905	1>2	0.00323715	0.48589	Dentin sialophosphoprotein-like protein, putative
TraesCS1B01G095000.1	-2.1281	78.6667	0.935466	1>2	0.0222439	0.999999	Dentin sialophosphoprotein-related, putative isoform 1
TraesCS5D01G113100.1	-1.04002	56.3333	0.898836	1>2	0.0354539	1	Dicarboxylate transporter 2.1, chloroplastic
TraesCS3A01G403000.1	2.96347	34	0.981483	2>1	0.00675198	0.885364	Di-glucose binding protein with Kinesin motor domain-containing protein
TraesCS7B01G453400.1	3.04731	109	0.999374	2>1	0.000331222	0.0105453	Disease resistance protein (NBS-LRR class) family
TraesCS6A01G120200.1	2.22529	87	0.91777	2>1	0.0286923	1	Disease resistance protein (NBS-LRR class) family
TraesCS3A01G054600.1	1.97199	12.6667	0.948147	2>1	0.0175226	0.999939	Disease resistance protein (NBS-LRR class) family
TraesCS5D01G390500.1	1.77578	53.3333	0.889776	2>1	0.0383595	1	Disease resistance protein (NBS-LRR class) family
TraesCS5A01G380700.1	1.69759	58.3333	0.992493	2>1	0.00292649	0.430609	Disease resistance protein (NBS-LRR class) family
TraesCS5B01G569400.1	2.5025	9.33333	0.956138	2>1	0.0149551	0.999509	disease resistance protein (TIR-NBS-LRR class)
TraesCS4A01G223500.1	3.33738	197.333	0.983088	2>1	0.00593538	0.829906	Disease resistance protein RPM1
TraesCS7A01G463900.1	2.7087	123.667	0.998274	2>1	0.000817497	0.0633405	Disease resistance protein RPM1
TraesCS2D01G541000.1	1.89012	135.333	0.925255	2>1	0.0260894	1	Disease resistance protein RPM1
TraesCS4B01G092600.1	1.67296	77.3333	0.873473	2>1	0.0438888	1	Disease resistance protein RPM1
TraesCS7A01G553600.1	1.4867	48.6667	0.910285	2>1	0.0313991	1	Disease resistance protein RPM1
TraesCS6B01G372600LC.1	2.80177	73.6667	0.990214	2>1	0.00378732	0.577813	DNA binding protein-like
TraesCS3D01G593800LC.1	-1.96153	18.3333	0.949576	1>2	0.0165682	0.999865	DNA polymerase III subunit gamma/tau
TraesCSU01G149700LC.1	-2.47393	13.6667	0.910135	1>2	0.0314782	1	DNA polymerase III subunit gamma/tau
TraesCS2A01G583900.1	1.96063	877.333	0.983923	2>1	0.00575425	0.815138	DNA-directed RNA polymerase subunit beta
TraesCS2B01G602700.1	1.80683	324	0.871941	2>1	0.0441707	1	DNA-directed RNA polymerase subunit beta
TraesCS2D01G595900.1	1.77578	26.6667	0.968728	2>1	0.0115511	0.993954	DNA-directed RNA polymerase subunit beta
TraesCS2B01G118000.1	-2.48662	66	0.949553	1>2	0.016632	0.999872	Dof zinc finger protein
TraesCS2D01G100300.1	-2.90689	52	0.989808	1>2	0.00394749	0.602536	Dof zinc finger protein
TraesCS2A01G100800.1	-3.68326	51.3333	0.955092	1>2	0.0152996	0.999626	Dof zinc finger protein
TraesCS3A01G438800.1	3.23266	28	0.920417	2>1	0.0279375	1	Dual specificity mitogen-activated protein kinase kinase 4
TraesCS3A01G277500.1	1.31259	107.333	0.878619	2>1	0.0419265	1	Dual specificity protein phosphatase family protein
TraesCS5B01G781100LC.1	2.23704	8.66667	0.88174	2>1	0.0412877	1	DUF247 domain protein
TraesCS3A01G489300.1	2.5429	46.6667	0.861813	2>1	0.0469835	1	DUF4228 domain protein
TraesCS1D01G385400.1	2.43296	29.3333	0.949206	2>1	0.0168233	0.99989	DUF4228 domain protein
TraesCS4B01G278500.1	-1.58496	18	0.859608	1>2	0.0478811	1	DUF506 family protein
TraesCS4B01G190100.1	3.12553	28.3333	0.995175	2>1	0.00195859	0.25343	DUF538 family protein (Protein of unknown function, DUF538)
TraesCS3B01G137000.1	-1.73128	137.667	0.955999	1>2	0.015127	0.999571	DUF581 family protein
TraesCS3A01G065700.1	-2.14345	62.6667	0.973654	1>2	0.00991974	0.9817	E3 ubiquitin-protein ligase
TraesCS2D01G657300LC.1	2.58496	8.33333	0.856801	2>1	0.0489876	1	E3 ubiquitin-protein ligase CBL-B
TraesCS1D01G117900.1	2.10017	663	0.995646	2>1	0.00179183	0.222132	Early response to dehydration 15-like protein
TraesCS2B01G148900.1	1.50324	140.667	0.886095	2>1	0.0397709	1	Early response to dehydration 15-like protein
TraesCS1B01G136700.2	1.50196	193	0.982011	2>1	0.00638049	0.862207	Early response to dehydration 15-like protein
TraesCS1A01G116700.1	1.34274	148	0.974234	2>1	0.00967268	0.978547	Early response to dehydration 15-like protein
TraesCS3D01G044200LC.1	2.58496	6.66667	0.854629	2>1	0.0491928	1	Elongation factor Tu
TraesCS7D01G218100.1	3.08377	57.3333	0.997265	2>1	0.00115033	0.112842	Embryogenesis transmembrane protein
TraesCS7A01G217100.1	2.91754	19.6667	0.926908	2>1	0.0254384	1	Embryogenesis transmembrane protein
TraesCS7A01G216300.1	2.70044	29.3333	0.998215	2>1	0.000840716	0.0666523	Embryogenesis transmembrane protein
TraesCS6B01G398200.1	6.6865	170	0.999269	2>1	0.000353716	0.011957	Embryogenesis transmembrane protein-like
TraesCS6D01G346400.1	6.51833	181.333	0.999581	2>1	0.000247681	0.00568131	Embryogenesis transmembrane protein-like
TraesCS6D01G346800.1	4.926	49	0.997635	2>1	0.000983216	0.0874397	Embryogenesis transmembrane protein-like
TraesCS6B01G396800.1	4.35252	90.6667	0.999609	2>1	0.000239876	0.00526411	Embryogenesis transmembrane protein-like
TraesCS6A01G363400.1	3.96963	14.6667	0.968867	2>1	0.0114153	0.99335	Embryogenesis transmembrane protein-like
TraesCS6B01G396900.1	3.93074	57	0.999043	2>1	0.000534256	0.0268885	Embryogenesis transmembrane protein-like
TraesCS5B01G132500.1	3.67409	66.6667	0.996163	2>1	0.00153327	0.17586	Embryogenesis transmembrane protein-like
TraesCS6A01G363200.1	3.58496	11	0.875926	2>1	0.0427626	1	Embryogenesis transmembrane protein-like
TraesCS7B01G124600.1	3.39506	79.3333	0.999804	2>1	0.000122279	0.000977827	Embryogenesis transmembrane protein-like
TraesCS7A01G217600.1	3.34239	42.6667	0.998706	2>1	0.000653684	0.0416166	Embryogenesis transmembrane protein-like
TraesCS7B01G124500.1	3.26303	28.6667	0.992164	2>1	0.00311767	0.464779	Embryogenesis transmembrane protein-like
TraesCS7D01G219400.1	3.24317	90.3333	0.996341	2>1	0.00144258	0.160325	Embryogenesis transmembrane protein-like
TraesCS6B01G398100.1	2.95936	20.3333	0.981039	2>1	0.00693741	0.895725	Embryogenesis transmembrane protein-like
TraesCS7A01G217800.1	2.77259	11.6667	0.896735	2>1	0.0360441	1	Embryogenesis transmembrane protein-like
TraesCS7A01G217700.1	2.37851	14	0.958484	2>1	0.0143296	0.999205	Embryogenesis transmembrane protein-like
TraesCS7B01G104600.1	2.34702	77.6667	0.893344	2>1	0.0373265	1	Endoglucanase
TraesCS6A01G370500.1	1.91312	142	0.92816	2>1	0.0247873	1	ENTH/ANTH/VHS superfamily protein
TraesCS4D01G057700.1	-1.58496	44.6667	0.968146	1>2	0.0116882	0.994511	Epidermal patterning factor-like protein
TraesCS4B01G057500.1	-1.88319	40.3333	0.976471	1>2	0.00886396	0.964553	Epidermal patterning factor-like protein
TraesCS2B01G116900.1	1.6386	62	0.939895	2>1	0.0198126	0.999992	Ethylene insensitive 3
TraesCS1A01G370400.1	4.36457	32.6667	0.995607	2>1	0.00181028	0.225549	Ethylene-responsive transcription factor
TraesCS6A01G319600.1	4.04439	31	0.992424	2>1	0.00295058	0.434922	Ethylene-responsive transcription factor
TraesCS1D01G376800.1	3.79998	60.3333	0.998655	2>1	0.000700817	0.0478945	Ethylene-responsive transcription factor
TraesCS6A01G330500.1	3.6893	39.6667	0.98288	2>1	0.00611921	0.843911	Ethylene-responsive transcription factor
TraesCS6D01G299100.1	3.67054	58.6667	0.971496	2>1	0.0107067	0.989179	Ethylene-responsive transcription factor
TraesCS6B01G350400.1	3.61738	41.3333	0.987772	2>1	0.004669	0.701543	Ethylene-responsive transcription factor
TraesCS1D01G376500.1	3.56071	54	0.985735	2>1	0.00528071	0.771064	Ethylene-responsive transcription factor
TraesCS1A01G370700.1	3.45943	50	0.995916	2>1	0.00166066	0.1984	Ethylene-responsive transcription factor
TraesCS6D01G225500.1	3.26303	57.3333	0.975526	2>1	0.00918597	0.970872	Ethylene-responsive transcription factor
TraesCS5D01G245300.1	3.02385	35.6667	0.921963	2>1	0.0274194	1	Ethylene-responsive transcription factor
TraesCS1A01G370600.1	2.94203	162.667	0.960972	2>1	0.0132287	0.998189	Ethylene-responsive transcription factor
TraesCS1D01G376600.1	2.59724	131.333	0.974756	2>1	0.00951031	0.976212	Ethylene-responsive transcription factor
TraesCS1B01G389700.1	2.57973	76.3333	0.914567	2>1	0.0300676	1	Ethylene-responsive transcription factor
TraesCS1B01G389900.1	2.54749	21	0.975272	2>1	0.00926645	0.972289	Ethylene-responsive transcription factor
TraesCS5B01G236900.1	2.53842	33.6667	0.973907	2>1	0.00975491	0.979646	Ethylene-responsive transcription factor
TraesCS7B01G085900.1	2.27423	157.333	0.986479	2>1	0.00515513	0.757898	ethylene-responsive transcription factor
TraesCS2B01G434100.1	2.09646	51.3333	0.948288	2>1	0.0173964	0.999932	ethylene-responsive transcription factor
TraesCS1B01G389800.1	2.0199	18.3333	0.892233	2>1	0.0379245	1	Ethylene-responsive transcription factor
TraesCS1D01G326100LC.1	3.078	22.3333	0.978988	2>1	0.00777305	0.933262	Ethylene-responsive transcription factor, putative
TraesCS1A01G218100.1	2.44361	37	0.955034	2>1	0.0153578	0.999643	Ethylene-responsive transcription factor, putative
TraesCS7D01G524300.1	4.32193	25.3333	0.99906	2>1	0.000517185	0.0250321	Eukaryotic aspartyl protease family protein
TraesCS7A01G537200.1	3.89077	27.6667	0.994845	2>1	0.00209757	0.279455	Eukaryotic aspartyl protease family protein
TraesCS7B01G445000.1	2.79256	55.3333	0.971835	2>1	0.0106641	0.988861	Eukaryotic aspartyl protease family protein
TraesCS7A01G528000.1	2.77864	56.6667	0.886491	2>1	0.0393275	1	Eukaryotic aspartyl protease family protein
TraesCS7D01G516100.1	2.11247	41	0.966114	2>1	0.0122048	0.996202	Eukaryotic aspartyl protease family protein
TraesCS2A01G150000LC.1	-1.26497	29	0.887265	1>2	0.0391497	1	Eukaryotic translation initiation factor 3 subunit A
TraesCS2B01G293700.1	2.55254	48.6667	0.987288	2>1	0.00481857	0.719787	Exocyst complex component exo70a1
TraesCS2A01G276000.1	2.1822	61.3333	0.953426	2>1	0.0158291	0.999755	Exocyst complex component exo70a1
TraesCS2B01G571300.1	3	14	0.866312	2>1	0.0458963	1	Exocyst complex component, putative
TraesCS2D01G535000.1	2.74723	13.3333	0.941442	2>1	0.0196736	0.999991	Exocyst complex component, putative
TraesCS2B01G571600.1	2.52124	42.6667	0.998026	2>1	0.000889017	0.0736484	Exocyst complex component, putative
TraesCS2B01G571500.1	2.38466	12.6667	0.975825	2>1	0.00902501	0.967847	Exocyst complex component, putative
TraesCS3B01G333800.1	2.28824	33.6667	0.982821	2>1	0.00615571	0.846593	Exocyst complex component, putative
TraesCS3D01G299200.1	1.3505	20.6667	0.890983	2>1	0.0380113	1	Exocyst complex component, putative
TraesCS1B01G307200.1	1.28872	80.3333	0.973447	2>1	0.0100835	0.983561	Exocyst complex component, putative
TraesCS2A01G533100.1	2.36923	8.33333	0.896994	2>1	0.0358748	1	Exocyst complex component, putative
TraesCS1B01G377700.1	1.39593	72.3333	0.984851	2>1	0.00554591	0.796744	Exostosin-2
TraesCS1D01G365500.1	1.24101	65	0.90711	2>1	0.0327471	1	Exostosin-2
TraesCS7A01G546300.1	-1.88452	23.3333	0.927053	1>2	0.0253661	1	Expansin-like protein
TraesCS4D01G102900.1	2.67243	14.3333	0.864941	2>1	0.0461897	1	Expressed protein-RZ53
TraesCS4B01G106200.1	2.48938	20	0.934036	2>1	0.0225916	0.999999	Expressed protein-RZ53
TraesCS2D01G104300.1	3.65257	127.333	0.999475	2>1	0.000274836	0.00712146	extra-large G-like protein, putative (DUF3133)
TraesCS2A01G104600.1	3.53546	148.333	0.99615	2>1	0.00155152	0.179034	extra-large G-like protein, putative (DUF3133)
TraesCS4A01G134600.1	3.34577	18.3333	0.985051	2>1	0.00547896	0.790484	Extra-large G-like protein, putative (DUF3133)
TraesCS2B01G121600.1	2.94667	69.3333	0.943606	2>1	0.0190065	0.999983	extra-large G-like protein, putative (DUF3133)
TraesCS2D01G172700.1	1.8365	36	0.950978	2>1	0.0162517	0.999825	Fasciclin-like arabinogalactan-protein-like
TraesCS1D01G259100.1	2.02237	16.3333	0.95473	2>1	0.0154742	0.999674	FBD-associated F-box protein
TraesCS6A01G442500LC.1	3.0163	26	0.992314	2>1	0.00304636	0.452056	F-box family protein
TraesCS6D01G249700.1	2.49185	24.6667	0.992968	2>1	0.00273662	0.396269	F-box family protein
TraesCS1D01G185900.1	2.10692	14.3333	0.961288	2>1	0.0131739	0.998116	F-box family protein
TraesCS5A01G015400.1	3.16993	10.6667	0.958739	2>1	0.0142188	0.999135	F-box protein
TraesCS1D01G177900.1	1.06034	72	0.915454	2>1	0.0295292	1	F-box protein SKIP31
TraesCS7A01G479300.1	2.80735	12	0.858943	2>1	0.048082	1	Ferredoxin--NADP reductase 2
TraesCS2B01G059500.1	-2.89947	28	0.992897	1>2	0.00276023	0.400558	Flowering-promoting factor 1-like protein 1
TraesCS3B01G205800.1	2.43741	17.6667	0.883334	2>1	0.0408392	1	Flowering-promoting factor 1-like protein 1
TraesCS7D01G232300.1	-1.40911	33.6667	0.910403	1>2	0.031241	1	formate dehydrogenase
TraesCS6D01G291400.1	2.47496	127.667	0.995904	2>1	0.00167884	0.201684	Formin-like protein
TraesCS3A01G364600.1	1.2106	253.667	0.869002	2>1	0.045029	1	G patch domain protein
TraesCS3B01G396700.1	1.05671	152.667	0.900532	2>1	0.0351211	1	G patch domain protein
TraesCS6D01G343400.1	-2.49185	12.3333	0.986525	1>2	0.00512448	0.754579	Gag polyprotein
TraesCS6A01G320500.1	1.46395	17	0.903058	2>1	0.0338847	1	Galactoside 2-alpha-L-fucosyltransferase
TraesCS1D01G339800.1	1.69599	18.6667	0.889127	2>1	0.0386216	1	Gamma-glutamyl phosphate reductase
TraesCS4D01G362800.1	-1.37561	81.3333	0.920668	1>2	0.027863	1	GATA transcription factor
TraesCS6D01G358700.1	1.34529	100.667	0.982403	2>1	0.00626778	0.854545	GATA transcription factor
TraesCS5B01G236800.1	-3.20945	33	0.997449	1>2	0.00105979	0.0987177	GDSL esterase/lipase
TraesCS2D01G171500.1	1.65067	66.3333	0.982989	2>1	0.0060461	0.838438	GEM-like protein 1
TraesCS2A01G164600.1	1.43252	69.6667	0.954952	2>1	0.0154159	0.999659	GEM-like protein 1
TraesCS6D01G286900.1	-1.40914	152.333	0.92841	1>2	0.0246426	1	Geranylgeranyl reductase
TraesCS6B01G336300.1	-1.42223	112	0.986665	1>2	0.00506316	0.74785	Geranylgeranyl reductase
TraesCS6A01G307700.1	-1.51937	149.333	0.993777	1>2	0.00237917	0.331569	Geranylgeranyl reductase
TraesCS6D01G033100.1	2.61298	58	0.928496	2>1	0.0245701	1	Germin-like protein
TraesCS2B01G210600.1	5.76513	231.333	0.997025	2>1	0.00124592	0.128182	GH3.3
TraesCS2D01G191800.1	4.72172	372.333	0.976663	2>1	0.00870613	0.961022	GH3.3
TraesCS2A01G183900.1	4.58496	291.333	0.999856	2>1	0.000102066	0.000612246	GH3.3
TraesCS3D01G300600.1	3.30581	53.3333	0.929125	2>1	0.0242795	1	GH3.3
TraesCS3A01G301200.1	2.48187	44.3333	0.998429	2>1	0.000723103	0.0507546	GH3.3
TraesCS6A01G110400.1	-2.21299	26.6667	0.992029	1>2	0.00316562	0.473266	Glucan endo-1,3-beta-glucosidase 3
TraesCS1D01G106700.1	3.21945	97	0.992324	2>1	0.00302269	0.447812	glucan synthase-like 4
TraesCS5A01G472000.1	-1.50524	19	0.931807	1>2	0.0237143	1	Glucose-1-phosphate adenylyltransferase
TraesCS1D01G427400.1	-1.65724	200.333	0.939522	1>2	0.0201589	0.999994	Glucose-1-phosphate adenylyltransferase
TraesCS4B01G178700.1	-1.34068	54.6667	0.911758	1>2	0.0308454	1	Glucose-6-phosphate 1-dehydrogenase
TraesCS5A01G072300.1	-1.33442	58.3333	0.906137	1>2	0.0329878	1	glutamyl-tRNA (Gln) amidotransferase subunit A (DUF620)
TraesCS7A01G125600.1	1.64572	44	0.960354	2>1	0.0136106	0.998633	Glutamyl-tRNA reductase
TraesCS7D01G122600.1	1.545	39	0.983766	2>1	0.00579002	0.818139	Glutamyl-tRNA reductase
TraesCS1B01G443700.1	-2.03242	11.3333	0.91007	1>2	0.031557	1	Glutamyl-tRNA(Gln) amidotransferase subunit A
TraesCS3B01G272600.1	3.4517	56.3333	0.958883	2>1	0.0141082	0.999059	Glutaredoxin
TraesCS3A01G246700.1	3.44057	46	0.994437	2>1	0.00219798	0.298456	Glutaredoxin
TraesCS3D01G244800.1	3.13683	127.333	0.977641	2>1	0.00831398	0.950899	Glutaredoxin
TraesCS3D01G107400.1	2.8011	65.6667	0.996975	2>1	0.00127742	0.133422	Glutaredoxin
TraesCS3B01G123700.1	2.72732	84.3333	0.968936	2>1	0.0113699	0.993136	Glutaredoxin
TraesCS1D01G404800.1	2.52172	215	0.997357	2>1	0.00113495	0.110409	Glutaredoxin, putative
TraesCS1B01G425200.1	2.2303	16	0.936295	2>1	0.0216185	0.999998	Glutaredoxin, putative
TraesCS1A01G396900.1	1.68923	125.333	0.964662	2>1	0.0125027	0.996932	Glutaredoxin, putative
TraesCS2A01G306100.1	2.29546	14.3333	0.914805	2>1	0.029914	1	Glutathione S-transferase
TraesCS6B01G080000.1	3.33498	100	0.9999	2>1	6.54018e-05	0.000196194	Glutathione S-transferase,-like protein
TraesCS7B01G147500.1	2.12553	37	0.9258	2>1	0.0259441	1	Glycerophosphodiester phosphodiesterase
TraesCS3D01G279600.1	-1.31159	27.6667	0.861912	1>2	0.0468839	1	Glycosyltransferase
TraesCS3D01G354000.1	-1.49304	16.3333	0.869666	1>2	0.044933	1	Glycosyltransferase
TraesCS1D01G350200.1	3.63559	26.6667	0.99902	2>1	0.000550634	0.028772	Glycosyltransferase
TraesCS7A01G216000.1	2.71621	13	0.933975	2>1	0.0226615	0.999999	Glycosyltransferase
TraesCS5D01G140900.1	2.35755	11	0.89539	2>1	0.0364685	1	Glycosyltransferase
TraesCS6A01G317700.1	1.97924	34.3333	0.976822	2>1	0.00866648	0.960091	Glycosyltransferase
TraesCS5D01G536500.1	1.4315	166.333	0.972823	2>1	0.0103304	0.986047	Glycosyltransferase
TraesCS7B01G310700.1	1.33136	61.6667	0.918288	2>1	0.0284643	1	Glycosyltransferase
TraesCS7D01G404500.1	1.24431	115	0.916944	2>1	0.0292246	1	Glycosyltransferase
TraesCS3A01G440800.1	1.51961	89	0.990527	2>1	0.00365575	0.556885	glycosyltransferase family exostosin protein
TraesCS2B01G055500LC.1	1.78427	14.6667	0.91502	2>1	0.0297602	1	Glycosyltransferases
TraesCS4A01G284400.1	1.93734	94.3333	0.978457	2>1	0.00804155	0.942604	GMP synthase [glutamine-hydrolyzing]
TraesCS2B01G239400.1	1.9419	90	0.997099	2>1	0.00121392	0.122974	GRAS transcription factor
TraesCS2A01G214400.1	1.78543	131.333	0.957288	2>1	0.0146113	0.99936	GRAS transcription factor
TraesCS2A01G189600.1	1.59642	310.333	0.860181	2>1	0.047781	1	GRAS transcription factor
TraesCS2D01G220200.1	1.53227	99.6667	0.917228	2>1	0.029073	1	GRAS transcription factor
TraesCS2B01G217500.1	1.42833	319.667	0.990343	2>1	0.00376078	0.57364	GRAS transcription factor
TraesCS1A01G464100LC.1	1.13102	56.3333	0.866884	2>1	0.0457992	1	GTPase Obg
TraesCSU01G028500.1	2.67276	152.333	0.999063	2>1	0.000499218	0.0231977	Harpin inducing protein
TraesCS6A01G116900.1	2.35364	12.3333	0.886906	2>1	0.0392385	1	Harpin inducing protein
TraesCS6D01G106100.1	2.7866	19.6667	0.933518	2>1	0.0229411	1	Harpin-induced protein
TraesCS6A01G116800.1	2.71049	20.3333	0.944703	2>1	0.0186109	0.999976	Harpin-induced protein
TraesCS4A01G355500.1	1.922	35.3333	0.943969	2>1	0.0188089	0.99998	Harpin-induced protein
TraesCS1B01G625700LC.1	3.71882	24.3333	0.861658	2>1	0.0470832	1	Heat shock transcription factor
TraesCS1B01G073900.1	3.12928	10.3333	0.97991	2>1	0.00743041	0.91951	Heavy metal transport/detoxification protein
TraesCS2A01G332100.1	2.10692	14.3333	0.861583	2>1	0.0471827	1	Heavy metal transport/detoxification protein
TraesCS2D01G540300.1	4.63282	166.667	0.999575	2>1	0.000255074	0.00610401	Heavy metal transport/detoxification superfamily protein
TraesCS2B01G569200.1	4.14296	33.3333	0.996027	2>1	0.00162385	0.191832	Heavy metal transport/detoxification superfamily protein
TraesCS2B01G569800.1	3.72792	16.3333	0.96188	2>1	0.0130655	0.997962	Heavy metal transport/detoxification superfamily protein
TraesCS2A01G698100LC.1	3.60306	122.667	0.999962	2>1	3.76205e-05	3.76205e-05	Heavy metal transport/detoxification superfamily protein
TraesCS2A01G539400.1	3.59826	133.333	0.995467	2>1	0.00188318	0.239252	Heavy metal transport/detoxification superfamily protein
TraesCS2D01G540700.1	3.24793	45.3333	0.995118	2>1	0.00197808	0.257074	Heavy metal transport/detoxification superfamily protein
TraesCS2D01G540500.1	3.10692	66	0.959075	2>1	0.0139972	0.998976	Heavy metal transport/detoxification superfamily protein
TraesCS2D01G540000.1	2.8413	12.3333	0.979991	2>1	0.0072402	0.910927	Heavy metal transport/detoxification superfamily protein
TraesCS2A01G539500.1	2.70627	70	0.993379	2>1	0.00245018	0.344422	Heavy metal transport/detoxification superfamily protein
TraesCS2B01G569600.1	2.63743	15.6667	0.974838	2>1	0.00946987	0.975596	Heavy metal transport/detoxification superfamily protein
TraesCS2A01G698500LC.1	2.61471	27.3333	0.985638	2>1	0.00531325	0.774352	Heavy metal transport/detoxification superfamily protein
TraesCS2B01G569500.1	2.38773	42.3333	0.965205	2>1	0.0123033	0.99646	Heavy metal transport/detoxification superfamily protein
TraesCS1B01G074100.1	3.16993	29.3333	0.981789	2>1	0.0066035	0.876502	Heavy metal transport/detoxification superfamily protein, putative
TraesCS2A01G332800.1	2.42626	11.6667	0.980092	2>1	0.00720163	0.909108	Heavy metal transport/detoxification superfamily protein, putative
TraesCS6A01G395400.1	4.66297	48.6667	0.997512	2>1	0.0010291	0.0941343	Heavy metal-associated protein
TraesCS6B01G774700LC.1	4.08746	26.6667	0.961524	2>1	0.0131196	0.99804	Heavy metal-associated protein
TraesCS6A01G393500.1	2.6868	252	0.993792	2>1	0.00235629	0.327383	Heavy metal-associated protein
TraesCS6B01G433700.1	2.99614	435	0.98627	2>1	0.00521722	0.764498	Heavy-metal-associated domain protein
TraesCS6D01G379200.1	2.47243	320	0.956011	2>1	0.0150698	0.999551	Heavy-metal-associated domain-containing protein-like
TraesCS6A01G543800LC.1	1.96153	18.3333	0.89241	2>1	0.037839	1	Helicase-like protein
TraesCS4D01G021300.1	2.77259	11.6667	0.947086	2>1	0.0179044	0.999956	Hexosyltransferase
TraesCS5A01G241500.1	2.47393	13.6667	0.883778	2>1	0.0406608	1	Hfr-2-like protein
TraesCS4A01G377300.1	-2.9542	27	0.98124	1>2	0.00686318	0.891672	Histidine kinase-, DNA gyrase B-, and HSP90-like ATPase family protein
TraesCS6A01G035200.1	-2.27302	23	0.869937	1>2	0.044742	1	Histone H2A
TraesCS3A01G462900LC.1	1.83458	25.6667	0.96517	2>1	0.0123528	0.996583	Inactive rhomboid protein 1
TraesCS3B01G335300.1	2.45943	33	0.914676	2>1	0.0299908	1	Indole-3-acetic acid-amido synthetase GH3.3, putative
TraesCS1D01G320000.1	1.93074	60	0.935075	2>1	0.0223132	0.999999	Indole-3-acetic acid-amido synthetase GH3.3, putative
TraesCS7D01G204700.1	5.14296	34.3333	0.988874	2>1	0.00419992	0.63933	Jasmonate ZIM domain protein
TraesCS7D01G204300.1	3.41954	32.3333	0.998992	2>1	0.000567164	0.0307237	Jasmonate ZIM domain protein
TraesCS7D01G204600.1	5.08037	65.6667	0.998292	2>1	0.000794422	0.0601148	Jasmonate zim-domain protein
TraesCS7B01G107700.1	4.926	49	0.999208	2>1	0.000377083	0.0134865	Jasmonate zim-domain protein
TraesCS7A01G201600.1	4.31159	44	0.998357	2>1	0.000770903	0.0569335	Jasmonate zim-domain protein
TraesCS7A01G201400.1	4.14684	39	0.998367	2>1	0.000747401	0.0538317	Jasmonate zim-domain protein
TraesCS7D01G204500.1	4.05311	26	0.977411	2>1	0.00839249	0.953086	Jasmonate zim-domain protein
TraesCS7D01G250800LC.1	3.85086	31.3333	0.928742	2>1	0.0244249	1	Jasmonate zim-domain protein
TraesCS7B01G108000.1	3.72792	16.3333	0.938232	2>1	0.0207137	0.999996	Jasmonate zim-domain protein
TraesCS7A01G201500.1	3.58496	11	0.923972	2>1	0.0264569	1	Jasmonate zim-domain protein
TraesCS7B01G108300.1	3.49185	13.6667	0.993183	2>1	0.00254718	0.361862	Jasmonate zim-domain protein
TraesCS7B01G107900.1	3.43463	52.3333	0.994769	2>1	0.00215607	0.290632	Jasmonate zim-domain protein
TraesCS7A01G201200.1	3.41895	74.3333	0.996384	2>1	0.0014056	0.154174	Jasmonate zim-domain protein
TraesCS7B01G107800.1	3.39232	76	0.994017	2>1	0.00226371	0.310574	Jasmonate zim-domain protein
TraesCS7D01G204400.1	3.39232	31.6667	0.9953	2>1	0.00192038	0.246261	Jasmonate zim-domain protein
TraesCS7B01G108400.1	3.31342	50.6667	0.99481	2>1	0.0021366	0.286902	Jasmonate zim-domain protein
TraesCS7A01G201300.1	3.03814	33.6667	0.973069	2>1	0.010207	0.98485	Jasmonate zim-domain protein
TraesCS7D01G204200.1	2.99214	53.3333	0.999628	2>1	0.000224952	0.00448953	Jasmonate zim-domain protein
TraesCS7A01G201100.1	2.79837	45.6667	0.998389	2>1	0.000735269	0.0522841	Jasmonate zim-domain protein
TraesCS5A01G400700.1	1.67504	87	0.919933	2>1	0.0281612	1	K+ uptake permease 9
TraesCS2A01G102300LC.1	2.08746	21.6667	0.948256	2>1	0.0174595	0.999935	Kelch repeat and BTB domain-containing protein 6
TraesCS2D01G378100.1	-1.5057	65	0.895492	1>2	0.0363833	1	Kinase family protein
TraesCS5A01G322300.1	2.80735	48	0.991587	2>1	0.00333479	0.502825	Kinase family protein
TraesCS1D01G363800.1	2.62293	43	0.873508	2>1	0.0437952	1	Kinase family protein
TraesCS6B01G367100.1	2.46949	19.6667	0.946596	2>1	0.0180957	0.999962	Kinase family protein
TraesCS5B01G490400LC.1	2.36565	90	0.999462	2>1	0.000301637	0.00871094	Kinase family protein
TraesCS5D01G456100.1	2.30256	19.6667	0.916581	2>1	0.0294521	1	Kinase family protein
TraesCS4A01G205100.1	2.07039	48	0.995595	2>1	0.00182855	0.228961	Kinase family protein
TraesCS1B01G089100.1	1.9	102	0.993124	2>1	0.00266611	0.383428	Kinase family protein
TraesCS1D01G073100.1	1.61956	142.333	0.881316	2>1	0.041378	1	Kinase family protein
TraesCS1A01G079700.1	1.59864	47.3333	0.990436	2>1	0.00370839	0.56531	Kinase family protein
TraesCS7D01G567500LC.1	1.51785	27.3333	0.894601	2>1	0.0366398	1	Kinase protein with adenine nucleotide alpha hydrolases-like domain, putative isoform 5
TraesCS5B01G064200.1	2.8679	21	0.893661	2>1	0.0370694	1	Kinase-like
TraesCS7D01G461900.1	4.06301	36.6667	0.991409	2>1	0.00345548	0.5236	Kinase-like protein
TraesCS1A01G110000.1	3.2854	11.6667	0.877856	2>1	0.0420194	1	Kinase-like protein
TraesCS7A01G163300.1	1.89503	51.6667	0.996114	2>1	0.0015876	0.18539	Kinase-like protein
TraesCS7A01G459400.1	1.89148	62.3333	0.963395	2>1	0.0128562	0.997626	L-ascorbate oxidase
TraesCS1B01G183500.1	1.81997	260.667	0.972575	2>1	0.0103719	0.986429	Late embryogenesis abundant (LEA) hydroxyproline-rich glycoprotein
TraesCS1D01G173800.1	1.79841	305.667	0.988029	2>1	0.00458116	0.690408	Late embryogenesis abundant (LEA) hydroxyproline-rich glycoprotein
TraesCS5D01G498400.1	-2.58496	11.6667	0.852732	1>2	0.0499126	1	Late embryogenesis abundant (LEA) hydroxyproline-rich glycoprotein family
TraesCS3B01G367900.1	1.9542	15.3333	0.963935	2>1	0.0127547	0.997443	Late embryogenesis abundant (LEA) hydroxyproline-rich glycoprotein family
TraesCS2A01G583500.1	1.709	547.667	0.922893	2>1	0.0268274	1	Late embryogenesis abundant (LEA) hydroxyproline-rich glycoprotein family
TraesCS6B01G151500.1	3.25096	71	0.999868	2>1	8.19672e-05	0.000327831	Late embryogenesis abundant (LEA) hydroxyproline-rich glycoprotein family, putative
TraesCS6D01G113500.1	3.01436	59	0.998962	2>1	0.000591063	0.0337133	Late embryogenesis abundant (LEA) hydroxyproline-rich glycoprotein family, putative
TraesCS6A01G123300.1	2.85148	47.6667	0.998942	2>1	0.000606294	0.0357376	Late embryogenesis abundant (LEA) hydroxyproline-rich glycoprotein family, putative
TraesCS2A01G583400.1	1.69686	185.333	0.98299	2>1	0.00600943	0.835642	Late embryogenesis abundant (LEA) hydroxyproline-rich glycoprotein family, putative
TraesCS3D01G180900.1	2.07039	96	0.932544	2>1	0.0232919	1	Late embryogenesis abundant protein
TraesCS2A01G302900.1	1.51542	52.6667	0.987584	2>1	0.0047283	0.708885	Late embryogenesis abundant protein
TraesCSU01G028400.1	1.51175	79	0.925078	2>1	0.0261623	1	Late embryogenesis abundant protein
TraesCS6A01G277600.1	3.80735	13	0.979605	2>1	0.00754311	0.92429	Lectin receptor kinase
TraesCS6A01G132400.1	2.7761	39	0.907408	2>1	0.0325879	1	Lectin receptor kinase
TraesCS6B01G160500.1	2.16993	16.3333	0.908715	2>1	0.0320321	1	Lectin receptor kinase
TraesCS7A01G249400.1	1.70044	39	0.90453	2>1	0.0333142	1	Lectin receptor kinase
TraesCS2A01G371600.1	1.62164	161.333	0.854047	2>1	0.049501	1	Lectin receptor kinase
TraesCS6B01G183800.1	1.88264	100.333	0.975555	2>1	0.00914584	0.970141	LEM3 (Ligand-effect modulator 3)-like
TraesCS6A01G155600.1	1.64853	79	0.982419	2>1	0.00619329	0.84929	LEM3 (Ligand-effect modulator 3)-like
TraesCS6D01G145600.2	2.58496	10	0.949131	2>1	0.016887	0.999896	LEM3 (Ligand-effect modulator 3)-like
TraesCS7A01G764400LC.1	-2.16146	22	0.884752	1>2	0.0402155	1	LETM1 and EF-hand domain-containing protein anon-60Da, mitochondrial
TraesCS2B01G229200.1	-2.49354	88	0.954288	1>2	0.0155331	0.999689	Leucine-rich repeat protein kinase family protein
TraesCS7D01G357800.1	2.20294	57.6667	0.991535	2>1	0.00335922	0.507033	Leucine-rich repeat receptor-like kinase
TraesCS2D01G313400.1	2.7559	101.667	0.992262	2>1	0.00307006	0.456296	Lipoxygenase
TraesCS1B01G100100.1	2.2456	203.333	0.879129	2>1	0.0418343	1	Low temperature and salt responsive protein
TraesCS1D01G083900.1	1.5056	217.667	0.964391	2>1	0.0126032	0.997146	Low temperature and salt responsive protein
TraesCS4A01G342700.1	1.23786	24	0.858085	2>1	0.0484837	1	LUC7 related protein
TraesCS5A01G471700.1	2.89616	19.3333	0.97791	2>1	0.00819625	0.947458	LURP-one-like protein
TraesCS5D01G484000.1	2.73039	20.6667	0.968172	2>1	0.0116423	0.99433	LURP-one-like protein
TraesCS1D01G199000.1	2.34186	156	0.998686	2>1	0.000691478	0.046612	Lysine-specific demethylase
TraesCS1B01G210400.1	2.33949	66.3333	0.992173	2>1	0.00309396	0.460552	Lysine-specific demethylase
TraesCS1A01G195700.1	2.18627	92.3333	0.993174	2>1	0.00257136	0.366218	Lysine-specific demethylase
TraesCS3D01G090300.1	2.91329	32.6667	0.998016	2>1	0.000901608	0.0754866	MADS-box transcription factor
TraesCS7B01G377700.1	2.54432	19.3333	0.889553	2>1	0.038534	1	MADS-box transcription factor
TraesCS2A01G134000.1	-2.17365	50.3333	0.996265	1>2	0.00151485	0.172686	Magnesium-chelatase subunit H
TraesCS1A01G122500.1	3.5025	82.6667	0.999632	2>1	0.000217224	0.00411929	Malic enzyme
TraesCS4B01G262900.1	-1.60957	106	0.882159	1>2	0.0411977	1	Mannitol transporter, putative, expressed
TraesCS7D01G674600LC.1	1.35805	37	0.918692	2>1	0.0283121	1	Membrane protein UL43 homolog
TraesCS3D01G228000.1	-1.64572	22	0.949621	1>2	0.0165042	0.999858	Membrane-associated kinase regulator, putative
TraesCS5B01G056500.1	-3.20945	44	0.970825	1>2	0.0108358	0.990089	metal tolerance protein A2
TraesCS7B01G101500.1	1.95722	74	0.856944	2>1	0.0488869	1	Metalloendoproteinase 1
TraesCS3D01G130000.1	1.58496	19.3333	0.895555	2>1	0.0362981	1	Metallothiol transferase fosB
TraesCS2B01G499700.1	2.44746	32.6667	0.935617	2>1	0.0219674	0.999999	Methyl-CpG-binding domain protein 3-like 2
TraesCS6A01G269700.1	-1.3135	51	0.890531	1>2	0.0381851	1	Methyltransferase
TraesCS2B01G367700.1	1.9333	78	0.992568	2>1	0.0029025	0.426302	Methyltransferase family protein
TraesCS3A01G659200LC.1	1.17679	137	0.89325	2>1	0.037412	1	Microtubule-actin cross-linking factor 1
TraesCS6B01G341700.1	-1.44007	171.333	0.947474	1>2	0.0177131	0.999948	Microtubule-associated protein TORTIFOLIA1
TraesCS5D01G243700.1	2.61471	13.6667	0.86858	2>1	0.0451253	1	Mitochondrial carrier family
TraesCS4B01G197800.1	3.16189	106	0.99355	2>1	0.00242579	0.340052	Mitogen-activated protein kinase
TraesCS4D01G198600.1	2.11151	31	0.988098	2>1	0.00452283	0.682867	Mitogen-activated protein kinase
TraesCS7B01G309900.1	1.8438	115.667	0.915303	2>1	0.0296062	1	Mitogen-activated protein kinase
TraesCS4A01G106400.1	1.52793	27	0.868264	2>1	0.0452218	1	Mitogen-activated protein kinase
TraesCS1B01G384500LC.1	2.30256	39.3333	0.917337	2>1	0.0289212	1	mitogen-activated protein kinase kinase kinase 6
TraesCS7D01G269700.1	2.11548	16.6667	0.867799	2>1	0.0457025	1	Molybdenum cofactor sulfurase
TraesCS7D01G277500.1	3.1964	32.6667	0.974947	2>1	0.00934804	0.973658	Monodehydroascorbate reductase
TraesCS1D01G463000LC.1	2.11548	10	0.90946	2>1	0.0317941	1	Mov34/MPN/PAD-1 family protein
TraesCS2B01G472800.1	-2	13	0.858679	1>2	0.0482827	1	Multidrug resistance protein ABC transporter family
TraesCS5D01G480600.1	1.37643	113.333	0.971315	2>1	0.0107495	0.989489	Multidrug resistance protein ABC transporter family
TraesCS6A01G224400.1	3.9542	29	0.924463	2>1	0.0262359	1	MYB
TraesCS6A01G224000.1	3.9386	14.3333	0.993831	2>1	0.00230989	0.318955	MYB
TraesCS6A01G224200.1	3.24793	34	0.900912	2>1	0.0347099	1	MYB
TraesCS2A01G157600.1	1.22577	81.6667	0.937143	2>1	0.0211302	0.999997	Myb factor
TraesCS2B01G399200.1	2.32193	10.6667	0.949364	2>1	0.0167596	0.999884	MYB-related protein
TraesCS2D01G378400.1	1.80331	84.6667	0.991522	2>1	0.00338348	0.511213	Myb-related protein
TraesCS7D01G014900.1	-1.78427	22	0.978201	1>2	0.00811879	0.945074	MYB-related transcription factor
TraesCS1B01G129800.1	4.50553	50.6667	0.999501	2>1	0.000264812	0.00659949	MYB-related transcription factor
TraesCS1A01G107700.1	4.30986	37.6667	0.99594	2>1	0.00164231	0.195113	MYB-related transcription factor
TraesCS1D01G111400.1	4.30743	62.6667	0.997395	2>1	0.00110514	0.105694	MYB-related transcription factor
TraesCS3D01G425300.1	-1.62149	90	0.904525	1>2	0.0333955	1	MYND type zinc finger protein
TraesCS3B01G467900.1	-2.06178	127	0.997524	1>2	0.00101374	0.0918749	MYND type zinc finger protein
TraesCS4D01G266700.1	-1.5119	66.6667	0.937517	1>2	0.0210604	0.999997	Myo-inositol 1-phosphate synthase
TraesCS4B01G267200.1	-3.05768	1399.33	0.994862	1>2	0.00207785	0.275721	Myo-inositol 1-phosphate synthase
TraesCS1D01G316100.1	1.69302	67	0.987126	2>1	0.00484908	0.723394	Na(+)/H(+) antiporter NhaA
TraesCS2B01G119000.1	2.78427	17.6667	0.980679	2>1	0.00708638	0.903488	NAC domain protein
TraesCS6B01G075200.1	2.51785	34.6667	0.993031	2>1	0.00268976	0.387725	NAC domain protein
TraesCS3A01G176500.2	2.29768	15.6667	0.982304	2>1	0.006305	0.857119	NAC domain protein,
TraesCS5B01G271800.1	1.24628	105.667	0.949387	2>1	0.0166959	0.999878	NAC domain protein,
TraesCS7A01G204300.1	3.02237	38	0.998688	2>1	0.000682321	0.0453574	NAC domain-containing protein
TraesCS7A01G032000LC.1	2.5025	9.33333	0.890729	2>1	0.0380982	1	N-acylneuraminate cytidylyltransferase
TraesCS7D01G346000.1	-2.46949	19.6667	0.978496	1>2	0.00800319	0.941341	NAD(P)-binding Rossmann-fold superfamily protein
TraesCS6D01G488100LC.1	-1.58496	18.6667	0.87774	1>2	0.0421121	1	NADH-quinone oxidoreductase subunit D
TraesCS5D01G388100LC.1	2.64386	21	0.985288	2>1	0.0054122	0.784101	NADH-quinone oxidoreductase subunit D
TraesCS5A01G304400.1	6.49719	89.3333	0.986678	2>1	0.00503253	0.744443	NBS-LRR disease resistance protein
TraesCS5B01G304900.1	5.41504	83.3333	0.996298	2>1	0.00149694	0.169585	NBS-LRR disease resistance protein
TraesCS5D01G311300.1	4.6231	110.333	0.946859	2>1	0.0179682	0.999958	NBS-LRR disease resistance protein
TraesCS1B01G032700.2	3.19331	92.3333	0.883042	2>1	0.0409286	1	NBS-LRR disease resistance protein, putative, expressed
TraesCS3B01G483700.1	2.11042	73	0.941951	2>1	0.0195395	0.999989	NBS-LRR disease resistance protein, putative, expressed
TraesCS5B01G569300.1	2.58496	6.66667	0.894135	2>1	0.0367259	1	NBS-LRR disease resistance protein-like
TraesCS7A01G338400.1	2.61471	13.6667	0.960696	2>1	0.0134465	0.998457	NBS-LRR-like resistance protein
TraesCS2D01G003200.1	2.47805	10.6667	0.921412	2>1	0.0277144	1	NBS-LRR-like resistance protein
TraesCS1D01G259300.1	2.04783	93	0.957884	2>1	0.0144413	0.99927	NBS-LRR-like resistance protein
TraesCS5B01G384300.1	1.83007	46	0.901611	2>1	0.0342968	1	NBS-LRR-like resistance protein
TraesCS3B01G400800.1	2.22171	185.667	0.997408	2>1	0.00109015	0.103358	Nematode resistance protein-like HSPRO2
TraesCS3A01G368800.1	1.93707	116	0.992649	2>1	0.00285467	0.41769	Nematode resistance protein-like HSPRO2
TraesCS6A01G326200.1	2.11042	24.3333	0.978899	2>1	0.00784957	0.936047	Nitrate reductase
TraesCS6A01G333900.1	2.49185	12.3333	0.938504	2>1	0.0206443	0.999996	Nitrite reductase
TraesCS5B01G275600.1	-2.12853	123.667	0.980911	1>2	0.00701194	0.899668	N-methyl-L-tryptophan oxidase
TraesCS2B01G271700.1	2.71502	196.667	0.948473	2>1	0.017333	0.999928	Non-specific serine/threonine protein kinase
TraesCS2A01G251800.1	2.16993	224	0.979306	2>1	0.00761948	0.927378	Non-specific serine/threonine protein kinase
TraesCS2B01G124100.1	1.14684	147.333	0.85435	2>1	0.0492955	1	Non-specific serine/threonine protein kinase
TraesCS1B01G245800.1	4.30743	31.3333	0.963911	2>1	0.012805	0.997536	NRR repressor homolog 1
TraesCS1D01G233900.1	3	9.33333	0.938806	2>1	0.0203668	0.999995	NRR repressor homolog 1
TraesCS3D01G212000.1	2.07411	177.667	0.981813	2>1	0.00656654	0.874211	nuclease
TraesCS3B01G239400.1	1.88235	520.333	0.973567	2>1	0.0100018	0.982654	nuclease
TraesCS3A01G209100.1	1.68942	135	0.98812	2>1	0.00449355	0.679047	nuclease
TraesCS1B01G411900.1	2.04924	37.6667	0.902677	2>1	0.033967	1	O-acyltransferase WSD1
TraesCS3A01G534900.1	-3.03562	12	0.908154	1>2	0.0323493	1	O-methyltransferase
TraesCS5A01G403300LC.1	-2.35755	11	0.960357	1>2	0.0135561	0.998577	Paired amphipathic helix protein Sin3-like 1
TraesCS4D01G410300LC.1	2.46815	22.6667	0.993975	2>1	0.0022865	0.314727	Pectin lyase-like superfamily protein
TraesCS1A01G117400.1	-1.28011	90	0.857687	1>2	0.0485844	1	Pentatricopeptide repeat-containing protein
TraesCS3D01G150800.1	1.22487	37	0.912833	2>1	0.0306107	1	Peptide-N4-(N-acetyl-beta-glucosaminyl)asparagine amidase A
TraesCS6A01G380300LC.1	-2.12351	200.333	0.998362	1>2	0.000759277	0.0553816	Peptide-N4-(N-acetyl-beta-glucosaminyl)asparagine amidase A protein
TraesCS7D01G417400.1	-1.61073	50.6667	0.938971	1>2	0.0202973	0.999995	Peroxidase
TraesCS6A01G324200.1	-2.10692	14.3333	0.948105	1>2	0.0175856	0.999942	Peroxidase
TraesCS7A01G424100.1	-2.77259	35	0.989394	1>2	0.00405673	0.618845	Peroxidase
TraesCS3A01G297100.1	4.12553	60.3333	0.872909	2>1	0.044076	1	Peroxidase
TraesCS2B01G173500.1	2.1375	28.3333	0.991516	2>1	0.00340754	0.51536	Peroxidase
TraesCS2D01G218700.1	4.53916	29.6667	0.981957	2>1	0.00649238	0.869522	Phenylalanine ammonia-lyase
TraesCS2B01G224300.1	4.22239	123.667	0.988713	2>1	0.00425777	0.647404	Phenylalanine ammonia-lyase
TraesCS2D01G204400.1	3.25526	265	0.998332	2>1	0.000782558	0.0585068	Phenylalanine ammonia-lyase
TraesCS2A01G196400.1	2.95752	126.333	0.977744	2>1	0.00823552	0.948628	Phenylalanine ammonia-lyase
TraesCS1A01G132700LC.1	2.94596	38	0.948503	2>1	0.0172698	0.999924	Phenylalanine ammonia-lyase
TraesCS1D01G103500.1	2.82538	253.667	0.999676	2>1	0.000200918	0.00341018	Phenylalanine ammonia-lyase
TraesCS4A01G401300.1	2.5518	35.6667	0.973764	2>1	0.00983739	0.980698	Phenylalanine ammonia-lyase
TraesCS1A01G094900.1	2.53398	38.3333	0.997028	2>1	0.00123005	0.12558	Phenylalanine ammonia-lyase
TraesCS2A01G212900.1	2.46815	22.6667	0.88238	2>1	0.0411079	1	Phenylalanine ammonia-lyase
TraesCS2B01G398200.1	2.41504	34.6667	0.993719	2>1	0.00240212	0.335767	Phenylalanine ammonia-lyase
TraesCS1B01G122800.1	2.36292	469.667	0.900748	2>1	0.035039	1	Phenylalanine ammonia-lyase
TraesCS2A01G196700.1	2.01034	140.333	0.985403	2>1	0.0053791	0.780878	Phenylalanine ammonia-lyase
TraesCS3D01G136100.1	2.11548	16.6667	0.868161	2>1	0.0453181	1	Phloem protein 2-like protein
TraesCS4D01G254500.1	2.06667	39.3333	0.942099	2>1	0.0194725	0.999989	Phosphatase 2C family protein
TraesCS5A01G398900.1	1.70782	56.6667	0.996049	2>1	0.00160578	0.188609	Phosphatase 2C family protein
TraesCS5D01G408500.1	1.55738	171	0.974632	2>1	0.00955087	0.976815	Phosphatase 2C family protein
TraesCS5B01G470100.1	2.60117	99.6667	0.959471	2>1	0.0137752	0.998791	Phosphate transporter protein
TraesCS2A01G130800.1	1.71425	48.6667	0.95145	2>1	0.0161892	0.999816	Phosphatidylinositol 4-phosphate 5-kinase 4
TraesCS7A01G378400.1	2.01089	33.3333	0.903865	2>1	0.0337208	1	Phosphatidylinositol transfer protein Sec14p
TraesCS1B01G404000.2	2.03363	54.6667	0.944141	2>1	0.0187429	0.999979	Phosphatidylserine synthase 2
TraesCS6A01G086300.1	-1.07547	99.6667	0.873468	1>2	0.0439822	1	Photosystem II 5 kDa protein, chloroplastic
TraesCS1B01G183100.1	3.58496	29.3333	0.977114	2>1	0.00858814	0.958186	Plant basic secretory family protein
TraesCS1A01G166100.1	2.73697	22.6667	0.977645	2>1	0.00827485	0.949776	Plant basic secretory family protein
TraesCS6B01G351700.1	2.0133	27.3333	0.986281	2>1	0.00518627	0.761219	Plant cadmium resistance 2
TraesCS5A01G078800.1	-2.02975	12.3333	0.892871	1>2	0.0376683	1	Plant regulator RWP-RK family protein
TraesCS3A01G359600.1	-2.63743	15.6667	0.986882	1>2	0.00500171	0.740992	Plasma membrane ATPase
TraesCS7D01G386600.1	3.60881	18.6667	0.988385	2>1	0.0043466	0.659503	Pleiotropic drug resistance ABC transporter
TraesCS6A01G178500.1	2.80735	52	0.98166	2>1	0.00664064	0.878767	Pleiotropic drug resistance ABC transporter
TraesCS3D01G234300.2	2.15433	35.6667	0.957373	2>1	0.0145546	0.999331	Pleiotropic drug resistance ABC transporter
TraesCS6B01G205900.1	2.0217	33.6667	0.983238	2>1	0.00589829	0.82698	Pleiotropic drug resistance ABC transporter
TraesCS3B01G392400.1	-1.62916	52.3333	0.981999	1>2	0.00641797	0.864688	P-loop containing nucleoside triphosphate hydrolases superfamily protein
TraesCS1B01G430200LC.1	3.65208	27	0.922432	2>1	0.0270501	1	P-loop containing nucleoside triphosphate hydrolases superfamily protein
TraesCS4B01G318800.1	1.47491	35	0.861499	2>1	0.047282	1	P-loop containing nucleoside triphosphate hydrolases superfamily protein
TraesCS6B01G084000.1	1.85982	71	0.995292	2>1	0.00193922	0.24981	Potassium transporter
TraesCS6D01G062200.1	1.61987	216.333	0.963085	2>1	0.0129078	0.997714	Potassium transporter
TraesCS2B01G305900.1	1.20547	170.667	0.917401	2>1	0.0287687	1	Potassium transporter
TraesCS1B01G125800.1	4.18442	63	0.991689	2>1	0.00328612	0.494394	Pre-mRNA-splicing factor cwc26
TraesCS5A01G235700.1	1.73697	32.6667	0.960928	2>1	0.0133377	0.998328	Processing peptidase
TraesCS3D01G034900LC.1	-2.05889	12.6667	0.916673	1>2	0.0293006	1	Proline transporter 1
TraesCS6D01G092200.1	-2.70834	51.6667	0.956129	1>2	0.0150124	0.999531	Proline-rich protein
TraesCS6A01G103600.1	-3.47032	40.3333	0.999752	1>2	0.000150796	0.00165753	Proline-rich protein
TraesCS2D01G117400.1	2.21299	26.6667	0.98134	2>1	0.00682612	0.889601	Proline-rich protein
TraesCS2A01G062000.1	-2.15754	15	0.875225	1>2	0.0430434	1	Proline-rich protein, putative, expressed
TraesCS2B01G075800.1	-2.94486	44.6667	0.999114	1>2	0.000414165	0.016027	Proline-rich protein, putative, expressed
TraesCS3D01G354800LC.1	2.66838	25	0.96568	2>1	0.0122537	0.996332	Proline--tRNA ligase
TraesCS3B01G274000.2	1.75132	23.6667	0.931889	2>1	0.023574	1	Protein DEHYDRATION-INDUCED 19
TraesCS7A01G130300.1	-1.50366	44.6667	0.937871	1>2	0.0209215	0.999997	Protein DETOXIFICATION
TraesCS3A01G142700.1	2.96782	38.6667	0.997113	2>1	0.00118214	0.117868	Protein DJ-1
TraesCS6D01G296400.1	2.558	14.6667	0.976554	2>1	0.00878527	0.962827	Protein EXORDIUM-like 1
TraesCS6B01G347200.1	1.80023	96	0.981568	2>1	0.00667784	0.881002	Protein EXORDIUM-like 1
TraesCS6D01G296200.1	1.46078	56.6667	0.979266	2>1	0.00765772	0.928883	Protein EXORDIUM-like 1
TraesCS3B01G038900.1	3.54432	10.6667	0.98373	2>1	0.00582566	0.821098	Protein kinase
TraesCS5B01G458300.1	3.5325	24.6667	0.90078	2>1	0.034957	1	Protein kinase
TraesCS3A01G274000.1	1.23133	31	0.926224	2>1	0.0257995	1	Protein kinase
TraesCS6A01G342000.1	3.51728	69.6667	0.999798	2>1	0.000131142	0.00117967	Protein kinase family protein
TraesCS6B01G374000.1	3.05063	17	0.95003	2>1	0.0164401	0.99985	Protein kinase family protein
TraesCS4B01G239400.1	2.64046	29.6667	0.975737	2>1	0.00906522	0.968627	protein kinase family protein
TraesCS4B01G092200.1	2.54507	88.6667	0.990086	2>1	0.00386648	0.590173	Protein kinase family protein
TraesCS4D01G089100.1	2.30986	63.3333	0.946808	2>1	0.0180319	0.99996	Protein kinase family protein
TraesCS5D01G374600.1	2.28011	18	0.936874	2>1	0.0212698	0.999998	Protein kinase family protein
TraesCS3B01G295500.1	2.18763	42.6667	0.860642	2>1	0.0474816	1	Protein kinase family protein
TraesCS6D01G360900.1	1.88982	15.3333	0.932835	2>1	0.0231516	1	protein kinase family protein
TraesCS3D01G045400.2	1.78136	13	0.853011	2>1	0.0498095	1	Protein kinase family protein
TraesCS7A01G213000.1	1.69188	38.6667	0.973261	2>1	0.0101246	0.984001	Protein kinase family protein
TraesCS3D01G346900LC.1	3.43829	82	0.990166	2>1	0.00384007	0.58607	Protein kinase-like
TraesCS3D01G256400.1	3.20294	65.6667	0.881168	2>1	0.0414683	1	Protein kinase-like
TraesCS3A01G255600.1	3.08517	92.3333	0.890378	2>1	0.038272	1	Protein kinase-like
TraesCS3B01G288100.1	2.66713	162.333	0.994905	2>1	0.00203811	0.26825	Protein kinase-like
TraesCS5A01G735900LC.1	2.62449	10.3333	0.90242	2>1	0.0341313	1	Protein kinase-like
TraesCS1D01G372500.1	2.11189	34.3333	0.938523	2>1	0.0205752	0.999996	Protein kinase-like
TraesCS3B01G289500.1	1.9301	34.6667	0.979905	2>1	0.00746788	0.921127	Protein kinase-like
TraesCS3D01G256600.1	1.75974	35	0.889042	2>1	0.038709	1	Protein kinase-like
TraesCS2B01G096000.1	3.01197	35.3333	0.999043	2>1	0.000542385	0.0278197	Protein kinase-like protein
TraesCS2A01G081400.1	1.97639	75.3333	0.974884	2>1	0.00938878	0.97432	Protein kinase-like protein
TraesCS2D01G079200.1	1.64909	47	0.905153	2>1	0.0330691	1	Protein kinase-like protein
TraesCS1A01G359700.1	3.27302	8.66667	0.876421	2>1	0.042576	1	Protein kinase-like protein
TraesCS7B01G316400.1	1.94251	30.3333	0.926501	2>1	0.0256548	1	Protein MID1-COMPLEMENTING ACTIVITY 1
TraesCS7B01G316300.1	1.60407	34	0.899639	2>1	0.0352041	1	Protein MID1-COMPLEMENTING ACTIVITY 1
TraesCS3B01G040800.1	4.52356	110	0.99986	2>1	9.3644e-05	0.000468136	Protein NEGATIVE REGULATOR OF RESISTANCE
TraesCS3B01G041200.1	3.70044	12	0.984075	2>1	0.00571878	0.812118	Protein NEGATIVE REGULATOR OF RESISTANCE
TraesCS3D01G037900.1	3.32193	90	0.999769	2>1	0.000141096	0.00141008	Protein NEGATIVE REGULATOR OF RESISTANCE
TraesCS3A01G042700.1	2.10962	21	0.9268	2>1	0.0255826	1	Protein NEGATIVE REGULATOR OF RESISTANCE
TraesCS3D01G265600.1	2.05889	12.6667	0.938678	2>1	0.0204363	0.999995	Protein phosphatase 2C
TraesCS4A01G110100.1	2.14722	284.667	0.927069	2>1	0.0252937	1	Protein phosphatase 2C family protein
TraesCS2B01G449200.1	2.47805	10.6667	0.928757	2>1	0.0243523	1	Protein phosphatase 2c, putative
TraesCS4B01G194000.1	2.05209	71.3333	0.931574	2>1	0.0238544	1	Protein phosphatase 2c, putative
TraesCS4D01G194900.1	1.82556	76.3333	0.927999	2>1	0.0249317	1	Protein phosphatase 2c, putative
TraesCS1B01G418800.1	3.72247	20.3333	0.993152	2>1	0.00261913	0.374867	Protein PLANT CADMIUM RESISTANCE 2
TraesCS1D01G398700.1	3.10852	20.3333	0.975596	2>1	0.00910558	0.969393	Protein PLANT CADMIUM RESISTANCE 2
TraesCS5A01G381600.1	1.5639	60	0.875234	2>1	0.0429499	1	Pseudo response regulator
TraesCS5B01G285400.1	2.63472	33	0.932062	2>1	0.0233627	1	Purple acid phosphatase
TraesCS7D01G200800.1	-1.73335	31	0.899353	1>2	0.0352872	1	Pyrophosphate--fructose 6-phosphate 1-phosphotransferase subunit beta
TraesCS2B01G036800.1	4.08746	64	0.997824	2>1	0.000954485	0.0832449	receptor kinase 1
TraesCS4B01G092700.1	4.02975	46	0.993029	2>1	0.00271315	0.391994	receptor kinase 1
TraesCSU01G008100.1	3.66297	35	0.886442	2>1	0.0394164	1	receptor kinase 1
TraesCS4A01G223900.1	2.87447	25.3333	0.992049	2>1	0.00314172	0.469034	receptor kinase 1
TraesCS4B01G092500.1	2.84609	43.3333	0.920001	2>1	0.0280866	1	receptor kinase 1
TraesCS4B01G092900.1	2.13295	114	0.977538	2>1	0.00835317	0.952002	receptor kinase 1
TraesCS7D01G525000.1	1.8178	49.6667	0.939677	2>1	0.0200206	0.999993	receptor kinase 1
TraesCS4A01G223200.1	1.49154	61	0.923954	2>1	0.0265304	1	receptor kinase 1
TraesCS3B01G052600.1	3.26679	23	0.992351	2>1	0.00297479	0.439244	Receptor-kinase, putative
TraesCS2D01G013200.1	3.16993	10.6667	0.953495	2>1	0.0157697	0.999743	Receptor-kinase, putative
TraesCS3D01G060500.1	2.39689	21.3333	0.922732	2>1	0.0269016	1	Receptor-kinase, putative
TraesCS7A01G211100.1	-2.15381	23	0.913588	1>2	0.0302999	1	Receptor-like kinase
TraesCS5A01G330500.1	3.1822	35	0.963987	2>1	0.0127043	0.997348	Receptor-like kinase
TraesCS7A01G173900.1	2.85798	16.6667	0.935733	2>1	0.0218281	0.999999	Receptor-like kinase
TraesCS3B01G295000.1	2.71621	13	0.953396	2>1	0.0158884	0.999766	Receptor-like kinase
TraesCS3A01G045200.1	2.66297	10.6667	0.937995	2>1	0.0208523	0.999997	Receptor-like kinase
TraesCS5B01G330700.1	2.45943	45	0.99281	2>1	0.00283076	0.413378	Receptor-like kinase
TraesCS6A01G139400.2	2.39855	31.3333	0.989168	2>1	0.00408519	0.622974	Receptor-like kinase
TraesCS6B01G167900.1	2.39284	185.667	0.998565	2>1	0.000711162	0.0492611	Receptor-like kinase
TraesCS6D01G129900.1	2.21474	98.3333	0.998979	2>1	0.000575263	0.031713	Receptor-like kinase
TraesCS2B01G483400.1	2.19878	26.3333	0.946259	2>1	0.01835	0.99997	Receptor-like kinase
TraesCS5A01G206700.1	2.07489	65.3333	0.996391	2>1	0.00138687	0.151104	Receptor-like kinase
TraesCS5B01G204900.1	1.93742	50	0.972239	2>1	0.0104972	0.987525	Receptor-like kinase
TraesCS5B01G277000.1	1.90689	18.3333	0.950839	2>1	0.0163765	0.999842	Receptor-like kinase
TraesCS2D01G463100.1	1.90244	59.3333	0.993352	2>1	0.00249836	0.353101	Receptor-like kinase
TraesCS5D01G212900.1	1.80735	51.6667	0.912521	2>1	0.0306886	1	Receptor-like kinase
TraesCS2A01G453300.1	1.74723	11	0.869895	2>1	0.0448374	1	Receptor-like kinase
TraesCS3A01G278100.1	1.60572	15.6667	0.922222	2>1	0.0272719	1	Receptor-like kinase
TraesCS3D01G234500.1	1.58496	20.6667	0.893566	2>1	0.0371552	1	Receptor-like kinase
TraesCS2A01G462700.1	1.51847	46	0.908069	2>1	0.0324285	1	Receptor-like kinase
TraesCS7A01G129300.1	1.41363	71	0.98822	2>1	0.00443482	0.671314	Receptor-like kinase
TraesCS4A01G414700.1	2.9542	9	0.969611	2>1	0.0112353	0.992463	Receptor-like kinase
TraesCS5A01G736000LC.1	2.58496	10	0.926867	2>1	0.0255105	1	Receptor-like kinase
TraesCS4B01G315400.1	2.078	9.66667	0.90845	2>1	0.03227	1	Receptor-like kinase
TraesCS2B01G034200.2	3.93318	138	0.967812	2>1	0.0117346	0.994688	Receptor-like protein kinase
TraesCS3B01G310000.1	3.40312	60.6667	0.974841	2>1	0.00942942	0.974966	Receptor-like protein kinase
TraesCS7D01G217500.1	3.2854	35	0.995759	2>1	0.00169782	0.20507	Receptor-like protein kinase
TraesCS6D01G157900.1	3.21299	30.3333	0.999086	2>1	0.000459645	0.0195766	Receptor-like protein kinase
TraesCS7B01G122800.1	3.04439	58	0.986952	2>1	0.00494101	0.734067	Receptor-like protein kinase
TraesCS6A01G168900.1	2.96829	52.3333	0.990179	2>1	0.00381378	0.581959	Receptor-like protein kinase
TraesCS5B01G393400.1	2.9386	13.3333	0.964911	2>1	0.0124027	0.996703	Receptor-like protein kinase
TraesCS7A01G215800.1	2.9349	37.6667	0.968769	2>1	0.011506	0.993759	Receptor-like protein kinase
TraesCS6B01G197000.1	2.75132	28.6667	0.986183	2>1	0.00524827	0.767752	Receptor-like protein kinase
TraesCS1B01G075700.1	2.65711	23	0.92227	2>1	0.0271981	1	Receptor-like protein kinase
TraesCS1A01G058200.1	2.44478	26.6667	0.979007	2>1	0.00773467	0.93183	Receptor-like protein kinase
TraesCS2D01G025500.1	2.42884	38	0.989093	2>1	0.00411374	0.627086	Receptor-like protein kinase
TraesCS6D01G158400.1	2.32193	26.6667	0.994903	2>1	0.00205797	0.27198	Receptor-like protein kinase
TraesCS7D01G365800.1	2.26559	59.6667	0.964104	2>1	0.0126537	0.997249	Receptor-like protein kinase
TraesCS6D01G157800.1	2.23266	12.3333	0.862976	2>1	0.0465856	1	Receptor-like protein kinase
TraesCS2B01G222900.1	2.09311	16.3333	0.967171	2>1	0.0119673	0.995498	Receptor-like protein kinase
TraesCS6D01G158300.1	1.926	18.6667	0.939468	2>1	0.0202278	0.999994	Receptor-like protein kinase
TraesCS7B01G270900.1	1.7425	40.6667	0.944758	2>1	0.0185455	0.999974	Receptor-like protein kinase
TraesCS6D01G056600.1	1.72379	25.3333	0.975876	2>1	0.00898483	0.96705	Receptor-like protein kinase
TraesCS2A01G184500.1	1.57289	26.3333	0.913197	2>1	0.0304551	1	Receptor-like protein kinase
TraesCS2A01G371700.1	1.4636	92	0.860341	2>1	0.0476812	1	Receptor-like protein kinase
TraesCS6B01G196800.1	2.23704	8.66667	0.860414	2>1	0.0475815	1	Receptor-like protein kinase
TraesCS4D01G340500.1	3.61471	15	0.931548	2>1	0.0239242	1	Receptor-like protein kinase, putative
TraesCS4B01G345400.1	2.48308	33.6667	0.960361	2>1	0.0135014	0.998518	Receptor-like protein kinase, putative
TraesCS3B01G284600.1	4.19265	121	0.979929	2>1	0.00739273	0.917859	Regulator of Vps4 activity in the MVB pathway protein
TraesCS3A01G252800.1	2.33106	338.667	0.994954	2>1	0.002018	0.264503	Regulator of Vps4 activity in the MVB pathway protein
TraesCS4B01G018900.2	4.8679	47	0.999304	2>1	0.000342274	0.0112339	Regulatory protein NPR1
TraesCS4D01G017500.1	3.61555	131.333	0.995465	2>1	0.00190135	0.242702	Regulatory protein NPR1
TraesCS4A01G294400.1	3.49099	126.333	0.988368	2>1	0.00437597	0.663464	Regulatory protein NPR1
TraesCS2A01G199300.1	1.90689	25.6667	0.911103	2>1	0.031003	1	Remorin
TraesCS2B01G226600.1	1.66626	33.3333	0.922151	2>1	0.0273456	1	Remorin
TraesCS5A01G499900.1	1.95311	82.3333	0.96005	2>1	0.0137196	0.99874	Respiratory burst oxidase homolog
TraesCS1A01G444100.1	-2.76308	100.333	0.984473	1>2	0.00564914	0.806044	Response regulator
TraesCS6A01G495700LC.1	2.02975	49.3333	0.993228	2>1	0.00252278	0.357482	response regulator 1
TraesCS6B01G117300.1	-2.18982	19	0.887919	1>2	0.0389731	1	Response to low sulfur protein, putative
TraesCS7D01G136900.1	2.21945	42.6667	0.978296	2>1	0.00808014	0.94385	Retrotransposon protein, putative, unclassified
TraesCS5A01G526000.1	2.54035	167	0.998971	2>1	0.00058323	0.0327097	Rhomboid-like protein
TraesCS1B01G196600.1	1.88634	29.6667	0.966819	2>1	0.0120613	0.995791	Rhomboid-like protein
TraesCS4D01G350300.1	1.60921	40.3333	0.931981	2>1	0.0235036	1	Rhomboid-like protein
TraesCS7D01G370800.1	3.55459	28.6667	0.990402	2>1	0.00373457	0.569482	RING finger protein
TraesCS6A01G259200.1	1.95224	227.667	0.91418	2>1	0.0301448	1	RING finger protein
TraesCS7B01G061100.1	2.16711	66.3333	0.888462	2>1	0.038797	1	Ring finger protein, putative
TraesCS2A01G318300.1	1.96963	11.6667	0.938115	2>1	0.020783	0.999997	Ring finger protein, putative
TraesCS7D01G252300.1	1.61244	71.3333	0.885522	2>1	0.0399485	1	Ring finger protein, putative
TraesCS5D01G232100.1	3.19114	40.6667	0.973731	2>1	0.00987857	0.981205	RING/U-box superfamily protein
TraesCS4B01G038500.1	1.83954	32.6667	0.964708	2>1	0.0124528	0.996819	RING/U-box superfamily protein
TraesCS1D01G030300.1	1.40562	200.667	0.893935	2>1	0.0368978	1	RING/U-box superfamily protein
TraesCS4D01G209700LC.4	3.49185	13.6667	0.907552	2>1	0.0325082	1	RPAP1-like, carboxy-terminal protein
TraesCS4D01G088800.1	2.90122	146.667	0.997104	2>1	0.00119815	0.120422	Rpr4901.2
TraesCS3A01G508000.1	-2.42626	23.3333	0.879656	1>2	0.0416507	1	rRNA N-glycosidase
TraesCS5B01G220000.1	-1.73697	18.6667	0.924317	1>2	0.0263095	1	S-adenosylmethionine decarboxylase proenzyme
TraesCS2D01G494200.1	-2.26303	19	0.912836	1>2	0.030533	1	SAUR-like auxin-responsive family protein
TraesCS2A01G494300.1	-2.50779	50	0.943433	1>2	0.0190725	0.999984	SAUR-like auxin-responsive protein family
TraesCS7B01G078300.1	3.66297	11.6667	0.974524	2>1	0.00963174	0.97798	Scarecrow transcription factor family protein
TraesCS7D01G174100.1	2.10692	14.3333	0.886204	2>1	0.0396824	1	Scarecrow transcription factor family protein
TraesCS4A01G176300.1	1.70044	66	0.970089	2>1	0.011013	0.991216	Scarecrow transcription factor family protein
TraesCS3A01G360300.1	1.39707	55	0.893053	2>1	0.0374976	1	Scarecrow transcription factor family protein
TraesCS2B01G286300.1	-2.34276	74.6667	0.89681	1>2	0.0359595	1	senescence regulator (Protein of unknown function, DUF584)
TraesCS4B01G228000.1	2.9891	192	0.989462	2>1	0.00402898	0.614759	Senescence/dehydration-associated protein-like protein
TraesCS4D01G228900.1	1.69883	155	0.875514	2>1	0.0428562	1	Senescence/dehydration-associated-like protein
TraesCS5B01G215300.1	-2.86507	161.333	0.998698	1>2	0.000672926	0.0441035	senescence-associated family protein (DUF581)
TraesCS5D01G224500.1	-2.15704	57.6667	0.938549	1>2	0.0205059	0.999996	senescence-associated family protein, putative (DUF581)
TraesCS4A01G005200.1	2.5025	14	0.877738	2>1	0.0422047	1	senescence-associated family protein, putative (DUF581)
TraesCS4B01G263300.1	2.0458	32.3333	0.967579	2>1	0.0118736	0.995187	Serine acetyltransferase 3
TraesCS3D01G120000.1	-2.01792	20.3333	0.988773	1>2	0.00422884	0.643379	Serine incorporator
TraesCS3B01G063300LC.1	1.66626	16.6667	0.932784	2>1	0.0232217	1	Serine/threonine protein phosphatase 7 long form isogeny
TraesCS7B01G301200.1	4.65208	56.3333	0.999746	2>1	0.000159377	0.00191088	Serine/threonine-protein kinase
TraesCS7B01G301100.1	3.79008	25.6667	0.999243	2>1	0.000365239	0.012705	Serine/threonine-protein kinase
TraesCS2B01G236900.1	3.71882	24.3333	0.988051	2>1	0.00455206	0.686657	Serine/threonine-protein kinase
TraesCS3D01G072700.1	2.28379	29.6667	0.991668	2>1	0.00331038	0.498607	Serine/threonine-protein kinase
TraesCS2D01G053300.1	2.2338	33.3333	0.942736	2>1	0.0192716	0.999987	Serine/threonine-protein kinase
TraesCS2A01G053100.1	1.90046	41	0.988506	2>1	0.00428731	0.651457	Serine/threonine-protein kinase
TraesCS2D01G505900.1	1.87447	16	0.920898	2>1	0.0277886	1	Serine/threonine-protein kinase
TraesCS3A01G072900.1	1.62149	27	0.935577	2>1	0.0220367	0.999999	Serine/threonine-protein kinase
TraesCS1D01G344900.1	3.79008	51.3333	0.978529	2>1	0.00796473	0.940051	Short-chain dehydrogenase/reductase family protein
TraesCS2A01G309500.1	1.79751	17.3333	0.956943	2>1	0.0146684	0.999387	Smr domain containing protein
TraesCS2D01G307800.1	1.2718	38.6667	0.942868	2>1	0.0192051	0.999986	Smr domain containing protein
TraesCS7A01G204200.1	1.45943	37.3333	0.904515	2>1	0.0334767	1	Sn1-specific diacylglycerol lipase alpha
TraesCS7A01G049300.1	2.49185	12.3333	0.986958	2>1	0.00491053	0.730552	SNAP25 homologous protein SNAP33
TraesCS7D01G044400.1	1.65013	72	0.991996	2>1	0.00318946	0.477482	SNAP25 homologous protein SNAP33
TraesCS1D01G273500.1	1.76033	117	0.969462	2>1	0.0113244	0.992916	Soluble inorganic pyrophosphatase
TraesCS1D01G276400.1	-1.81714	17.6667	0.857074	1>2	0.0487861	1	Solute carrier family 35 protein
TraesCS7B01G158500.1	-1.80219	66.3333	0.992338	1>2	0.00299883	0.443541	Squamosa promoter binding-like protein
TraesCS7D01G261500.1	-1.80735	55	0.922491	1>2	0.0269759	1	Squamosa promoter binding-like protein
TraesCS2A01G373600.1	-1.30213	437.333	0.926146	1>2	0.0258717	1	Starch synthase, chloroplastic/amyloplastic
TraesCS2B01G390700.1	-1.78595	633.333	0.985043	1>2	0.00551222	0.793618	Starch synthase, chloroplastic/amyloplastic
TraesCS5A01G379800.1	-1.95533	39.3333	0.972993	1>2	0.0102482	0.985259	Structural constituent of ribosome protein
TraesCS1B01G456200.1	2.66297	10.6667	0.88634	2>1	0.0395052	1	S-type anion channel
TraesCSU01G001600.1	3.05889	7.33333	0.935648	2>1	0.0218978	0.999999	S-type anion channel
TraesCS5D01G187100.1	1.72514	37.6667	0.876219	2>1	0.0426692	1	Sugar transporter, putative
TraesCS6A01G140100.1	1.8365	120	0.970266	2>1	0.010924	0.990666	Sulfurtransferase
TraesCS2D01G538300.1	-1.13158	149.667	0.903919	1>2	0.0336395	1	Superoxide dismutase
TraesCSU01G076400.1	1.42626	45	0.90427	2>1	0.0335579	1	Syntaxin, putative
TraesCS5B01G427600.1	1.31354	68.3333	0.984549	2>1	0.00558043	0.799885	Syntaxin, putative
TraesCS6D01G216100.1	1.63826	43.6667	0.873942	2>1	0.0434198	1	TCP transcription factor
TraesCS1D01G122600.1	1.87801	99	0.987661	2>1	0.00469862	0.705225	Tectonin beta-propeller repeat-containing protein 1
TraesCS7B01G299900.1	3.16993	10.6667	0.942185	2>1	0.0194055	0.999988	Telomere repeat-binding factor like-protein
TraesCS6A01G228600.1	1.49185	19.3333	0.853784	2>1	0.0496036	1	Tetracenomycin polyketide synthesis 8-O-methyl transferase TcmO
TraesCS4D01G296700LC.1	1.158	44.3333	0.92292	2>1	0.0267533	1	Tetratricopeptide repeat (TPR)-like superfamily protein
TraesCS7A01G376800.1	1.67968	205.667	0.939855	2>1	0.019882	0.999992	Thiamine thiazole synthase, chloroplastic
TraesCS3A01G418400.1	-1.68281	28	0.964404	1>2	0.012553	0.997041	Thioredoxin
TraesCS6D01G158200.1	2.49185	12.3333	0.909772	2>1	0.0316361	1	TMV response-related protein
TraesCS3A01G128400LC.1	4.12928	33	0.999052	2>1	0.000525809	0.0259567	TRAF-like superfamily protein
TraesCS2B01G223100.1	2.48829	27.6667	0.992587	2>1	0.00287866	0.422006	Transcription factor jumonji (jmjC) domain-containing protein
TraesCS2D01G203400.1	1.97728	15.6667	0.95642	2>1	0.0148401	0.999463	Transcription factor jumonji (jmjC) domain-containing protein
TraesCS4B01G327900LC.1	-1.70454	61	0.972418	1>2	0.0104137	0.986804	Transcription factor protein
TraesCS4D01G182500.1	-1.83458	25.6667	0.873732	1>2	0.0436077	1	Transcription factor protein
TraesCS2D01G168600.1	2.974	16	0.908457	2>1	0.0321908	1	Transcription factor WRKY
TraesCS1D01G066000.1	1.30415	24	0.892988	2>1	0.037583	1	Transducin/WD-like repeat-protein
TraesCS7D01G548200.1	2.61143	30.6667	0.996317	2>1	0.00146094	0.163417	Transmembrane protein 53
TraesCS3D01G146400.1	1.80546	90.6667	0.921928	2>1	0.0274931	1	Transmembrane protein, putative
TraesCS2B01G154500.1	1.39808	58.3333	0.909123	2>1	0.0318734	1	Transmembrane protein, putative
TraesCS1A01G270900.1	3.09398	32.6667	0.981512	2>1	0.00671498	0.883202	transmembrane protein, putative (DUF1218)
TraesCS6D01G353000.1	2.5025	14	0.952983	2>1	0.0160665	0.999797	transmembrane protein, putative (DUF594)
TraesCS2D01G468800.1	1.926	23.3333	0.979959	2>1	0.00731681	0.91446	transmembrane protein, putative (DUF594)
TraesCS7B01G079100.1	1.15843	46	0.928363	2>1	0.0247149	1	transmembrane protein, putative (DUF594)
TraesCS6A01G323300LC.1	1.44057	40	0.935501	2>1	0.022106	0.999999	Transposon Ty3-G Gag-Pol polyprotein
TraesCS5B01G033100.1	1.6065	90.6667	0.958274	2>1	0.0143851	0.999238	transthyretin-like protein
TraesCS6B01G276300.1	2.80735	12	0.981991	2>1	0.00645524	0.867124	Trehalose 6-phosphate phosphatase
TraesCS6A01G248400.1	2.1964	28.6667	0.979881	2>1	0.0075052	0.922714	Trehalose 6-phosphate phosphatase
TraesCS6D01G230500.1	2.02385	15.3333	0.957514	2>1	0.0144979	0.999301	Trehalose 6-phosphate phosphatase
TraesCS5D01G049200.1	4.45943	21	0.88259	2>1	0.0410182	1	tRNA-specific 2-thiouridylase MnmA
TraesCS5A01G441300.1	6.20945	73	0.999722	2>1	0.000168496	0.00218826	Tryptophan synthase alpha chain
TraesCS3D01G268900.1	3.60334	48.3333	0.991281	2>1	0.00350398	0.531847	TSA: Wollemia nobilis Ref_Wollemi_Transcript_14908_3298 transcribed RNA sequence
TraesCS3A01G268800.1	2.48894	67.6667	0.987334	2>1	0.00478844	0.716179	TSA: Wollemia nobilis Ref_Wollemi_Transcript_14908_3298 transcribed RNA sequence
TraesCS3B01G303200.1	3.39232	25.3333	0.980397	2>1	0.00712443	0.90538	TSA: Wollemia nobilis Ref_Wollemi_Transcript_14910_3291 transcribed RNA sequence
TraesCS2D01G436200.1	3.66297	11.6667	0.936324	2>1	0.021549	0.999998	Ubiquinol oxidase
TraesCS2B01G459000.1	3.04439	9.66667	0.894907	2>1	0.0365541	1	Ubiquinol oxidase
TraesCS2B01G373300.1	1.43686	23.3333	0.923007	2>1	0.0266789	1	Ubiquitin carboxyl-terminal hydrolase 2
TraesCS5D01G233100.1	-1.14561	45.6667	0.927698	1>2	0.0250041	1	U-box domain-containing family protein
TraesCS6A01G382800.1	3.68326	51.3333	0.986907	2>1	0.00497143	0.737549	U-box domain-containing family protein
TraesCS6B01G421900.1	3.27798	29	0.953352	2>1	0.0159476	0.999777	U-box domain-containing family protein
TraesCS6D01G367600.1	2.85244	18.6667	0.976026	2>1	0.00890425	0.965403	U-box domain-containing family protein
TraesCS1B01G284200.1	1.94251	91	0.970005	2>1	0.0110575	0.991479	U-box domain-containing family protein
TraesCS7A01G262200LC.1	2.90964	76	0.899065	2>1	0.0353705	1	U-box domain-containing protein
TraesCS7D01G201600.1	2.56768	23	0.933211	2>1	0.0230111	1	U-box domain-containing protein
TraesCS7B01G105600.1	2.45943	30	0.928547	2>1	0.0244976	1	U-box domain-containing protein
TraesCS5A01G198800.1	2	77	0.945397	2>1	0.0184148	0.999971	U-box domain-containing protein
TraesCS3A01G390200.1	1.53343	24	0.962945	2>1	0.0129595	0.997798	U-box domain-containing protein 4
TraesCS5A01G514400.1	2.58496	11.6667	0.935488	2>1	0.0221751	0.999999	UDP-D-glucose/UDP-D-galactose 4-epimerase 2
TraesCS7B01G153900.1	1.69188	58	0.865924	2>1	0.0459936	1	UDP-glucuronate 4-epimerase 4
TraesCS2D01G114100.1	2.86507	14.6667	0.95361	2>1	0.0157101	0.99973	UDP-glycosyltransferase
TraesCS4A01G070600.1	2.45943	30	0.98898	2>1	0.00414252	0.631196	UDP-glycosyltransferase
TraesCS4B01G052800.1	2.16993	11.6667	0.956874	2>1	0.0147254	0.999414	UDP-N-acetylmuramate--L-alanine ligase
TraesCS3A01G426100LC.1	2.32193	6.66667	0.8574	2>1	0.0486852	1	UPF0296 protein tsl2331
TraesCS2B01G308100.1	1.67948	47	0.901097	2>1	0.0346272	1	UPF0496 protein
TraesCS4A01G405900.1	2.97982	41.3333	0.960937	2>1	0.0132833	0.99826	UPF0503 protein, chloroplastic
TraesCS7D01G178300.1	2.32193	14.6667	0.936529	2>1	0.0214095	0.999998	UPF0503 protein, chloroplastic
TraesCS7B01G082000.1	2.27705	142.333	0.997005	2>1	0.00126168	0.130793	UPF0503 protein, chloroplastic
TraesCS6D01G336500.1	-1.62015	18.6667	0.87194	1>2	0.0442652	1	Vacuolar protein-sorting protein 33
TraesCS3B01G597900.1	-1.63035	51	0.977093	1>2	0.00862705	0.959144	Vacuolar-processing enzyme
TraesCS6B01G184400.1	2.43113	171.333	0.863222	2>1	0.0464863	1	VQ motif family protein
TraesCS7A01G478700.1	2.19502	22.6667	0.984363	2>1	0.00568358	0.809077	VQ motif family protein
TraesCS5D01G034800.1	1.64386	11.3333	0.887843	2>1	0.0390612	1	VQ motif family protein
TraesCS5B01G193500.1	2.09954	15.3333	0.906617	2>1	0.0328272	1	VQ motif-containing family protein
TraesCS5A01G081900.1	-1.77961	24.3333	0.969723	1>2	0.0111907	0.992227	wiskott-aldrich syndrome family protein, putative (DUF1118)
TraesCS2A01G092200.1	-2.1304	41.6667	0.945117	1>2	0.01848	0.999973	Wound-induced protein 1, putative, expressed
TraesCS1D01G300700.1	3.47762	145.333	0.988396	2>1	0.00431705	0.655502	WRKY family transcription factor
TraesCS1A01G301100.1	3.03726	206.667	0.988317	2>1	0.00440532	0.667395	WRKY family transcription factor
TraesCS1B01G539000LC.1	2.95622	103.667	0.998962	2>1	0.000598635	0.0347161	WRKY family transcription factor
TraesCS5A01G225600.1	6.69	136.333	0.995688	2>1	0.00173597	0.211909	WRKY transcription factor
TraesCS7A01G338500.1	6.49185	89	0.997842	2>1	0.000940915	0.0812459	WRKY transcription factor
TraesCS2A01G489500.1	6.35755	81	0.999464	2>1	0.000293213	0.00817782	WRKY transcription factor
TraesCS5B01G224000.1	6.32193	79	0.991701	2>1	0.00326172	0.490156	WRKY transcription factor
TraesCS5D01G232800.1	6.22497	123	0.998036	2>1	0.000876249	0.0718158	WRKY transcription factor
TraesCS7D01G345700.1	6.02791	85.6667	0.99983	2>1	0.000111814	0.000782441	WRKY transcription factor
TraesCS2B01G517400.1	5.13443	91	0.999472	2>1	0.000284207	0.00764553	WRKY transcription factor
TraesCS1B01G440500.1	4.85798	65.3333	0.999716	2>1	0.000176724	0.00247134	WRKY transcription factor
TraesCS1D01G418500.1	4.74819	69	0.999102	2>1	0.000437768	0.0177935	WRKY transcription factor
TraesCS1A01G358400.1	4.67243	49	0.962478	2>1	0.013012	0.997881	WRKY transcription factor
TraesCS2D01G489700.1	4.62449	47.3333	0.997923	2>1	0.000927237	0.0792587	WRKY transcription factor
TraesCS5B01G183700.1	4.60486	23.3333	0.981186	2>1	0.00690018	0.89371	WRKY transcription factor
TraesCS5A01G185600.1	4.60288	466	0.998997	2>1	0.000559005	0.0297459	WRKY transcription factor
TraesCS1D01G418400.1	4.46894	387.667	0.999656	2>1	0.000208852	0.00375275	WRKY transcription factor
TraesCS1B01G440600.1	4.11548	16.3333	0.97868	2>1	0.00792614	0.938736	WRKY transcription factor
TraesCS7A01G508800.1	3.8365	155	0.999083	2>1	0.000479954	0.0213731	WRKY transcription factor
TraesCS2A01G161500.1	3.80735	39	0.997363	2>1	0.00112016	0.108052	WRKY transcription factor
TraesCS1D01G363300.1	3.73697	24.6667	0.913662	2>1	0.0302224	1	WRKY transcription factor
TraesCS7B01G418400.1	3.70044	16	0.92727	2>1	0.0252212	1	WRKY transcription factor
TraesCS7D01G497400.1	3.64636	88.3333	0.999941	2>1	4.82545e-05	9.65067e-05	WRKY transcription factor
TraesCS3D01G337400.1	3.58496	11	0.967219	2>1	0.0119205	0.995345	WRKY transcription factor
TraesCS5D01G145800.1	3.55459	14.3333	0.97068	2>1	0.0108795	0.99038	WRKY transcription factor
TraesCS1A01G410500.1	3.20645	35.6667	0.997215	2>1	0.0011659	0.115313	WRKY transcription factor
TraesCS1B01G440300.1	3.16993	13.3333	0.991091	2>1	0.00355312	0.540106	WRKY transcription factor
TraesCS5A01G146500.1	3.16993	13.3333	0.971976	2>1	0.0106221	0.988539	WRKY transcription factor
TraesCS1A01G410700.1	3.10852	20.3333	0.919482	2>1	0.0282362	1	WRKY transcription factor
TraesCS3B01G199000.1	3.02975	14.3333	0.94865	2>1	0.0170152	0.999906	WRKY transcription factor
TraesCS5D01G190700.1	2.97598	242.667	0.85494	2>1	0.0490902	1	WRKY transcription factor
TraesCS3B01G379200.1	2.90689	13	0.934784	2>1	0.0223828	0.999999	WRKY transcription factor
TraesCS1D01G418000.1	2.48938	20	0.99569	2>1	0.00171702	0.208495	WRKY transcription factor
TraesCS6B01G175100.2	2.26628	47	0.982054	2>1	0.0063428	0.859683	WRKY transcription factor
TraesCS6A01G146900.1	2.17829	449	0.99917	2>1	0.000389333	0.0143057	WRKY transcription factor
TraesCS3B01G375800.1	2.16993	11.6667	0.955976	2>1	0.015184	0.99959	WRKY transcription factor
TraesCS5B01G399900.1	2	14	0.931488	2>1	0.0240633	1	WRKY transcription factor
TraesCS3D01G337600.1	1.974	13.6667	0.958969	2>1	0.0140528	0.999018	WRKY transcription factor
TraesCS3B01G375600.1	3	9.33333	0.883503	2>1	0.04075	1	WRKY transcription factor
TraesCS3A01G343600.1	2.9386	6.66667	0.871038	2>1	0.0444549	1	WRKY transcription factor
TraesCS3B01G373800.1	1.49596	23.6667	0.889732	2>1	0.0384467	1	Wuschel-related homeobox protein
TraesCS5D01G225700LC.1	2.95294	332.667	0.972218	2>1	0.0105803	0.988208	xyloglucan endotransglucosylase/hydrolase 4
TraesCS3A01G537700.1	1.93356	668.333	0.976531	2>1	0.00882464	0.963699	Zinc finger CCCH domain protein, putative
TraesCS3D01G658400LC.1	2.07833	370.667	0.898302	2>1	0.035621	1	Zinc finger CCCH domain-containing protein
TraesCS3B01G894800LC.1	1.93499	507.333	0.99119	2>1	0.00352844	0.535972	Zinc finger CCCH domain-containing protein
TraesCS1A01G069600.1	1.60088	468.333	0.977342	2>1	0.00847079	0.955187	Zinc finger CCCH domain-containing protein
TraesCS1B01G138900LC.1	1.49199	142	0.896683	2>1	0.0361285	1	Zinc finger CCCH domain-containing protein
TraesCS5B01G232200.1	-1.52484	30.6667	0.91814	1>2	0.0286161	1	Zinc finger family protein
TraesCS5D01G240600.1	-1.974	54.6667	0.877602	1>2	0.0422972	1	Zinc finger family protein
TraesCS2A01G282700.1	-2.32193	18.6667	0.947477	1>2	0.0176494	0.999945	Zinc finger family protein
TraesCS3D01G224100.1	3.72792	16.3333	0.975937	2>1	0.00894456	0.966236	Zinc finger homeodomain protein 1
TraesCS3A01G226100.1	3.72247	20.3333	0.987813	2>1	0.00463959	0.697848	Zinc finger homeodomain protein 1
TraesCS5B01G363400.1	5.39232	41	0.999072	2>1	0.000489701	0.0222816	Zinc finger protein
TraesCS5A01G360600.1	4.7751	184.667	0.99877	2>1	0.000634235	0.0391847	Zinc finger protein
TraesCS5A01G360700.1	3.52686	66.6667	0.990575	2>1	0.00362942	0.552647	Zinc finger protein
TraesCS5B01G363300.1	3.15754	34.3333	0.99821	2>1	0.000863303	0.0699896	Zinc finger protein
TraesCS5D01G026400.1	2.70044	14.6667	0.982949	2>1	0.00608266	0.841192	Zinc finger protein
TraesCS5D01G459900LC.1	2.41504	34.6667	0.979128	2>1	0.00769613	0.930368	Zinc finger protein
TraesCS5D01G369900.1	2.32193	12	0.977148	2>1	0.00854907	0.957207	Zinc finger protein
TraesCS5A01G477900.1	1.52838	65.3333	0.975029	2>1	0.00930724	0.972981	Zinc finger protein
TraesCS5B01G490900.1	2.58496	8.33333	0.950918	2>1	0.0163141	0.999834	Zinc finger protein
TraesCS2A01G117700.1	1.77259	38.6667	0.99089	2>1	0.00360308	0.548391	Zinc finger protein 512B family
TraesCS7A01G348800LC.1	2.6845	12.6667	0.96994	2>1	0.0111019	0.991735	Zinc finger protein 64 homolog, isoforms 1 and 2
TraesCS1A01G279500.3	-2.16273	77.6667	0.989675	1>2	0.00400128	0.610656	Zinc finger protein LSD1
TraesCS5B01G363200.1	3.34577	18.3333	0.992823	2>1	0.00280745	0.409129	Zinc finger protein, putative
TraesCS5B01G317700.1	-1.76852	159.667	0.977372	1>2	0.00843171	0.954148	Zinc finger, B-box
TraesCS5D01G323400.1	-2.25239	192	0.999098	1>2	0.000448823	0.0186795	Zinc finger, B-box
TraesCS5A01G317100.1	-2.3355	171.333	0.992826	1>2	0.00278396	0.404858	Zinc finger, B-box
TraesCS2B01G443800.2	-1.54344	30	0.954179	1>2	0.0156505	0.999717	Zinc transporter
TraesCS4B01G356700.1	3.41504	9.66667	0.906333	2>1	0.0329074	1	ARM repeat superfamily protein
TraesCS7D01G494900.1	2.9542	9	0.943968	2>1	0.0188747	0.999981	Chaperone protein
TraesCS5D01G311900.1	2.76553	9.66667	0.927652	2>1	0.0250764	1	Glycosyltransferase
TraesCS2B01G553800.1	2.58496	6.66667	0.885147	2>1	0.0400375	1	Octanoyltransferase
TraesCS7D01G218300.1	2.28011	9	0.8863	2>1	0.0395939	1	Embryogenesis transmembrane protein
TraesCS2A01G062200.1	-2.67807	9	0.867839	1>2	0.0456066	1	Proline-rich protein
TraesCS2A01G122100.1	-3	9.33333	0.896683	1>2	0.0362127	1	Short-chain dehydrogenase/reductase family protein
TraesCS7B01G766300LC.1	3.74723	29	0.995539	2>1	0.00186478	0.235788	No annotation
Log2FC – log2-transformed fold change of the ratios between Cp- and mock-inoculated; provides biological information as to whether a gene is down (negative) or up-regulated (positive); we implemented a threshold of |Log2FC|>=1 (or FC>=2)
Absdiff – absolute difference of the normalized read counts between the Cp- and mock-inoculated; we added a threshold of abs diff = 10, to ensure that there is significant biological difference between Cp- and mock-inoculated.
Likelihood – Likelihood, statistical metric (in this case, bayseq which implements empirical Bayesian methods) which provides goodness of fit to the model being tested; 1 being the best.
Ordering – sequentially orders the features based on relative expression level, from higher to lower (e.g., 2>1, means group 2: Cp-inoculated is expressed at a higher rate than group 1:mock-inoculated)
FDR.DE – False discovery rate; to correct for p-values utilizing the Benjamini-Hochberg procedure.
FWER.DE –family-wise error rate; a probability metric similar to FDR, but is more conservative; we used FDR<0.05 as a threshold.
Identity – predicted function of the DEG

## Sheet: 72 hours after inoculation
Wheat genes differentially expressed in base tissue at 72 hours after inoculation with Claviceps purpurea.
annotation	log2fc	absdiff	Likelihood	ordering	FDR.DE	FWER.DE	IDENTITY
TraesCS2A01G521100.1	-2.54432	9.66667	0.962893	1>2	0.013953	1	(RAP Annotation release2) Conserved hypothetical protein
TraesCS2D01G028600.1	3.61471	15	0.943381	2>1	0.0206558	1	12-oxophytodienoate reductase-like protein
TraesCS4B01G367600.1	-1.43195	30	0.930315	1>2	0.025522	1	14 kDa proline-rich protein DC2.15
TraesCS2B01G656600LC.1	-2.74723	13.3333	0.974321	1>2	0.0100324	0.999933	14 kDa proline-rich protein DC2.15, putative
TraesCS2D01G408900.1	-3.30117	20.6667	0.992944	1>2	0.00292686	0.714216	14 kDa proline-rich protein DC2.15, putative
TraesCS3A01G055600.1	1.4912	118.333	0.996632	2>1	0.00140147	0.295829	14-3-3 protein
TraesCS2D01G325600.1	1.2212	154	0.895065	2>1	0.0386384	1	14-3-3 protein
TraesCS3D01G055500.1	1.2171	310	0.98138	2>1	0.00715848	0.996031	14-3-3 protein
TraesCS3B01G068000.1	1.10334	38.6667	0.874365	2>1	0.045836	1	14-3-3 protein
TraesCS1B01G440800.1	1.81943	28.6667	0.968537	2>1	0.0117439	0.999996	1-acyl-sn-glycerol-3-phosphate acyltransferase
TraesCS2D01G394200.1	4.73697	25.6667	0.921181	2>1	0.0285875	1	1-aminocyclopropane-1-carboxylate synthase
TraesCS2B01G414800.1	3.974	34.3333	0.944428	2>1	0.0202116	1	1-aminocyclopropane-1-carboxylate synthase
TraesCS2A01G396400.1	3.03953	43.3333	0.921811	2>1	0.0285018	1	1-aminocyclopropane-1-carboxylate synthase
TraesCS3B01G125200.1	2.09311	16.3333	0.944049	2>1	0.0203842	1	1-aminocyclopropane-1-carboxylate synthase
TraesCS4B01G058200.1	4.9386	29.6667	0.910067	2>1	0.0328903	1	1-aminocyclopropane-1-carboxylate synthase 1
TraesCS4D01G058200.1	4.27302	18.3333	0.997607	2>1	0.0010172	0.183374	1-aminocyclopropane-1-carboxylate synthase 1
TraesCS1D01G255100.1	1.76553	12	0.878003	2>1	0.0446307	1	1-deoxy-D-xylulose-5-phosphate synthase
TraesCS3D01G118700LC.1	-2.974	16	0.993628	1>2	0.00273279	0.671032	1-deoxy-D-xylulose-5-phosphate synthase
TraesCS2B01G621000.1	2.5025	9.33333	0.962905	2>1	0.013933	1	1-phosphatidylinositol-3-phosphate 5-kinase
TraesCS4B01G052900LC.1	-2.49643	21.6667	0.977323	1>2	0.00865013	0.999466	26S proteasome regulatory complex ATPase
TraesCS4B01G343500.1	2.45372	34.3333	0.998303	2>1	0.000750003	0.111805	28 kDa ribonucleoprotein, chloroplastic
TraesCS5A01G512300.1	2.36075	30.3333	0.987437	2>1	0.00497682	0.952528	28 kDa ribonucleoprotein, chloroplastic
TraesCS7D01G160800.2	-1.28379	22	0.869963	1>2	0.0470577	1	2Fe-2S ferredoxin
TraesCS6D01G300600.1	4.90689	29	0.995594	2>1	0.00188088	0.441229	2-oxoglutarate (2OG) and Fe(II)-dependent oxygenase superfamily protein
TraesCS4D01G341800.1	3.43296	16.3333	0.966717	2>1	0.0123934	0.999999	2-oxoglutarate (2OG) and Fe(II)-dependent oxygenase superfamily protein
TraesCS7B01G042400.2	-1.47131	13	0.880332	1>2	0.0438819	1	2-oxoglutarate (2OG) and Fe(II)-dependent oxygenase superfamily protein
TraesCS3A01G457700.1	1.77259	9.66667	0.884511	2>1	0.0422318	1	2-oxoglutarate (2OG) and Fe(II)-dependent oxygenase superfamily protein
TraesCS3B01G497900.1	2.54432	9.66667	0.983102	2>1	0.00649252	0.991069	2-oxoglutarate (2OG) and Fe(II)-dependent oxygenase superfamily protein
TraesCS2B01G040100.1	2.43296	7.33333	0.890611	2>1	0.0400544	1	2-oxoglutarate (2OG) and Fe(II)-dependent oxygenase superfamily protein, putative
TraesCS2B01G359000.1	5.44057	99	0.999396	2>1	0.000298372	0.021258	2-oxoglutarate-dependent dioxygenase
TraesCS2A01G327900.1	5.34577	79.3333	0.999574	2>1	0.000192209	0.0091848	2-oxoglutarate-dependent dioxygenase
TraesCS2D01G335000.1	3.53398	42.3333	0.997307	2>1	0.00113874	0.218214	2-oxoglutarate-dependent dioxygenase
TraesCS2B01G354100.2	3.12928	10.3333	0.951479	2>1	0.0175625	1	2-oxoglutarate-dependent dioxygenase
TraesCS6B01G225200.1	3.10236	43	0.974949	2>1	0.00975269	0.999896	2-oxoglutarate-dependent dioxygenase
TraesCS2A01G060500.1	3.55459	14.3333	0.913141	2>1	0.0316348	1	2-oxoglutarate-dependent dioxygenase-related family protein
TraesCS6A01G296900.1	-3.88264	18.3333	0.985721	1>2	0.00557675	0.974775	2-oxoglutarate-dependent dioxygenase-related family protein
TraesCS6D01G189100.1	2.04016	64.3333	0.90018	2>1	0.0367091	1	3,4-dihydroxy-2-butanone 4-phosphate synthase
TraesCS2B01G236100LC.1	2.11151	93	0.99072	2>1	0.0037688	0.852849	30S ribosomal protein S15
TraesCS7B01G142500.1	-3.1867	102.667	0.997885	1>2	0.000902787	0.15161	3-hydroxy-3-methylglutaryl coenzyme A reductase
TraesCS4A01G034500.1	5.01495	31.3333	0.97659	2>1	0.00907014	0.999709	3-hydroxybenzoate 6-hydroxylase
TraesCS4B01G270800.1	4.55897	52.6667	0.946635	2>1	0.0194314	1	3-hydroxybenzoate 6-hydroxylase
TraesCS4D01G270000.1	3.73954	115.333	0.985295	2>1	0.00573713	0.978835	3-hydroxybenzoate 6-hydroxylase 1
TraesCS2D01G107300LC.1	2.73697	22.6667	0.973522	2>1	0.0102166	0.99995	3-hydroxydecanoyl-[acyl-carrier-protein] dehydratase
TraesCS4B01G419000LC.1	3.21723	27.6667	0.995397	2>1	0.00191458	0.451258	3-ketoacyl-CoA synthase
TraesCS4A01G065300.1	1.65748	69.6667	0.912158	2>1	0.0320228	1	3-ketoacyl-CoA synthase
TraesCS1A01G152100.1	1.65208	20	0.925594	2>1	0.0272705	1	3-ketoacyl-CoA synthase
TraesCS7D01G433100LC.1	-2.58496	18.3333	0.96129	1>2	0.0144027	1	3-ketoacyl-CoA synthase
TraesCS3A01G119700.1	4.41954	34	0.924491	2>1	0.0276871	1	3'-N-debenzoyl-2'-deoxytaxol N-benzoyltransferase
TraesCS1B01G138600.1	1.96272	47.3333	0.968278	2>1	0.0118571	0.999997	3'-N-debenzoyl-2'-deoxytaxol N-benzoyltransferase
TraesCS7D01G352200.1	1.36156	41.3333	0.976049	2>1	0.00929607	0.999792	3'-N-debenzoyl-2'-deoxytaxol N-benzoyltransferase
TraesCS2B01G415600.1	2.66297	10.6667	0.981787	2>1	0.00697962	0.995038	3-oxo-5-alpha-steroid 4-dehydrogenase 3
TraesCS3D01G388100.1	-1.27753	31.3333	0.885279	1>2	0.0418643	1	4-coumarate:CoA ligase-like protein
TraesCS3A01G394200.2	-2.06413	11.6667	0.970781	1>2	0.0110609	0.999987	4-coumarate:CoA ligase-like protein
TraesCS4A01G239000.1	-1.74894	28.3333	0.948762	1>2	0.0185933	1	4-coumarate--CoA ligase like
TraesCS1D01G573500LC.1	-1.40642	34.6667	0.981462	1>2	0.00711364	0.995801	50S ribosomal protein L13
TraesCS1B01G287400.1	1.30812	31	0.934404	2>1	0.0240379	1	50S ribosomal protein L31
TraesCS1A01G178300LC.1	3.40599	64	0.963258	2>1	0.0137929	1	6,7-dimethyl-8-ribityllumazine synthase
TraesCS4A01G061000LC.1	-1.26209	59.6667	0.87282	1>2	0.0464606	1	60 kDa chaperonin
TraesCS3D01G438200.1	2.80735	22	0.898057	2>1	0.0374321	1	60 kDa chaperonin 1
TraesCS5D01G158600.1	-1.39102	200.667	0.992207	1>2	0.00314948	0.757677	60S acidic ribosomal protein P0
TraesCS5A01G153300.1	-1.4984	592	0.996689	1>2	0.00135367	0.281529	60S acidic ribosomal protein P0
TraesCS5B01G152500.1	-1.5627	241	0.994679	1>2	0.00222469	0.540548	60S acidic ribosomal protein P0
TraesCS2D01G523100.2	2.62449	10.3333	0.971845	2>1	0.0107561	0.999979	ABC transporter ATP-binding protein
TraesCS7B01G181800.1	-1.38864	70.6667	0.902316	1>2	0.0360281	1	ABC transporter ATP-binding protein ARB1
TraesCS3D01G257500.1	2.63227	8.66667	0.974714	2>1	0.00986768	0.999913	ABC transporter B family protein
TraesCS2B01G060900.1	1.96083	27	0.89722	2>1	0.0376851	1	ABC transporter G family member
TraesCS2A01G574700.1	-1.81155	41	0.96512	1>2	0.0129977	1	ABC transporter G family member
TraesCS2D01G585300.1	-2.63743	15.6667	0.933562	1>2	0.0244061	1	ABC transporter G family member
TraesCS2B01G612200.1	-3.01197	35.3333	0.994474	1>2	0.0023236	0.567408	ABC transporter G family member
TraesCS6D01G396300LC.1	-2.70627	35	0.997415	1>2	0.00109558	0.20567	ABC2 homolog 5
TraesCS2A01G089400.1	2.51457	11	0.970456	2>1	0.0112052	0.99999	Abscisic acid receptor
TraesCS7B01G614700LC.1	2.58496	6.66667	0.878644	2>1	0.0443578	1	abscisic acid responsive elements-binding factor 2
TraesCS4A01G268800.1	1.50779	19.6667	0.932703	2>1	0.0246702	1	Accelerated cell death 11
TraesCS6D01G354000.1	-2.78427	17.6667	0.895686	1>2	0.0383523	1	Acetamidase/formamidase, putative
TraesCS5B01G392300LC.1	1.31366	34.6667	0.952052	2>1	0.0172831	1	Acetyl-coenzyme A carboxylase carboxyl transferase subunit alpha
TraesCS3D01G297300.1	1.10881	83.6667	0.920424	2>1	0.0287884	1	Acetyl-coenzyme A synthetase
TraesCS3B01G267700.1	4.14296	16.6667	0.94801	2>1	0.0189985	1	Acidic endochitinase
TraesCS3A01G377300.1	2.55459	13	0.92214	2>1	0.0283883	1	Actin
TraesCS5B01G453600.1	1.25123	42.3333	0.923404	2>1	0.0280218	1	Actin cross-linking protein, putative
TraesCS4A01G262100.1	3	25.6667	0.972054	2>1	0.0105977	0.999973	actin cross-linking protein, putative (DUF569)
TraesCS5A01G478500.1	3.19265	19	0.991929	2>1	0.00329434	0.783268	Actin depolymerizing factor
TraesCS5D01G242900LC.1	2.3505	13.6667	0.933831	2>1	0.0242221	1	actin-related protein 5
TraesCS5B01G292500LC.1	-2.14684	8	0.940321	1>2	0.021782	1	Acyl-CoA N-acyltransferases (NAT) superfamily protein
TraesCS5B01G100500.1	1.64386	11.3333	0.904176	2>1	0.0351977	1	Acyl-CoA-binding domain-containing protein 4
TraesCS1D01G267700.1	-1.64006	96.6667	0.988768	1>2	0.00450122	0.924161	Adenine nucleotide alpha hydrolases-like superfamily
TraesCS1B01G278500.1	-2.70895	24	0.998177	1>2	0.000793041	0.122718	Adenine nucleotide alpha hydrolases-like superfamily
TraesCS1D01G108300.1	2.8264	87.3333	0.999754	2>1	0.000116863	0.00361647	Adenine nucleotide alpha hydrolases-like superfamily protein
TraesCS2D01G130200.1	1.26303	74.6667	0.946627	2>1	0.0194555	1	Adenosine deaminase-like protein
TraesCS7B01G402500LC.1	-2.43296	7.33333	0.915441	1>2	0.0305953	1	Adenylosuccinate synthetase
TraesCS2A01G170300.1	4.2854	24.6667	0.980409	2>1	0.00757737	0.997685	Adipocyte plasma membrane-associated protein
TraesCS6D01G166400.1	-1.20428	288.667	0.91346	1>2	0.031486	1	ADP,ATP carrier protein
TraesCS6B01G295200.1	1.35509	22.3333	0.939772	2>1	0.021884	1	ADP-ribosylation factor
TraesCS2D01G328900.1	3.10109	78.3333	0.927887	2>1	0.0264163	1	Agmatine deiminase
TraesCS2A01G334600.1	2.44323	84.3333	0.894255	2>1	0.0388618	1	Agmatine deiminase
TraesCS2B01G347800.1	2.17932	120	0.999158	2>1	0.000396188	0.0365664	Agmatine deiminase
TraesCS5B01G651300LC.1	1.95252	133	0.969674	2>1	0.0113712	0.999992	Alanine racemase
TraesCS5D01G538700LC.1	1.73081	36.3333	0.983907	2>1	0.00617909	0.987127	Alanine racemase
TraesCS6B01G209900.1	-1.02989	141	0.885096	1>2	0.0418977	1	Alba DNA/RNA-binding protein
TraesCS6D01G168100.1	-1.1831	92.3333	0.888688	1>2	0.0407723	1	Alba DNA/RNA-binding protein
TraesCS5D01G196300.2	3.3505	15.3333	0.974459	2>1	0.00996651	0.999925	Alcohol dehydrogenase
TraesCS5A01G193900.1	2.74416	19	0.864463	2>1	0.0487878	1	Alcohol dehydrogenase
TraesCS2D01G064900.1	1.58496	25.3333	0.970803	2>1	0.0110429	0.999987	Alcohol dehydrogenase, putative
TraesCS2B01G078600.1	-3.36923	28	0.998408	1>2	0.000702806	0.100102	Alcohol dehydrogenase, putative
TraesCS5B01G202700.1	2.37851	7	0.879802	2>1	0.0439835	1	Alcohol dehydrogenase, putative
TraesCS4D01G094500.1	2.67807	117	0.990755	2>1	0.00374698	0.85008	Aldehyde dehydrogenase
TraesCS6D01G272400.1	-1.55582	32.3333	0.983813	1>2	0.00620743	0.98754	Aldehyde dehydrogenase
TraesCS6B01G321400.1	-2.12553	37	0.997169	1>2	0.00119694	0.235361	Aldehyde dehydrogenase
TraesCS6B01G284900.1	-2.93681	77.6667	0.909561	1>2	0.033011	1	Aldehyde dehydrogenase
TraesCS6D01G222000.1	-3.98489	29.6667	0.990394	1>2	0.0038357	0.86103	Aldehyde dehydrogenase
TraesCS6A01G475500LC.1	-2.36923	8.33333	0.918378	1>2	0.0298277	1	Aldehyde dehydrogenase
TraesCS3B01G452100.1	1.04821	36.6667	0.889981	2>1	0.040315	1	Aldehyde dehydrogenase, putative
TraesCS5B01G430100.1	3.05889	7.33333	0.863327	2>1	0.0491887	1	Aldehyde oxidase, putative
TraesCS3B01G252400.1	2.1177	55.6667	0.994886	2>1	0.00214635	0.518543	Aldo/keto reductase family oxidoreductase
TraesCS1D01G281800.1	2.30581	71	0.994936	2>1	0.00212886	0.513593	Aldo-keto reductase
TraesCS1B01G291500.1	1.34514	19	0.868952	2>1	0.0472363	1	Aldo-keto reductase
TraesCS2A01G343800.1	2.13245	14.6667	0.914092	2>1	0.0312186	1	Aldose 1-epimerase
TraesCS2B01G341400.2	1.8625	19.3333	0.920283	2>1	0.0288461	1	Aldose 1-epimerase
TraesCS2B01G341200.1	-1.38519	62.3333	0.918611	1>2	0.0296834	1	Aldose 1-epimerase
TraesCS2D01G322100.1	-4.09803	43	0.968201	1>2	0.0119138	0.999997	Aldose 1-epimerase
TraesCS3D01G116400.2	-1.83007	46	0.925814	1>2	0.0271323	1	Alkaline alpha-galactosidase seed imbibition protein
TraesCS3B01G133400.1	-2.08406	567	0.925934	1>2	0.0270493	1	Alkaline alpha-galactosidase seed imbibition protein
TraesCS3A01G675700LC.1	2.66297	5.33333	0.87516	2>1	0.0455588	1	Alkanesulfonate monooxygenase
TraesCS6A01G334800.1	-2.383	104	0.996937	1>2	0.00126629	0.255708	Allene oxide cyclase
TraesCS6A01G027900.1	-1.51096	12.3333	0.918887	1>2	0.0295679	1	Allene oxide synthase
TraesCS4D01G238800.1	-1.58852	180.667	0.988208	1>2	0.00470514	0.937757	Allene oxide synthase
TraesCS6B01G039500.1	-2.38773	42.3333	0.999438	1>2	0.000277042	0.0183941	Allene oxide synthase
TraesCS1D01G223400.1	3.32193	24	0.995292	2>1	0.00199144	0.47387	Alpha/beta hydrolase related protein
TraesCS2D01G185300.1	-2.59495	40.3333	0.99788	1>2	0.000909437	0.153408	Alpha/beta hydrolase, putative
TraesCS2A01G177300.1	-2.80735	64	0.996582	1>2	0.0014095	0.298236	Alpha/beta hydrolase, putative
TraesCS2B01G204200.1	-3.81629	100.333	0.9993	1>2	0.000344968	0.0282328	Alpha/beta hydrolase, putative
TraesCS3B01G265600.1	1.81669	37	0.992327	2>1	0.0030872	0.746101	Alpha/beta hydrolase-like
TraesCS2D01G178700.1	3.61298	63.6667	0.996464	2>1	0.00144225	0.308002	Alpha/beta-hydrolase superfamily protein
TraesCS1D01G190800.1	2.11548	6.66667	0.916311	2>1	0.0301795	1	Alpha/beta-hydrolase superfamily protein
TraesCS1B01G193600.1	1.848	8.66667	0.873405	2>1	0.046252	1	Alpha/beta-hydrolase superfamily protein
TraesCS3A01G131200.1	4.51307	43.6667	0.985488	2>1	0.00567005	0.977215	Alpha/beta-Hydrolases superfamily protein
TraesCS1B01G267600.1	4.1964	17.3333	0.984735	2>1	0.00592756	0.982878	Alpha/beta-Hydrolases superfamily protein
TraesCS1D01G256400.1	3.87447	13.6667	0.951161	2>1	0.0177029	1	Alpha/beta-Hydrolases superfamily protein
TraesCS1A01G257000.1	3.64386	15.3333	0.970065	2>1	0.0112419	0.99999	Alpha/beta-Hydrolases superfamily protein
TraesCS2D01G315300.1	-3.11548	15.3333	0.991052	1>2	0.00361601	0.832641	alpha/beta-Hydrolases superfamily protein
TraesCS6B01G047900.1	3.80735	26	0.895092	2>1	0.0386066	1	Alpha/beta-Hydrolases superfamily protein, putative
TraesCS7D01G173400.1	1.34792	11.3333	0.878258	2>1	0.0445284	1	Alpha/beta-Hydrolases superfamily protein, putative
TraesCS5B01G240200.1	-2.29346	226.333	0.94959	1>2	0.0184042	1	Alpha/beta-Hydrolases superfamily protein, putative
TraesCS7D01G046600.1	-2.91925	135.667	0.886182	1>2	0.0416645	1	Alpha/beta-Hydrolases superfamily protein, putative
TraesCS3D01G298600.1	-2.55505	435.667	0.924687	1>2	0.0275759	1	Alpha-1,4-glucan-protein synthase [UDP-forming]
TraesCS3A01G303200.1	-3.17575	1323.33	0.936623	1>2	0.0230466	1	Alpha-1,4-glucan-protein synthase [UDP-forming]
TraesCS1A01G164900.1	3.5025	10.3333	0.881155	2>1	0.0434085	1	Alpha-galactosidase
TraesCS1A01G103500.1	-1.82312	11	0.903748	1>2	0.0354126	1	Alpha-galactosidase
TraesCS5B01G011700.1	-2.3364	160.667	0.994215	1>2	0.00246656	0.605111	Alpha-galactosidase
TraesCS5D01G019100.1	-2.52356	19	0.997723	1>2	0.000976896	0.171945	Alpha-galactosidase
TraesCS7B01G133400.1	-1.31034	24.6667	0.949989	1>2	0.0182871	1	Alpha-glucan water dikinase
TraesCS7D01G451800.2	3.35755	12.3333	0.985944	2>1	0.00548469	0.972134	Alpha-glucosidase
TraesCS7B01G364700.2	2.60204	23.6667	0.991917	2>1	0.00330466	0.78502	Alpha-glucosidase
TraesCS3D01G038300.1	1.42884	212.667	0.919093	2>1	0.0293948	1	Alpha-glucosidase
TraesCS7B01G241400.1	-2.58496	8.33333	0.879051	1>2	0.0442557	1	Aluminum-activated malate transporter-like
TraesCS2B01G091300.1	-2.35199	26	0.992263	1>2	0.00312872	0.753858	Amine oxidase
TraesCS1A01G264500.1	2.77259	11.6667	0.984684	2>1	0.00594128	0.98314	Amino acid permease
TraesCS3B01G441100.1	1.46467	14.6667	0.941224	2>1	0.0213777	1	Amino acid permease
TraesCS2B01G351100.2	-2.05063	7.33333	0.94269	1>2	0.020953	1	Amino acid permease
TraesCS2B01G322600.1	3.41504	9.66667	0.971049	2>1	0.0109528	0.999985	Amino acid permease
TraesCSU01G132700.1	3.87774	182.667	0.870187	2>1	0.0470222	1	amino acid permease 8
TraesCS6A01G002400.1	1.51785	13.6667	0.932388	2>1	0.0248288	1	Amino acid transporter
TraesCS3B01G402200.1	-2.11289	47.6667	0.995188	1>2	0.00202556	0.483841	Amino acid transporter, putative
TraesCS5B01G189500.1	-1.33015	35.3333	0.963555	1>2	0.0136736	1	Aminopeptidase
TraesCS5A01G406500.1	2.52838	20.6667	0.994467	2>1	0.00233249	0.569802	Aminotransferase-like, plant mobile domain family protein
TraesCS1B01G531600LC.1	2.67807	9	0.883138	2>1	0.042767	1	Ammonium transporter
TraesCS2A01G307800.1	2.60204	47.3333	0.925961	2>1	0.0270216	1	Anaphase promoting complex/cyclosome subunit
TraesCS2A01G348000.1	-3.291	96.6667	0.999814	1>2	0.000108479	0.00314115	Ankyrin repeat
TraesCS2D01G346300.1	-3.61298	63.6667	0.999831	1>2	0.000102904	0.00277472	Ankyrin repeat
TraesCS4A01G328600.1	1.85704	46.3333	0.988911	2>1	0.00444236	0.919782	Ankyrin repeat domain protein, putative
TraesCS3B01G537400.1	1.4011	21.3333	0.929073	2>1	0.0259537	1	Ankyrin repeat domain-containing protein 1
TraesCS4B01G220000.1	3.76553	21	0.979495	2>1	0.00795829	0.998606	Ankyrin repeat-containing protein
TraesCS4A01G084200.1	2.87447	6.33333	0.937688	2>1	0.0225518	1	Ankyrin repeat-containing protein
TraesCS3D01G171200.1	1.61193	36.3333	0.994218	2>1	0.00245771	0.602814	Ankyrin repeat-containing protein, putative
TraesCS2B01G508400.1	2.68806	16.3333	0.97067	2>1	0.011115	0.999988	Anthocyanidin reductase
TraesCS2D01G483100.1	-3.48938	44.3333	0.99001	1>2	0.00400633	0.880191	Anthocyanidin reductase
TraesCSU01G131900.1	-2.97787	357.667	0.996642	1>2	0.00139357	0.293449	Apyrase
TraesCS4B01G592200LC.1	-3.22239	100	0.999549	1>2	0.000219695	0.0117952	Apyrase
TraesCS2A01G065700.1	2.19139	255.667	0.99522	2>1	0.00201698	0.481345	Aquaporin
TraesCS6D01G227500.1	1.89495	322.667	0.961456	2>1	0.0143203	1	Aquaporin
TraesCS6A01G245100.1	1.80171	151.667	0.994405	2>1	0.00235931	0.576972	Aquaporin
TraesCS2A01G407700.2	1.35819	143.333	0.887035	2>1	0.0412332	1	Aquaporin
TraesCS2D01G404800.2	1.33015	88.3333	0.934677	2>1	0.0239594	1	Aquaporin
TraesCS6B01G450000.1	-1.95606	336	0.89842	1>2	0.0371481	1	Aquaporin
TraesCS6D01G389400.1	-2.10487	277.333	0.918622	1>2	0.0296257	1	Aquaporin
TraesCS7B01G243000.1	-3.56071	18	0.979485	1>2	0.00797356	0.998634	Aquaporin
TraesCS6A01G222100.1	-4.10692	70.3333	0.983932	1>2	0.00616492	0.986917	Aquaporin
TraesCS1A01G177500.1	-1.6939	50.6667	0.902498	1>2	0.0359357	1	Aquaporin-1
TraesCS4B01G305100.1	1.88982	15.3333	0.953616	2>1	0.0169849	1	arabinogalactan protein 5
TraesCS2A01G284900LC.1	-2.12553	12.3333	0.934707	1>2	0.0239333	1	arginine N-methyltransferase, putative (DUF688)
TraesCS2D01G176500.1	3.35755	12.3333	0.994054	2>1	0.00253734	0.623261	Argonaute protein
TraesCS2A01G168900.1	2.80735	14	0.936931	2>1	0.0229165	1	Argonaute protein
TraesCS1B01G473500.1	1.65281	64.3333	0.953561	2>1	0.0170075	1	ARM repeat superfamily protein
TraesCS6D01G133300.1	1.24917	28	0.935432	2>1	0.0236463	1	ARM repeat superfamily protein
TraesCS7A01G536400.1	-2.13245	29.3333	0.876649	1>2	0.0450754	1	ARM repeat superfamily protein
TraesCS2B01G308500.1	2.26679	20.3333	0.938842	2>1	0.0222424	1	Arogenate dehydratase
TraesCS5D01G159100.1	-4.08118	791	0.889519	1>2	0.0405434	1	Asparagine synthetase
TraesCS7B01G274100.1	2.45664	70.3333	0.994858	2>1	0.00217243	0.525913	Aspartate aminotransferase
TraesCS2D01G132500.1	2.87447	76	0.943817	2>1	0.0205075	1	Aspartic proteinase nepenthesin-1
TraesCSU01G103000.1	3.078	22.3333	0.974417	2>1	0.00999942	0.999929	Aspartic proteinase nepenthesin-2
TraesCS7B01G079000.1	2	25	0.957349	2>1	0.0156879	1	Aspartic proteinase nepenthesin-2
TraesCS3B01G064700.1	1.04772	79.3333	0.87726	2>1	0.0449726	1	Aspartyl protease family protein 1
TraesCS6B01G077800.1	2.58496	6.66667	0.886609	2>1	0.0413328	1	At1g76250
TraesCS7D01G098600.1	1.44508	58	0.898327	2>1	0.0372113	1	AT4G29520-like protein
TraesCS4A01G402800.1	1.21551	39.6667	0.907529	2>1	0.0338879	1	AT4G29520-like protein
TraesCS5B01G056800LC.1	-1.4359	546.333	0.922142	1>2	0.02836	1	ATP synthase alpha/beta family protein
TraesCS1D01G083800.1	-2.64386	7	0.882302	1>2	0.0429688	1	ATP synthase subunit beta
TraesCS2B01G350500.1	-1.76553	24	0.987102	1>2	0.00511542	0.958801	ATP-dependent 6-phosphofructokinase
TraesCS6A01G195200.1	1.26514	26.6667	0.909313	2>1	0.0331317	1	ATP-dependent Clp protease ATP-binding subunit ClpB
TraesCS4D01G434100LC.1	2.29716	61.3333	0.977914	2>1	0.00842461	0.999267	ATP-dependent protease subunit HslV
TraesCS2A01G554400.1	-1.14839	24.3333	0.900146	1>2	0.0367402	1	ATP-dependent RNA helicase DRS1
TraesCS2D01G227000.1	4.57743	61	0.994262	2>1	0.00242203	0.593518	ATP-dependent zinc metalloprotease FtsH
TraesCS2A01G221300.1	3.71149	80.6667	0.984423	2>1	0.00598315	0.983913	ATP-dependent zinc metalloprotease FtsH
TraesCS5B01G457000.1	-1.17834	24	0.89627	1>2	0.0380341	1	ATP-dependent zinc metalloprotease FtsH
TraesCS5D01G225300.1	-2.14684	64	0.961711	1>2	0.0142587	1	ATP-dependent zinc metalloprotease FtsH
TraesCS2A01G221700.1	-2.98489	55.3333	0.994008	1>2	0.00257271	0.632175	ATP-dependent zinc metalloprotease FtsH
TraesCS2D01G253300LC.1	2.87447	6.33333	0.956506	2>1	0.0160363	1	ATP-dependent zinc metalloprotease FtsH
TraesCS3B01G389700.1	3.22239	8.33333	0.980455	2>1	0.00756226	0.997638	ATP-dependent zinc metalloprotease FtsH
TraesCS7A01G492000.1	2.9542	9	0.963775	2>1	0.0135942	1	ATP-dependent zinc metalloprotease FtsH
TraesCS1B01G455200.1	1.74846	39.3333	0.891623	2>1	0.0397627	1	ATP-dependent zinc metalloprotease FtsH 1
TraesCS1B01G159500.1	-1.35107	25.3333	0.965049	1>2	0.0130568	1	AT-rich interactive domain-containing protein 2
TraesCS2B01G278400.1	-2.57399	36.3333	0.99451	1>2	0.00228783	0.557746	Autophagy-related protein 2
TraesCS6D01G287800.1	4.30581	56.3333	0.998082	2>1	0.00083766	0.134255	Auxin efflux carrier component
TraesCS7D01G191600.1	2.58496	21.6667	0.908371	2>1	0.0335855	1	Auxin efflux carrier component
TraesCS6A01G308600.1	2.31536	58.3333	0.984971	2>1	0.00583205	0.980947	Auxin efflux carrier component
TraesCS3A01G231500.1	2.20945	29	0.994322	2>1	0.00238611	0.584086	Auxin efflux carrier component
TraesCS3D01G221900.1	1.58496	13.3333	0.862711	2>1	0.0494811	1	Auxin efflux carrier component
TraesCS5D01G275200.1	-2.75489	23	0.975796	1>2	0.00942593	0.999829	Auxin efflux carrier family protein
TraesCS4A01G070500.1	3.77259	12.6667	0.963226	2>1	0.0138129	1	Auxin influx transporter
TraesCS4D01G227200.1	3.10434	12.6667	0.916483	2>1	0.0301203	1	Auxin influx transporter
TraesCS3D01G362100.1	2.15612	40.3333	0.97658	2>1	0.00910228	0.999722	Auxin influx transporter
TraesCS3A01G369200.1	1.90821	67	0.956161	2>1	0.0162977	1	Auxin influx transporter
TraesCS1D01G337400.1	4.16993	22.6667	0.998882	2>1	0.000498239	0.055235	Auxin response factor
TraesCS1B01G424700.1	1.65431	63	0.956943	2>1	0.0158617	1	Auxin response factor
TraesCS6B01G167100.2	-1.70782	11.3333	0.940753	1>2	0.0215545	1	Auxin response factor
TraesCS2D01G494800.1	-3.05889	29.3333	0.997962	1>2	0.000875858	0.144442	Auxin responsive SAUR protein
TraesCS2A01G494200.1	-5.10154	33.3333	0.980889	1>2	0.00741189	0.997128	Auxin responsive SAUR protein
TraesCS5A01G098900.1	-2.44931	19.3333	0.906541	1>2	0.0342224	1	Auxin-binding protein
TraesCS5D01G449400.1	7.38082	165.667	0.999835	2>1	0.000100373	0.00260646	Auxin-responsive protein
TraesCS5B01G446100.1	5.76022	88.6667	0.999463	2>1	0.000259331	0.0162079	Auxin-responsive protein
TraesCS1D01G119500.1	5.33985	105.333	0.99998	2>1	2.04958e-05	2.04958e-05	Auxin-responsive protein
TraesCS5A01G597900LC.1	5.14466	91.6667	0.998653	2>1	0.000604057	0.0772288	Auxin-responsive protein
TraesCS1B01G138100.1	4.9386	59.3333	0.999948	2>1	3.50968e-05	0.000175472	Auxin-responsive protein
TraesCS6A01G373300.1	4.89077	28.6667	0.984412	2>1	0.00601102	0.984411	Auxin-responsive protein
TraesCS5A01G378200.1	4.73697	25.6667	0.998882	2>1	0.000492756	0.0541777	Auxin-responsive protein
TraesCS3D01G123400.1	4.42626	27.3333	0.999426	2>1	0.000285497	0.0195103	Auxin-responsive protein
TraesCS2D01G561800.1	4.32193	19	0.996066	2>1	0.00167965	0.379745	Auxin-responsive protein
TraesCS5A01G058700.1	4.22995	100.667	0.994876	2>1	0.00216375	0.523463	Auxin-responsive protein
TraesCS3B01G140700.1	3.90689	14	0.985021	2>1	0.00580479	0.980361	Auxin-responsive protein
TraesCS1A01G118400.1	3.87447	27.3333	0.999513	2>1	0.000232814	0.0131848	Auxin-responsive protein
TraesCS3B01G127400.1	3.78136	51	0.992281	2>1	0.00309763	0.748061	Auxin-responsive protein
TraesCS2A01G592900.1	3.78136	17	0.974727	2>1	0.00985126	0.999911	Auxin-responsive protein
TraesCS2A01G592700.1	3.74723	29	0.972665	2>1	0.0104575	0.999966	Auxin-responsive protein
TraesCS6B01G411000.1	3.54432	10.6667	0.959034	2>1	0.0151714	1	Auxin-responsive protein
TraesCS5B01G058800.1	3.20511	74	0.999342	2>1	0.000328067	0.02559	Auxin-responsive protein
TraesCS5D01G069200.1	2.55325	37.3333	0.994839	2>1	0.00219831	0.533209	Auxin-responsive protein
TraesCS3A01G108400.1	2.33985	21.6667	0.909636	2>1	0.0329808	1	Auxin-responsive protein
TraesCS5B01G381900.1	2.25634	11.3333	0.966609	2>1	0.0124322	0.999999	Auxin-responsive protein
TraesCS1A01G390200.1	2.25192	47.6667	0.950176	2>1	0.01817	1	Auxin-responsive protein
TraesCS3D01G269700.1	2.15528	38	0.989056	2>1	0.00438371	0.915211	Auxin-responsive protein
TraesCS1B01G418400.1	2.03562	10.3333	0.916641	2>1	0.0300907	1	Auxin-responsive protein
TraesCS1D01G398400.1	1.8413	51.6667	0.984485	2>1	0.00596916	0.983659	Auxin-responsive protein
TraesCS3A01G270000.1	1.44057	24	0.956391	2>1	0.0161018	1	Auxin-responsive protein
TraesCS3B01G303900.1	1.39796	46.3333	0.977518	2>1	0.00860153	0.999428	Auxin-responsive protein
TraesCS1A01G118400.2	2.80735	6	0.941012	2>1	0.0214787	1	Auxin-responsive protein
TraesCS5B01G381800.1	2.73697	5.66667	0.896311	2>1	0.0379704	1	Auxin-responsive protein
TraesCS3A01G121300.2	2.12928	9	0.91903	2>1	0.0294814	1	Auxin-responsive protein
TraesCS2B01G591500.1	3.22239	8.33333	0.918614	2>1	0.0296546	1	Auxin-responsive protein
TraesCS1A01G404200.1	-2.65821	28.3333	0.958688	1>2	0.0152355	1	B12D protein
TraesCS4B01G101400.1	1.4975	31	0.93756	2>1	0.0226038	1	B3 domain-containing protein
TraesCS7B01G406400.1	-1.68806	40	0.985679	1>2	0.00559004	0.975136	B3 domain-containing protein
TraesCS4A01G055700.1	-2.48401	389	0.97716	1>2	0.00877979	0.999556	B3 domain-containing protein
TraesCS3D01G426200.1	2.80735	6	0.868255	2>1	0.0474157	1	Bacteriocin carnobacteriocin B2
TraesCS5A01G312500.1	1.34645	18	0.924266	2>1	0.0277705	1	BAG family molecular chaperone regulator-like protein
TraesCS3B01G515100.1	5.12102	56.3333	0.891066	2>1	0.0399894	1	Basic 7S globulin
TraesCS3A01G471700.1	-2.46761	48.3333	0.983742	1>2	0.00622171	0.987742	Basic 7S globulin
TraesCS3D01G467300.1	-2.49825	93	0.938937	1>2	0.0222168	1	Basic 7S globulin
TraesCS3A01G204800.1	3.80735	13	0.895336	2>1	0.0384795	1	basic helix-loop-helix (bHLH) DNA-binding superfamily protein
TraesCS3D01G443200.1	2.30378	21	0.996365	2>1	0.00149164	0.322778	basic helix-loop-helix (bHLH) DNA-binding superfamily protein
TraesCS5B01G090400LC.1	2.12553	12.3333	0.943245	2>1	0.0207053	1	basic helix-loop-helix (bHLH) DNA-binding superfamily protein
TraesCS4D01G058900.1	1.71621	21.3333	0.961079	2>1	0.0145263	1	basic helix-loop-helix (bHLH) DNA-binding superfamily protein
TraesCS3B01G542100LC.1	1.57225	25	0.883206	2>1	0.0427	1	basic helix-loop-helix (bHLH) DNA-binding superfamily protein
TraesCS1B01G097000.1	2.58496	5	0.866232	2>1	0.0480995	1	basic helix-loop-helix (bHLH) DNA-binding superfamily protein
TraesCS3B01G457400.1	4.6477	120.333	0.999857	2>1	8.42112e-05	0.00168289	Basic helix-loop-helix transcription factor
TraesCS1A01G083000.1	-1.11951	43	0.897065	1>2	0.0377801	1	Basic helix-loop-helix transcription factor
TraesCS6A01G264200.1	-2.1822	15.3333	0.909779	1>2	0.0329205	1	Basic helix-loop-helix transcription factor
TraesCS7B01G465400.1	-2.74953	76.3333	0.999746	1>2	0.000121159	0.00386987	Basic helix-loop-helix transcription factor
TraesCS2D01G448000.1	3.16993	8	0.982818	2>1	0.00655103	0.991665	Basic helix-loop-helix transcription factor
TraesCS4D01G302700.1	2.23704	8.66667	0.903573	2>1	0.035474	1	Basic helix-loop-helix transcription factor
TraesCS6D01G072100.1	2.28011	9	0.943241	2>1	0.02073	1	Basic secretory protease
TraesCS7D01G475100.1	3.98489	29.6667	0.999698	2>1	0.000149416	0.00581083	Basic-leucine zipper (BZIP) transcription factor family
TraesCS4B01G422600LC.1	2.22239	11	0.924595	2>1	0.0276315	1	Basic-leucine zipper (bZIP) transcription factor family protein
TraesCS3B01G525200.1	4.60486	46.6667	0.995782	2>1	0.00179096	0.413994	Bax inhibitor-1 family protein
TraesCS2B01G463300.1	1.29356	54.6667	0.945343	2>1	0.019818	1	Bax inhibitor-1 family protein
TraesCS2A01G366100.1	-1.96683	10.6667	0.895796	1>2	0.0382569	1	B-box zinc finger protein
TraesCS2A01G348900.1	-2.62449	20.6667	0.97847	1>2	0.00832951	0.999163	B-box zinc finger protein
TraesCS7B01G247700.1	1.69334	35	0.932475	2>1	0.0248024	1	B-cell receptor-associated protein 31-like containing protein
TraesCS4B01G330600.1	4.29768	18.6667	0.991867	2>1	0.00331504	0.786768	Benzyl alcohol O-benzoyltransferase
TraesCS5A01G502200.1	4.1964	17.3333	0.973576	2>1	0.0101827	0.999947	Benzyl alcohol O-benzoyltransferase
TraesCS4D01G327600.1	4	15	0.997318	2>1	0.00113151	0.216103	Benzyl alcohol O-benzoyltransferase
TraesCS5D01G320200.1	3.45943	10	0.926712	2>1	0.0267726	1	Benzyl alcohol O-benzoyltransferase
TraesCS5B01G314800.1	3	7	0.895332	2>1	0.0385113	1	Benzyl alcohol O-benzoyltransferase
TraesCS2D01G199900.1	-1.25763	72.3333	0.884794	1>2	0.041998	1	BES1/BZR1 homolog 1
TraesCS2B01G219300.1	-1.41181	62	0.982173	1>2	0.00680043	0.993823	BES1/BZR1 homolog 1
TraesCS2A01G187800.1	-1.88424	96	0.998381	1>2	0.000731905	0.1073	BES1/BZR1 homolog 1
TraesCS5D01G410700.1	3.12412	82.3333	0.862819	2>1	0.049408	1	Beta C1
TraesCS3A01G483100.1	4.92283	29.3333	0.937063	2>1	0.0227863	1	Beta-1,3-glucanase
TraesCS3A01G483800.1	3.73697	12.3333	0.963502	2>1	0.0137134	1	Beta-1,3-glucanase
TraesCS7B01G061800.1	-1.4975	20.6667	0.862345	1>2	0.0496639	1	Beta-1,3-N-Acetylglucosaminyltransferase family protein, putative
TraesCS4A01G094600.1	1.55522	31.6667	0.936942	2>1	0.0228905	1	Beta-1,3-N-acetylglucosaminyltransferase lunatic fringe
TraesCS5A01G513200.1	-2.94017	89	0.989779	1>2	0.00409733	0.88954	Beta-amylase
TraesCS4D01G339400.1	-3.07253	197.667	0.981011	1>2	0.00735223	0.996898	Beta-amylase
TraesCS4A01G485900.1	-1.94111	71	0.950905	1>2	0.0178663	1	Beta-fructofuranosidase 1
TraesCS7A01G009200.2	-2.10434	44	0.975214	1>2	0.00963788	0.999876	Beta-fructofuranosidase 1
TraesCS2A01G588700.1	-2.77259	11.6667	0.982726	1>2	0.00656576	0.991809	Beta-fructofuranosidase, insoluble protein
TraesCS7B01G177400.1	-1.82018	54	0.972016	1>2	0.010633	0.999974	Beta-galactosidase
TraesCS4A01G546200LC.1	-1.91886	29.6667	0.988861	1>2	0.00447759	0.922429	Beta-galactosidase
TraesCS3A01G208600.1	-2.7697	118.333	0.99029	1>2	0.00388089	0.866332	Beta-galactosidase
TraesCS3B01G235100.2	-2.36257	9.66667	0.950768	1>2	0.0179596	1	Beta-galactosidase
TraesCS3B01G044400.1	-1.71882	18.3333	0.878429	1>2	0.044426	1	beta-galactosidase 8
TraesCS2D01G381000.1	-2.31366	46.3333	0.999197	1>2	0.00038176	0.0341524	Beta-glucosidase
TraesCS2A01G329000.1	-2.36923	8.33333	0.886478	1>2	0.0414656	1	Beta-glucosidase
TraesCS5A01G265800.1	5.12928	34	0.951262	2>1	0.0176561	1	Beta-glucosidase, putative
TraesCS1B01G058700.1	1.63005	29.3333	0.970922	2>1	0.0109888	0.999986	Beta-hexosaminidase
TraesCS3D01G403300.1	4.80735	36	0.94644	2>1	0.0195759	1	Bidirectional sugar transporter SWEET
TraesCS7B01G160000.1	4.54619	82	0.990844	2>1	0.00370335	0.844426	Bidirectional sugar transporter SWEET
TraesCS7A01G261100.1	2.27196	60	0.969867	2>1	0.0112972	0.999991	Bidirectional sugar transporter SWEET
TraesCS5B01G040700.1	-4.08246	90.3333	0.996745	1>2	0.0013294	0.274361	Bidirectional sugar transporter SWEET
TraesCS4D01G319600.1	2.04731	31.3333	0.976893	2>1	0.00890847	0.999631	Bifunctional inhibitor/lipid-transfer protein/seed storage 2S albumin superfamily protein
TraesCS3A01G419800.1	5.99247	62.6667	0.940102	2>1	0.0218074	1	Bifunctional inhibitor/lipid-transfer protein/seed storage 2S albumin-like protein
TraesCS5A01G495400.1	2.24598	97.3333	0.963545	2>1	0.0136935	1	Bifunctional inhibitor/lipid-transfer protein/seed storage 2S albumin-like protein
TraesCS7B01G436600.1	-2.20945	19.3333	0.989116	1>2	0.00436031	0.913328	Bifunctional inhibitor/lipid-transfer protein/seed storage 2S albumin-like protein
TraesCS3D01G415100.1	-5.05528	43	0.998868	1>2	0.000503746	0.056304	Bifunctional inhibitor/lipid-transfer protein/seed storage 2S albumin-like protein
TraesCS7A01G520100.1	-3.00198	425.333	0.998744	1>2	0.000553595	0.0663677	Bifunctional inhibitor/lipid-transfer protein/seed storage 2Salbumin superfamily protein
TraesCS4A01G079700.1	2.22239	62.3333	0.996849	2>1	0.00129775	0.264985	Bifunctional uridylyltransferase/uridylyl-removing enzyme
TraesCS4D01G224900.1	2	22	0.981543	2>1	0.00708378	0.995641	Bifunctional uridylyltransferase/uridylyl-removing enzyme
TraesCS4B01G224300.1	1.63941	18.3333	0.976315	2>1	0.00918281	0.999753	Bifunctional uridylyltransferase/uridylyl-removing enzyme
TraesCS5D01G066700.1	2.32193	5.33333	0.865302	2>1	0.048534	1	Bifunctional uridylyltransferase/uridylyl-removing enzyme
TraesCS2A01G198000.1	4.07682	84.6667	0.998898	2>1	0.000487176	0.0531193	Blue copper protein
TraesCS4A01G033500.1	3.53605	35.3333	0.985283	2>1	0.00575053	0.979147	Blue copper protein
TraesCS2A01G262400.1	2.03171	46.3333	0.96821	2>1	0.011876	0.999997	Blue copper protein
TraesCS5B01G466800.1	-2.21573	37.6667	0.974498	1>2	0.00993353	0.999922	Blue copper protein
TraesCS1D01G118600.2	-2.47805	10.6667	0.929495	1>2	0.0258453	1	Boron transporter
TraesCS3D01G127300.4	-2.70044	14.6667	0.978691	1>2	0.00823596	0.999047	Boron transporter
TraesCS3B01G145500.2	-3.04041	53	0.999141	1>2	0.00040578	0.0382163	Boron transporter
TraesCS1A01G117500.1	-3.3505	30.6667	0.998903	1>2	0.00048164	0.0520751	Boron transporter
TraesCS5B01G091200.1	-3.58496	18.3333	0.995793	1>2	0.00178279	0.411512	Boron transporter
TraesCS3A01G126300.1	-3.96963	58.6667	0.999854	1>2	8.71365e-05	0.00182829	Boron transporter
TraesCS5D01G097600.1	-4.08816	1937	0.99845	1>2	0.000678985	0.0944201	Boron transporter
TraesCS1A01G117500.3	-2.32193	8	0.934727	1>2	0.0239071	1	Boron transporter
TraesCS5A01G501500.1	-2.80735	8	0.883608	1>2	0.0425323	1	Boron transporter
TraesCS7A01G324900.1	3.7669	130.333	0.978073	2>1	0.0083926	0.999233	BPS1-like protein
TraesCS7D01G321400.1	3.05658	61	0.993289	2>1	0.00284992	0.697803	BPS1-like protein
TraesCS7B01G225400.1	3.0156	54.3333	0.997756	2>1	0.000956546	0.166291	BPS1-like protein
TraesCS7D01G066100LC.1	3.06465	73.6667	0.993112	2>1	0.00286884	0.701918	branched-chain amino acid transaminase 1
TraesCS5B01G205700.1	-1.08489	86.3333	0.900629	1>2	0.0366157	1	Brevis radix-like protein
TraesCS2B01G359600.1	3.45505	99.6667	0.898718	2>1	0.0371164	1	BTB/POZ and TAZ domain protein
TraesCS2A01G323000.1	3.33092	48.3333	0.881318	2>1	0.043307	1	BTB/POZ and TAZ domain protein
TraesCS3B01G448000.1	2.67807	9	0.980029	2>1	0.00771443	0.998067	BTB/POZ and TAZ domain protein
TraesCS2B01G522800.1	-2.77259	11.6667	0.97664	1>2	0.00903788	0.999694	BTB/POZ domain containing protein, expressed
TraesCS2A01G543300.1	-3.77259	12.6667	0.975941	1>2	0.00932859	0.999801	BTB/POZ/MATH-domain protein
TraesCS6B01G823300LC.1	2.09192	20.6667	0.939453	2>1	0.0219861	1	BZIP transcription factor
TraesCS7D01G392800.1	1.77844	58.3333	0.983526	2>1	0.00634978	0.989434	BZIP transcription factor
TraesCS7B01G299200.1	1.26127	31.6667	0.960547	2>1	0.0147123	1	BZIP transcription factor
TraesCS6A01G096300.1	-1.79743	412.667	0.900976	1>2	0.0364915	1	BZIP transcription factor
TraesCS6B01G124700.1	-2.25402	109.333	0.998206	1>2	0.00078676	0.121115	BZIP transcription factor
TraesCS4A01G287200.1	-2	9	0.949448	1>2	0.0184513	1	C2 calcium/lipid-binding and GRAM domain containing protein
TraesCS2A01G582000.1	1.555	241	0.988271	2>1	0.0046567	0.934736	C2 calcium/lipid-binding and GRAM domain protein
TraesCS2B01G529400.1	2.01707	85.3333	0.993561	2>1	0.00276884	0.679408	C2 domain-containing protein
TraesCS7A01G240400.1	3.94642	57.6667	0.923779	2>1	0.0279378	1	Caffeoyl-CoA O-methyltransferase
TraesCS7B01G136000.1	3.15678	129.333	0.937668	2>1	0.0225778	1	Caffeoyl-CoA O-methyltransferase
TraesCS7D01G239400.1	2.87213	59	0.972482	2>1	0.0105096	0.999969	Caffeoyl-CoA O-methyltransferase
TraesCSU01G129500.1	2.19033	46.3333	0.993941	2>1	0.00259936	0.638806	Calcineurin B-like protein
TraesCS4B01G106200LC.1	2.26303	6.33333	0.921972	2>1	0.0284451	1	Calcineurin-like metallo-phosphoesterase superfamily protein
TraesCS4A01G132300.1	2.0199	18.3333	0.917321	2>1	0.0300023	1	Calcium binding protein
TraesCS1A01G238800.1	1.92057	26	0.871321	2>1	0.0467752	1	Calcium binding protein
TraesCS5D01G348900.1	2.9386	6.66667	0.884525	2>1	0.0421984	1	Calcium binding protein
TraesCS3A01G340300.1	1.66051	22.3333	0.958049	2>1	0.0154936	1	Calcium uniporter protein, mitochondrial
TraesCS1A01G168600.1	-1.56945	122.667	0.89057	1>2	0.0401195	1	Calcium uniporter protein, mitochondrial
TraesCS3D01G625000LC.1	2.76553	9.66667	0.930292	2>1	0.0255489	1	Calcium/calmodulin-dependent protein kinase type II subunit delta
TraesCS5D01G269400.1	2.16993	9.33333	0.936324	2>1	0.0231511	1	Calcium-binding EF-hand family protein-like
TraesCS5B01G227700.1	4.80162	80.6667	0.975334	2>1	0.00957234	0.999863	Calcium-binding family protein
TraesCS2D01G162200.1	4.75489	34.6667	0.998276	2>1	0.000762036	0.114845	Calcium-binding family protein
TraesCS2B01G182000.1	4.52356	58.6667	0.998619	2>1	0.000620907	0.0810104	Calcium-binding family protein
TraesCS6B01G088900.1	3.23947	25.3333	0.996842	2>1	0.00130557	0.267306	Calcium-binding family protein
TraesCS2B01G181800.1	2.61891	12	0.985495	2>1	0.00565672	0.976879	Calcium-binding family protein
TraesCSU01G118100.1	2.51937	23.6667	0.996864	2>1	0.0012899	0.262662	Calcium-binding family protein
TraesCS3D01G316100.1	3	7	0.903909	2>1	0.0352897	1	Calcium-binding family protein
TraesCS1A01G394100.1	2.66297	5.33333	0.862395	2>1	0.0495542	1	Calcium-binding family protein
TraesCS5D01G238700.1	5.71882	51.6667	0.97716	2>1	0.00879587	0.999566	Calcium-binding protein
TraesCS4D01G131100.1	3.66297	11.6667	0.890576	2>1	0.040087	1	Calcium-binding protein
TraesCS3A01G492600.1	3.37851	15.6667	0.902957	2>1	0.0356586	1	Calcium-binding protein
TraesCS2A01G349100.1	1.71621	10.6667	0.878314	2>1	0.0444943	1	Calcium-binding protein
TraesCS3B01G492900.1	2.22781	70	0.982559	2>1	0.00669768	0.993004	Calcium-dependent lipid-binding (CaLB domain) family protein
TraesCS3A01G454300.1	2.11321	54.3333	0.928223	2>1	0.0263348	1	Calcium-dependent lipid-binding (CaLB domain) family protein
TraesCS6D01G104000.1	2	34	0.996214	2>1	0.00157385	0.34755	Calcium-dependent lipid-binding domain protein
TraesCS2D01G601500.1	2.45372	68.6667	0.979953	2>1	0.0077903	0.998252	Calcium-dependent lipid-binding domain-containing protein
TraesCS7B01G441900.1	2.18345	69.6667	0.996949	2>1	0.00125854	0.253422	Calcium-dependent lipid-binding domain-containing protein
TraesCS3A01G359500.1	-3.24793	11.3333	0.92782	1>2	0.0264708	1	Calcium-dependent lipid-binding domain-containing protein
TraesCS6A01G181500.1	4.24793	18	0.994911	2>1	0.00213759	0.516068	calcium-dependent lipid-binding family protein
TraesCS5B01G428400.2	2.69561	42	0.995679	2>1	0.00183984	0.42884	Calcium-dependent protein kinase
TraesCS2B01G227000.1	1.94526	44.6667	0.88546	2>1	0.0418309	1	Calcium-dependent protein kinase
TraesCS5A01G426500.1	1.66297	30.3333	0.877505	2>1	0.0448359	1	Calcium-dependent protein kinase
TraesCS1B01G456700.1	1.31504	41.6667	0.943909	2>1	0.0204335	1	Calcium-dependent protein kinase
TraesCS5B01G276500.1	3.12928	41.3333	0.915741	2>1	0.0303281	1	Calcium-transporting ATPase
TraesCS4A01G046800.3	2.19794	40.6667	0.89989	2>1	0.0368026	1	Calcium-transporting ATPase
TraesCS2A01G368000.1	-2.848	20.6667	0.99806	1>2	0.000850248	0.137598	Caleosin
TraesCS2B01G521100.1	4.48113	21.3333	0.880471	2>1	0.0437805	1	Callose synthase-like protein
TraesCS5D01G068000.1	3.56294	39.6667	0.996121	2>1	0.00160652	0.357462	Calmodulin
TraesCS1D01G551500LC.1	1.88753	18	0.919696	2>1	0.0291056	1	Calmodulin
TraesCS5D01G392200.1	3.45943	10	0.985365	2>1	0.00569683	0.977875	Calmodulin
TraesCS5D01G481000.1	5.58496	47	0.901374	2>1	0.0363054	1	Calmodulin, putative
TraesCS2D01G162300.1	3.62599	98.3333	0.999209	2>1	0.000372321	0.0326017	Calmodulin, putative
TraesCS2A01G156400.1	2.6171	63.3333	0.876577	2>1	0.045144	1	Calmodulin, putative
TraesCS2D01G160200.1	2.73697	11.3333	0.951606	2>1	0.0175392	1	Calmodulin-binding family protein, putative, expressed
TraesCS6D01G097300.1	1.47758	141	0.992461	2>1	0.00303565	0.736225	Calmodulin-binding family protein, putative, expressed
TraesCS6A01G108900.1	1.12867	53	0.960629	2>1	0.0146916	1	Calmodulin-binding family protein, putative, expressed
TraesCS5D01G102100.1	3.69188	51.6667	0.977192	2>1	0.00871513	0.999513	Calmodulin-binding protein
TraesCS4D01G187200.1	-1.67516	22.6667	0.988078	1>2	0.00474161	0.939951	calmodulin-binding protein (DUF1645)
TraesCS4A01G170500.1	-3.09954	17.6667	0.92307	1>2	0.0281619	1	calmodulin-binding protein (DUF1645)
TraesCS5B01G098900.1	4.02718	117.333	0.991168	2>1	0.00356196	0.824999	Calmodulin-binding protein, putative, expressed
TraesCS5A01G092800.1	3.75489	33.3333	0.959539	2>1	0.015108	1	Calmodulin-binding protein, putative, expressed
TraesCS5D01G105100.1	3.15785	105.667	0.938189	2>1	0.0224224	1	Calmodulin-binding protein, putative, expressed
TraesCS3B01G045900.1	4.6893	41.3333	0.971935	2>1	0.0107034	0.999977	Calmodulin-binding protein-like
TraesCS3A01G037700.1	2.97728	36.6667	0.970564	2>1	0.011169	0.999989	Calmodulin-binding protein-like
TraesCS3D01G041800.1	2.21632	82.6667	0.956523	2>1	0.0160145	1	Calmodulin-binding protein-like
TraesCS6A01G091700.1	3.16993	8	0.880765	2>1	0.0436114	1	Calmodulin-binding protein-like
TraesCS6B01G119900.1	3.11548	7.66667	0.881378	2>1	0.0432393	1	Calmodulin-binding protein-like
TraesCS3A01G399000.1	3.70044	12	0.975772	2>1	0.00944213	0.999833	Calreticulin
TraesCS3B01G432000.1	2.86728	134.333	0.995701	2>1	0.00183165	0.426361	Calreticulin
TraesCS5B01G510200.1	2.37281	54.3333	0.875288	2>1	0.045455	1	Calreticulin
TraesCS3A01G168900.1	1.12788	232.333	0.915061	2>1	0.0306843	1	cAMP-regulated phosphoprotein-like protein
TraesCS4D01G275300LC.1	-4.40718	155	0.998608	1>2	0.000626533	0.0822894	cAMP-regulated phosphoprotein-like protein
TraesCS7D01G018600.1	1.47393	16	0.919481	2>1	0.0291636	1	Carbohydrate esterase, putative (DUF303)
TraesCS7D01G523500.1	-3.54371	241.667	0.988764	1>2	0.00451299	0.925013	Carbonic anhydrase
TraesCS7B01G455900.1	-4.83289	238.333	0.999907	1>2	6.11976e-05	0.000672971	Carbonic anhydrase
TraesCS4A01G389100.1	2.73697	5.66667	0.879448	2>1	0.0440515	1	Carbonic anhydrase
TraesCS7D01G085200.1	2.39232	5.66667	0.886553	2>1	0.0413992	1	Carbonic anhydrase
TraesCS3A01G092700.1	2.19794	20.3333	0.973167	2>1	0.0103023	0.999956	carboxyl-terminal peptidase, putative (DUF239)
TraesCS3A01G446200.1	4.56264	143.333	0.871107	2>1	0.0468808	1	Carboxypeptidase
TraesCS2A01G133700.1	3.60733	59.6667	0.992842	2>1	0.00295627	0.720296	Carboxypeptidase
TraesCS2B01G157100.1	3.42999	29.3333	0.999485	2>1	0.000254852	0.0156793	Carboxypeptidase
TraesCS6B01G205500.1	3.09954	17.6667	0.951652	2>1	0.0175159	1	Carboxypeptidase
TraesCS4D01G103600.1	2.66297	16	0.972886	2>1	0.0103884	0.999962	Carboxypeptidase
TraesCS7A01G281200.1	2.654	30	0.989671	2>1	0.00417686	0.897238	Carboxypeptidase
TraesCS2B01G393300.1	-2.05063	44	0.946339	1>2	0.0196482	1	Carboxypeptidase
TraesCS1D01G392000.1	3.87447	13.6667	0.954081	2>1	0.0168722	1	CASP-like protein
TraesCS5B01G366100.1	3.14975	63	0.996983	2>1	0.00124303	0.248857	CASP-like protein
TraesCS3A01G468100.1	2.01178	61.6667	0.94306	2>1	0.0208043	1	CASP-like protein
TraesCS5A01G527800.1	-2.40808	18.6667	0.982597	1>2	0.00665382	0.992625	CASP-like protein
TraesCS4D01G352400.1	-3.2115	52.3333	0.999104	1>2	0.000429054	0.0424212	CASP-like protein
TraesCS6D01G141500.1	2.27302	7.66667	0.950606	2>1	0.0180063	1	CASP-like protein
TraesCS4B01G062500.1	1.88634	59.3333	0.886986	2>1	0.0412663	1	Cathepsin B-like cysteine protease
TraesCS3A01G133100.1	-2.9542	27	0.933578	1>2	0.0243799	1	Cationic amino acid transporter
TraesCS4B01G064400.1	3.37851	15.6667	0.996219	2>1	0.00156566	0.34507	CBL-interacting protein kinase 3
TraesCS6D01G218300.1	-2.58496	6.66667	0.882573	1>2	0.0429014	1	CBS domain-containing protein CBSX5
TraesCS2B01G401300.1	2.82782	20.3333	0.902644	2>1	0.0358741	1	CC-NBS-LRR family disease resistance protein
TraesCS3D01G319000.1	2.15094	39	0.981225	2>1	0.00726281	0.996522	CC-NBS-LRR family disease resistance protein
TraesCS3B01G557300.1	-1.17792	33.6667	0.897041	1>2	0.0378117	1	CC-NBS-LRR family disease resistance protein
TraesCS3B01G132900.1	1.48113	43	0.894038	2>1	0.0389578	1	cDNA clone:001-038-D11, full insert sequence
TraesCS7D01G197500.1	2.87447	50.6667	0.893973	2>1	0.0389897	1	CDP-diacylglycerol--glycerol-3-phosphate 3-phosphatidyltransferase, putative
TraesCS7A01G196000.1	2.52838	20.6667	0.911915	2>1	0.0321719	1	CDP-diacylglycerol--glycerol-3-phosphate 3-phosphatidyltransferase, putative
TraesCS4B01G356800.1	4.50779	29	0.995771	2>1	0.00180718	0.418935	Cell wall invertase
TraesCS5A01G526200.1	3.80735	52	0.999845	2>1	9.77743e-05	0.00244151	Cell wall invertase
TraesCS2B01G311900.1	2.73615	168	0.94677	2>1	0.019383	1	Cell wall invertase
TraesCS3D01G302300.1	-1.15806	78	0.875191	1>2	0.0455242	1	Cellulose synthase
TraesCS2D01G301000.1	-3.03562	24	0.996051	1>2	0.00168761	0.382194	Cellulose synthase family protein, expressed
TraesCS3D01G504200.1	3.51457	24.3333	0.967302	2>1	0.0121618	0.999998	Cellulose synthase-like protein
TraesCS1D01G107100.1	-3.35755	24.6667	0.985142	1>2	0.00577755	0.97976	Cellulose synthase-like protein
TraesCS6D01G018500.1	3.90689	14	0.963474	2>1	0.0137531	1	Chalcone synthase
TraesCS7D01G047000.1	2.66297	10.6667	0.862204	2>1	0.0497735	1	Chalcone synthase
TraesCS2D01G205600.1	1.68589	34	0.874975	2>1	0.0455934	1	Chalcone--flavonone isomerase
TraesCS7A01G368800.1	4.52356	22	0.942564	2>1	0.0210026	1	Chaperone DnaJ-domain superfamily protein
TraesCS7B01G259700.1	4.14296	16.6667	0.966255	2>1	0.0126073	0.999999	Chaperone DnaJ-domain superfamily protein
TraesCS5D01G133900.1	-1.78427	14.6667	0.907648	1>2	0.0338576	1	Chaperone DnaJ-domain superfamily protein
TraesCS6B01G340100.1	2.11548	26.6667	0.996039	2>1	0.00171128	0.389505	Chaperone protein dnaJ
TraesCS6D01G289600.1	1.89812	20	0.95541	2>1	0.0164514	1	Chaperone protein dnaJ
TraesCS7D01G293900.1	1.27633	21.3333	0.889679	2>1	0.0404456	1	Chaperone protein dnaJ
TraesCS3A01G386400.1	-2.10852	70.6667	0.998321	1>2	0.000737975	0.108799	Chaperone protein dnaJ
TraesCS7D01G494000.1	3.05889	7.33333	0.886673	2>1	0.0412995	1	Chaperone protein dnaJ
TraesCS1D01G107200.1	1.03453	101	0.91467	2>1	0.0309218	1	Chaperone protein dnaJ, putative
TraesCS5A01G372900.1	-1.19238	434	0.967342	1>2	0.0121426	0.999998	Chaperone protein dnaJ, putative
TraesCS5B01G374900.1	-1.22449	569	0.943406	1>2	0.0206311	1	Chaperone protein dnaJ, putative
TraesCS6D01G244000.1	3.1375	13	0.986131	2>1	0.00543194	0.970516	chitin synthase, putative (DUF1218)
TraesCS6B01G298200.1	3.41504	9.66667	0.977232	2>1	0.00868264	0.99949	chitin synthase, putative (DUF1218)
TraesCS2B01G369000.1	6.68089	169.333	0.989777	2>1	0.00410874	0.890669	Chitinase
TraesCS2D01G349400.1	5.59495	47.3333	0.989127	2>1	0.00434862	0.912374	Chitinase
TraesCS2A01G350700.1	5.25666	161.333	0.935839	2>1	0.0234117	1	Chitinase
TraesCS2B01G369100.1	4.90689	48.3333	0.906374	2>1	0.0343443	1	Chitinase
TraesCS1A01G203600.1	4.87447	28.3333	0.984355	2>1	0.00606651	0.985363	Chitinase
TraesCS2A01G350800.1	4.79008	26.6667	0.93479	2>1	0.023881	1	Chitinase
TraesCS2A01G350900.1	4.39232	20	0.972475	2>1	0.010527	0.999969	Chitinase
TraesCS2B01G047300.1	1.34239	14.3333	0.893605	2>1	0.0391178	1	Chitinase
TraesCS3A01G260200.1	-4.65503	290.333	0.935266	1>2	0.0237244	1	Chitinase
TraesCS3B01G293200.1	-4.81147	225.667	0.926042	1>2	0.0269939	1	Chitinase
TraesCS3D01G260500.1	-5.52461	450.333	0.998153	1>2	0.000799393	0.124338	Chitinase
TraesCS1A01G141500.1	2.73697	5.66667	0.880355	2>1	0.0438143	1	Chitinase
TraesCS6B01G174300.1	-3.3505	15.3333	0.983694	1>2	0.00626442	0.988331	Chlorophyllase
TraesCS3B01G275400.1	3.12338	72	0.991443	2>1	0.0034205	0.803868	Choline kinase
TraesCS3A01G244600.1	2.32193	30.6667	0.964273	2>1	0.0132755	1	Choline kinase
TraesCS3B01G334900.1	1.00827	29.3333	0.874566	2>1	0.0457666	1	Chorismate mutase
TraesCS3D01G300200.1	2.32193	5.33333	0.862144	2>1	0.0498829	1	Chorismate mutase
TraesCS7D01G219400LC.1	-2.13189	356.333	0.996965	1>2	0.00125078	0.251137	Chromodomain-helicase-DNA-binding protein 1
TraesCS1D01G027300.1	-2.93074	106	0.972817	1>2	0.0104228	0.999964	Chymotrypsin inhibitor
TraesCS1B01G034000.1	-3.0199	64	0.903508	1>2	0.0355355	1	Chymotrypsin inhibitor
TraesCS1A01G041400.1	-3.30299	68	0.999373	1>2	0.000311324	0.0230836	Chymotrypsin inhibitor
TraesCS1D01G027400.1	-3.71926	166.333	0.977211	1>2	0.0086989	0.999501	Chymotrypsin inhibitor
TraesCS5D01G276200.1	-3.27302	8.66667	0.910137	1>2	0.0328603	1	Cinnamoyl-CoA reductase 4
TraesCS1D01G131800LC.1	4.48113	21.3333	0.900634	2>1	0.0365846	1	Citrate lyase acyl carrier protein
TraesCS4D01G303400.1	2.02076	70.3333	0.9495	2>1	0.0184278	1	Classical arabinogalactan protein 5
TraesCS4A01G405500.1	1.76553	40	0.944361	2>1	0.0202362	1	Classical arabinogalactan protein 5
TraesCS4A01G336600.1	-1.91754	8.33333	0.913898	1>2	0.0312483	1	Cleavage and polyadenylation specificity factor subunit 3
TraesCS4A01G407000.1	-1.06743	76.3333	0.934664	1>2	0.0239855	1	Cleavage and polyadenylation specificity factor subunit 6
TraesCS7D01G434300LC.1	-2.09954	7.66667	0.945319	1>2	0.0198425	1	Cobalt-precorrin-6B C(15)-methyltransferase (decarboxylating)
TraesCS5D01G352700LC.1	2.82782	40.6667	0.894042	2>1	0.0389258	1	Cobyric acid synthase
TraesCS5A01G265100.1	2.61471	13.6667	0.979751	2>1	0.00785128	0.998389	Cobyric acid synthase
TraesCS5A01G403600.1	-2.64866	84.3333	0.878219	1>2	0.0445966	1	Cold acclimation protein
TraesCS6A01G069500.1	2.41642	94	0.999079	2>1	0.000433882	0.0433035	Cold shock protein
TraesCS6D01G067500.1	2.37214	267.333	0.991353	2>1	0.0034639	0.810542	Cold shock protein
TraesCS6B01G124800.1	-2.02385	15.3333	0.872455	1>2	0.0466	1	Conserved peptide upstream open reading frame 5
TraesCS6B01G248400.1	-1.47551	43.3333	0.918403	1>2	0.0297988	1	CONSTANS-like protein
TraesCS7D01G311500.1	-1.82312	22	0.976517	1>2	0.0091344	0.999735	CONSTANS-like zinc finger protein
TraesCS7D01G264300.1	-1.97303	26.3333	0.994507	1>2	0.0022968	0.560176	CONSTANS-like zinc finger protein
TraesCS7D01G467100.1	1.60666	15	0.944742	2>1	0.0200391	1	Copper-transporting ATPase
TraesCS7B01G221700.1	1.54015	69.3333	0.926549	2>1	0.0268277	1	Core-2/I-branching beta-1,6-N-acetylglucosaminyltransferase family protein
TraesCS7D01G348700.1	1.33092	32.3333	0.946868	2>1	0.0193589	1	Core-2/I-branching beta-1,6-N-acetylglucosaminyltransferase family protein
TraesCS5D01G037700.1	-1.33065	33.3333	0.960698	1>2	0.0146502	1	core-2/I-branching beta-1,6-N-acetylglucosaminyltransferase family protein
TraesCS2D01G211800.1	-2.56847	72.3333	0.995131	1>2	0.00205137	0.491324	Cotton fiber expressed protein
TraesCS2B01G515700.1	4.38421	112.667	0.991795	2>1	0.00333593	0.790247	cotton fiber protein
TraesCS2A01G488100.1	2.34239	19	0.979669	2>1	0.00788182	0.998454	cotton fiber protein
TraesCS5D01G399600LC.1	1.82312	11	0.906407	2>1	0.0343138	1	CRT-binding factor
TraesCSU01G037700.1	2.05247	28.3333	0.968019	2>1	0.0119328	0.999997	CsAtPR5
TraesCS1A01G048200.1	1.61891	9.66667	0.914265	2>1	0.0310998	1	CsAtPR5
TraesCS6B01G433600.1	3.11548	7.66667	0.926452	2>1	0.0268553	1	CTC-interacting domain 4
TraesCS3D01G237100.1	3.56986	29	0.99031	2>1	0.0038696	0.865021	CTP synthase
TraesCS3B01G263100.1	1.926	9.33333	0.905009	2>1	0.0350447	1	CTP synthase
TraesCS5A01G360200.1	2.59637	35.3333	0.960642	2>1	0.0146709	1	Cyclic nucleotide-gated channel
TraesCS3B01G350500.1	2.32193	32	0.911843	2>1	0.0322017	1	Cyclic nucleotide-gated channel
TraesCS3A01G316300.1	1.50635	27	0.93675	2>1	0.0230205	1	Cyclic nucleotide-gated channel
TraesCS6A01G349400.1	2.43296	7.33333	0.930573	2>1	0.0254414	1	Cyclic nucleotide-gated channel
TraesCS2B01G432000.1	2.88753	10.6667	0.99001	2>1	0.00399497	0.878982	Cyclin family protein
TraesCS2A01G413300.1	2.66985	19.6667	0.989042	2>1	0.00439541	0.91614	Cyclin family protein
TraesCS2D01G411300.1	1.89232	66	0.947061	2>1	0.0192866	1	Cyclin family protein
TraesCS3B01G183400.1	1.34645	18	0.892683	2>1	0.0393747	1	Cyclin family protein
TraesCSU01G054300.1	1.23929	44	0.864333	2>1	0.0488969	1	Cyclin family protein
TraesCS4B01G080500.1	-2.15381	23	0.885478	1>2	0.0417976	1	Cyclin family protein
TraesCS4A01G234600.1	-2.60666	37.3333	0.997145	1>2	0.00120431	0.237544	Cyclin family protein
TraesCS2D01G517300.1	-1.43695	83.6667	0.979363	1>2	0.00803466	0.998743	cyclin-D1-binding protein
TraesCS6B01G352100.1	2.70044	11	0.966774	2>1	0.0123741	0.999999	Cyclin-dependent kinase inhibitor
TraesCS6A01G321400.1	1.7318	21.6667	0.979803	2>1	0.00782079	0.998322	Cyclin-dependent kinase inhibitor
TraesCS7B01G398400.1	-2.2854	10.3333	0.930229	1>2	0.0255758	1	cyclin-dependent kinase inhibitor
TraesCS4B01G360900.1	2.70044	25.6667	0.962395	2>1	0.0140338	1	cyclin-dependent kinase inhibitor SMR3-like protein
TraesCS5B01G243900.1	3.11548	7.66667	0.976344	2>1	0.00916664	0.999747	Cyclin-like protein
TraesCSU01G022800.1	-1.74723	33	0.862182	1>2	0.0498099	1	Cyclopropane-fatty-acyl-phospholipid synthase
TraesCS2B01G575200.2	-2.90689	13	0.989259	1>2	0.00432528	0.910443	Cyclopropane-fatty-acyl-phospholipid synthase
TraesCS1B01G199600.1	-2.30581	71	0.995632	1>2	0.00186449	0.436282	Cystathionine gamma-lyase
TraesCS7B01G511200LC.1	-1.75002	86.6667	0.978376	1>2	0.0083608	0.999199	cysteine and histidine-rich domain-containing protein RAR1
TraesCS1B01G322100.1	1.1375	20	0.871015	2>1	0.046916	1	Cysteine proteinase inhibitor
TraesCS5D01G389100LC.1	2.49727	100.667	0.999498	2>1	0.000241814	0.0141681	Cysteine synthase
TraesCS5B01G300800.1	1.18171	63	0.937311	2>1	0.022708	1	Cysteine synthase
TraesCS5B01G463300.1	5.08746	33	0.935678	2>1	0.0235159	1	Cysteine/Histidine-rich C1 domain family protein
TraesCS2A01G555300LC.1	2.32193	5.33333	0.876587	2>1	0.0451097	1	Cysteine/Histidine-rich C1 domain family protein
TraesCS6A01G045000.1	4.48543	35.6667	0.965244	2>1	0.0129188	0.999999	Cysteine-rich receptor kinase
TraesCS6A01G055900LC.1	3.09954	17.6667	0.912798	2>1	0.0317242	1	Cysteine-rich receptor kinase
TraesCS2B01G242200.1	3.02554	16.6667	0.992827	2>1	0.00297576	0.724291	Cysteine-rich receptor kinase
TraesCS3D01G310800.1	3.14296	15.6667	0.99381	2>1	0.00266123	0.653992	Cysteine-rich receptor-kinase-like protein
TraesCS3B01G527200LC.1	2.54432	19.3333	0.93316	2>1	0.0245115	1	Cysteine-rich receptor-kinase-like protein
TraesCS2B01G411200.1	2.13093	56.3333	0.908919	2>1	0.0332225	1	Cysteine-rich receptor-kinase-like protein
TraesCS3D01G426900.1	1.31259	15.3333	0.921922	2>1	0.0284734	1	Cysteine-rich receptor-kinase-like protein
TraesCS2B01G167300.2	-1.91073	23	0.987916	1>2	0.00476618	0.941387	Cysteine-rich receptor-kinase-like protein
TraesCS2A01G145100.1	1.84276	39.6667	0.993741	2>1	0.00268799	0.660427	Cysteine-rich receptor-like kinase
TraesCS7D01G206000.1	2.80735	8	0.890119	2>1	0.0402498	1	Cysteine-rich repeat secretory protein
TraesCS7B01G262700.1	4	30	0.964319	2>1	0.0132355	1	cysteine-rich/transmembrane domain A-like protein
TraesCS7D01G357400.1	3.40599	112	0.861971	2>1	0.0499193	1	cysteine-rich/transmembrane domain A-like protein
TraesCS7B01G262300.1	2.93074	17.6667	0.895912	2>1	0.0381933	1	cysteine-rich/transmembrane domain A-like protein
TraesCS7D01G357900.1	2.68806	32.6667	0.889101	2>1	0.040674	1	cysteine-rich/transmembrane domain A-like protein
TraesCS1D01G184800.1	1.41831	30.6667	0.955169	2>1	0.0165395	1	Cytochrome b5
TraesCS3D01G267100.1	-2.05853	165.667	0.997798	1>2	0.000949735	0.164416	Cytochrome b561 and DOMON domain-containing protein
TraesCS3B01G438700.1	-1.73697	9.33333	0.863057	1>2	0.0492983	1	Cytochrome c
TraesCS3B01G597000.1	5.53398	45.3333	0.873625	2>1	0.0462172	1	Cytochrome P450
TraesCS6B01G416100.1	3.66297	11.6667	0.870608	2>1	0.0469513	1	Cytochrome P450
TraesCS3A01G371200.1	3.43539	72	0.998636	2>1	0.000615276	0.0797395	Cytochrome P450
TraesCS7A01G373700.1	2.86942	82	0.981793	2>1	0.00696475	0.994946	Cytochrome P450
TraesCS7D01G438700.1	2.80735	12	0.951852	2>1	0.0174925	1	Cytochrome P450
TraesCS7D01G204900.1	2.75566	132.333	0.99288	2>1	0.00293665	0.716251	Cytochrome P450
TraesCS2D01G157900.1	2.46949	19.6667	0.883349	2>1	0.0426329	1	Cytochrome P450
TraesCS3B01G403400.1	2.20945	29	0.960314	2>1	0.0147746	1	Cytochrome P450
TraesCS3A01G227800.1	1.9419	18	0.902697	2>1	0.0358433	1	Cytochrome P450
TraesCS3B01G167400.1	1.85798	14	0.902285	2>1	0.0360588	1	Cytochrome P450
TraesCS7B01G349100.1	1.84212	35.3333	0.905093	2>1	0.0349838	1	Cytochrome P450
TraesCS3A01G331800.1	1.76553	16	0.959836	2>1	0.0149828	1	Cytochrome P450
TraesCSU01G084600.1	-1.77761	11.3333	0.911406	1>2	0.0324402	1	Cytochrome P450
TraesCS5D01G323800.1	-1.848	17.3333	0.941023	1>2	0.0214535	1	Cytochrome P450
TraesCS4D01G247200.1	-4.03342	41	0.86743	1>2	0.0478109	1	Cytochrome P450
TraesCS7D01G080400.1	3.27302	8.66667	0.987201	2>1	0.00503988	0.955474	Cytochrome P450
TraesCS2D01G006900.1	2.53605	8	0.884387	2>1	0.0423651	1	Cytochrome P450
TraesCS6D01G243800.1	1.61143	24.6667	0.96603	2>1	0.0127429	0.999999	Cytochrome P450 family ABA 8'-hydroxylase
TraesCS6B01G210400.1	4.65535	40.3333	0.943078	2>1	0.0207795	1	cytochrome P450 family protein
TraesCS6D01G168900.1	3.98185	24.6667	0.945085	2>1	0.0199406	1	cytochrome P450 family protein
TraesCS1D01G359400.1	3.54432	10.6667	0.9562	2>1	0.0162543	1	Cytochrome P450 family protein
TraesCS6D01G174100.1	-2.9386	13.3333	0.906162	1>2	0.0343748	1	Cytochrome P450 family protein
TraesCS1D01G403100.1	6.1964	72.3333	0.986532	2>1	0.00532922	0.967097	Cytochrome P450 family protein, expressed
TraesCS1B01G423200.1	5.70966	51.3333	0.966105	2>1	0.0127043	0.999999	Cytochrome P450 family protein, expressed
TraesCS3A01G074300.1	2.6845	12.6667	0.992214	2>1	0.00313911	0.755774	Cytochrome P450 family protein, expressed
TraesCS3B01G044900.1	-1.55639	11	0.88476	1>2	0.0420649	1	Cytochrome P450 family protein, expressed
TraesCSU01G106400.1	-2.72247	28	0.98787	1>2	0.00477858	0.942098	Cytochrome P450 family protein, expressed
TraesCS1B01G423400.1	3.45943	10	0.954344	2>1	0.0168275	1	Cytochrome P450 family protein, expressed
TraesCS6A01G376100.1	-3.26303	14.3333	0.891555	1>2	0.039795	1	cytochrome P450, family 714, subfamily A, polypeptide 2
TraesCS6B01G499100LC.1	-2.22239	66	0.89372	1>2	0.0390858	1	cytochrome P450, family 87, subfamily A, polypeptide 6
TraesCS1A01G394900.1	5.70966	51.3333	0.986405	2>1	0.005393	0.969263	Cytochrome P450, putative
TraesCS4B01G312300.1	3.8413	13.3333	0.982376	2>1	0.0067708	0.993597	Cytochrome P450, putative
TraesCS3A01G127700.1	-2.20163	30	0.96993	1>2	0.0112603	0.999991	Cytochrome P450, putative
TraesCS5A01G056600.1	-2.76081	17.3333	0.930689	1>2	0.0254146	1	Cytochrome P450, putative
TraesCS5B01G060300.1	-3.63559	26.6667	0.997753	1>2	0.000963301	0.168164	Cytochrome P450, putative
TraesCS4B01G234100.1	-4.93546	49.3333	0.999317	1>2	0.000340634	0.0275518	Cytochrome P450, putative
TraesCS3B01G146900.1	-2	10	0.948583	1>2	0.0186649	1	Cytochrome P450, putative
TraesCS3B01G161100.1	2.926	33	0.987868	2>1	0.00479094	0.9428	Cytokinin oxidase/dehydrogenase
TraesCS5A01G347400.1	4.41954	34	0.966159	2>1	0.0126267	0.999999	Cytokinin riboside 5'-monophosphate phosphoribohydrolase
TraesCS1A01G616000LC.1	4.20945	23.3333	0.999362	2>1	0.00031971	0.0243224	Cytokinin riboside 5'-monophosphate phosphoribohydrolase
TraesCS1D01G154700.1	-1.87447	50.6667	0.90933	1>2	0.0331015	1	Cytokinin riboside 5'-monophosphate phosphoribohydrolase
TraesCS4A01G277200.1	2.32193	6.66667	0.932944	2>1	0.0245644	1	Cytokinin riboside 5'-monophosphate phosphoribohydrolase
TraesCS1D01G444500.1	2.27302	7.66667	0.906869	2>1	0.0340699	1	Cytokinin riboside 5'-monophosphate phosphoribohydrolase
TraesCS7A01G351800.1	1.47805	16.6667	0.878959	2>1	0.0442897	1	Cytoplasmic tRNA 2-thiolation protein 1
TraesCS4D01G234700.1	2.58496	11.6667	0.968912	2>1	0.01165	0.999995	Cytosine-specific methyltransferase
TraesCS2B01G813500LC.1	-1.29228	57	0.9089	1>2	0.0332528	1	Cytosolic Fe-S cluster assembly factor NBP35
TraesCS5D01G418200.1	-1.63408	54	0.976747	1>2	0.00895709	0.999656	Cytosolic purine 5-nucleotidase
TraesCS5A01G105500.1	3.1375	13	0.990416	2>1	0.00382443	0.859682	D-3-phosphoglycerate dehydrogenase
TraesCS3D01G050400.1	-2.74177	341.333	0.995984	1>2	0.00173475	0.396779	D-Ala-D/L-Ala epimerase
TraesCS3A01G050800.1	-2.75243	417	0.997495	1>2	0.00105284	0.193415	D-Ala-D/L-Ala epimerase
TraesCS3D01G050300.1	-3.48239	115.333	0.99903	1>2	0.00044397	0.0451366	D-Ala-D/L-Ala epimerase
TraesCS5B01G272900.1	-1.94342	12.3333	0.86229	1>2	0.049737	1	DBH-like monooxygenase protein 2
TraesCS5A01G469800.1	2.90858	247.333	0.996286	2>1	0.00153256	0.335108	DCD (Development and Cell Death) domain protein
TraesCS5D01G482800.1	2.58496	170	0.987056	2>1	0.00515298	0.960378	DCD (Development and cell death) domain protein
TraesCS5B01G482400.1	2.24194	110.667	0.95454	2>1	0.0167605	1	DCD (Development and cell death) domain protein
TraesCS1B01G329600.1	-1.10858	143	0.864378	1>2	0.0488605	1	DCD (Development and cell death) domain protein
TraesCS3A01G589100LC.1	4.18982	23	0.989421	2>1	0.00427914	0.906508	Defensin
TraesCS1D01G012600.1	3.30117	20.6667	0.924015	2>1	0.0278262	1	Defensin
TraesCS1B01G067100.1	-1.80546	90.6667	0.989631	1>2	0.00418825	0.898303	Defensin
TraesCS6B01G103000.1	-3.32193	12	0.975685	1>2	0.00949062	0.999845	Defensin
TraesCSU01G026600.1	-2.23704	17.3333	0.995636	1>2	0.0018563	0.433809	Defensin-like protein
TraesCS6B01G102900.1	-4.16993	34	0.913844	1>2	0.0313078	1	Defensin-like protein
TraesCS5D01G318800.1	2.23266	12.3333	0.95535	2>1	0.0164954	1	Dehydration-responsive element binding factor
TraesCS6A01G256900.1	3.5025	10.3333	0.933976	2>1	0.0241167	1	Dehydration-responsive element-binding factor 1
TraesCS6D01G238200.1	3.24793	17	0.985063	2>1	0.00579116	0.980063	Dehydration-responsive element-binding factor 1
TraesCS4B01G014300.1	2.2351	139.667	0.990856	2>1	0.00368151	0.841539	Dehydrin family protein, expressed
TraesCS6D01G095800.1	1.14923	31.6667	0.924697	2>1	0.0275481	1	Delta-aminolevulinic acid dehydratase
TraesCS1B01G318600.1	-1.24793	36.6667	0.889873	1>2	0.0403477	1	dentin sialophosphoprotein
TraesCS2B01G562300.1	1.49452	116.333	0.978817	2>1	0.00820474	0.999005	Diacylglycerol kinase
TraesCS4D01G211200.1	-1.25216	107.333	0.925413	1>2	0.0273259	1	Digalactosyldiacylglycerol synthase (Chloroplastic)
TraesCS7A01G450700.1	-1.68806	13.3333	0.880643	1>2	0.0436791	1	Dihydroflavonol-4-reductase
TraesCS2A01G317900.1	1.56294	100.333	0.988905	2>1	0.00445409	0.920672	Dihydrofolate reductase
TraesCS5D01G179300.1	5.16993	35	0.960057	2>1	0.0149203	1	Dirigent protein
TraesCS5D01G179200.1	4.02975	15.3333	0.925305	2>1	0.0273536	1	Dirigent protein
TraesCS5D01G395800.1	3.32193	15	0.965226	2>1	0.0129385	0.999999	Dirigent protein
TraesCS7B01G017300.1	3.16993	10.6667	0.981705	2>1	0.00703907	0.995391	Dirigent protein
TraesCS1B01G017000.1	-1.926	14	0.946616	1>2	0.0195037	1	Dirigent protein
TraesCS1A01G011300.1	-2.17932	20	0.866285	1>2	0.0480633	1	Dirigent protein
TraesCS2A01G029900.1	3.16993	8	0.977086	2>1	0.00882804	0.999585	Disease resistance protein
TraesCS2A01G384100.1	3.27684	37.6667	0.933767	2>1	0.0242484	1	Disease resistance protein (NBS-LRR class) family
TraesCS7B01G453400.1	3.04564	84.6667	0.951133	2>1	0.0177262	1	Disease resistance protein (NBS-LRR class) family
TraesCS3A01G103400LC.1	2.53605	16	0.967246	2>1	0.0121811	0.999998	Disease resistance protein (NBS-LRR class) family
TraesCS6A01G120200.1	1.62504	49.3333	0.929472	2>1	0.0258722	1	Disease resistance protein (NBS-LRR class) family
TraesCS3B01G332500.1	2.46597	60.3333	0.996041	2>1	0.00169555	0.38464	Disease resistance protein (TIR-NBS class)
TraesCS3D01G298000.1	1.9419	18	0.986431	2>1	0.00538023	0.96884	Disease resistance protein (TIR-NBS class)
TraesCSU01G132800.1	6.0268	107	0.980935	2>1	0.00739697	0.997072	Disease resistance protein (TIR-NBS-LRR class) family
TraesCS6B01G072100.1	4.91886	39	0.986834	2>1	0.00522844	0.963387	Disease resistance protein (TIR-NBS-LRR class) family
TraesCS5D01G050200.1	4.1964	17.3333	0.910529	2>1	0.0326798	1	Disease resistance protein (TIR-NBS-LRR class) family
TraesCS2A01G070600.1	2.26679	20.3333	0.989366	2>1	0.00429063	0.907502	Disease resistance protein (TIR-NBS-LRR class) family
TraesCS4A01G223500.1	3.61848	146.667	0.942282	2>1	0.021127	1	Disease resistance protein RPM1
TraesCS1A01G076500.1	3.1964	16.3333	0.898106	2>1	0.0374006	1	Disease resistance protein RPM1
TraesCS3A01G438400.1	2.4361	25	0.974077	2>1	0.0100821	0.999938	Disease resistance protein RPM1
TraesCS6A01G414400.1	1.7318	21.6667	0.978848	2>1	0.00815807	0.998939	Disease resistance protein RPM1
TraesCS5D01G548300.1	1.64909	15.6667	0.894676	2>1	0.038734	1	Disease resistance protein RPM1
TraesCS5B01G540500.1	1.41504	13.3333	0.92908	2>1	0.0259265	1	Disease resistance protein RPM1
TraesCS3A01G117800LC.1	2.26303	6.33333	0.887908	2>1	0.041035	1	Disease resistance protein RPM1
TraesCS6A01G054900.1	4.32193	25.3333	0.979617	2>1	0.00789712	0.998486	Disease resistance protein RPS4
TraesCS6A01G321300.1	2.77961	29.3333	0.953688	2>1	0.0169623	1	DNA damage-binding protein 1
TraesCS5A01G587400LC.1	2.9386	6.66667	0.95787	2>1	0.0155582	1	DNA mismatch repair protein MutS, type 2
TraesCS2B01G507200.1	2.76939	64	0.991214	2>1	0.0035076	0.81708	DNA oxidative demethylase ALKBH2
TraesCS3D01G593800LC.1	-3.38247	66	0.989745	1>2	0.00413153	0.892899	DNA polymerase III subunit gamma/tau
TraesCS4A01G181200.1	1.45003	32.3333	0.951003	2>1	0.0178197	1	DNA topoisomerase
TraesCS2D01G568400.1	1.44361	14.3333	0.919475	2>1	0.0291925	1	DNA/RNA helicase protein
TraesCS3B01G359100.1	3.13541	122	0.998262	2>1	0.000768099	0.116383	DNA-3-methyladenine glycosylase
TraesCS3D01G322500.1	2.66297	16	0.951167	2>1	0.0176795	1	DNA-3-methyladenine glycosylase
TraesCS2A01G151700.1	2.22239	11	0.93932	2>1	0.0220373	1	DNA-binding storekeeper protein-related transcriptional regulator
TraesCS4B01G515700LC.1	2.90689	43.3333	0.99533	2>1	0.00195743	0.463872	DNA-directed RNA polymerase 1, mitochondrial
TraesCS4D01G270600LC.1	-1.7885	9	0.924203	1>2	0.0277983	1	DNA-directed RNA polymerase II subunit RPB1
TraesCS3A01G127600LC.1	-1.89812	10	0.915736	1>2	0.0303579	1	DNA-directed RNA polymerase subunit
TraesCS6D01G084000LC.1	-2.44746	16.3333	0.983557	1>2	0.00633556	0.989257	DNA-directed RNA polymerase subunit beta'
TraesCS2A01G095200.1	1.70782	22.6667	0.950032	2>1	0.0182403	1	DnaJ
TraesCS4B01G185600.1	-1.54489	93.3333	0.894893	1>2	0.0386703	1	DnaJ
TraesCS2B01G592800.1	2.25634	11.3333	0.977563	2>1	0.00858541	0.999415	Dof zinc finger protein
TraesCS2A01G590800.1	2.23704	26	0.954365	2>1	0.0167828	1	Dof zinc finger protein
TraesCS2A01G591100.1	1.7885	9	0.865904	2>1	0.0483169	1	Dof zinc finger protein
TraesCS3B01G409600.1	2.87447	6.33333	0.961552	2>1	0.0142997	1	Dof zinc finger protein
TraesCS2B01G592900.1	2.67807	9	0.935913	2>1	0.0233595	1	Dof zinc finger protein
TraesCS2B01G592700.1	1.73161	62.6667	0.953054	2>1	0.0171216	1	Dof-like zinc finger protein
TraesCS4A01G039700.1	-2.04439	8.33333	0.940662	1>2	0.0216051	1	D-ribose-binding periplasmic
TraesCS4B01G094800.1	-2.32193	20	0.972583	1>2	0.0104749	0.999967	Dual oxidase 2
TraesCS3A01G438800.1	4.16993	34	0.944448	2>1	0.020187	1	Dual specificity mitogen-activated protein kinase kinase 4
TraesCS3A01G277500.1	1.35082	92	0.983335	2>1	0.00643516	0.990443	Dual specificity protein phosphatase family protein
TraesCS3B01G311700.1	1.21733	72	0.888938	2>1	0.0407067	1	Dual specificity protein phosphatase family protein
TraesCS3D01G277100.1	-2.0163	22.3333	0.978056	1>2	0.00840854	0.99925	DUF1005 family protein (DUF1005)
TraesCS1A01G408200.1	2.02554	14.3333	0.95292	2>1	0.0171445	1	DUF1645 family protein
TraesCS4D01G016700.1	-1.87447	13.3333	0.907524	1>2	0.0339182	1	DUF1677 family protein
TraesCS6A01G165400.1	2.16154	266.333	0.998925	2>1	0.000476043	0.0510337	DUF1680 domain protein
TraesCS6A01G333700.1	1.21057	46	0.975225	2>1	0.00962151	0.999873	DUF1685 family protein
TraesCS7D01G532900.1	2.88753	21.3333	0.991113	2>1	0.00359436	0.829612	DUF241 domain protein (DUF241)
TraesCS1B01G217300.1	-2.24793	10	0.962365	1>2	0.014054	1	DUF241 domain protein (DUF241)
TraesCS5B01G781100LC.1	3.58496	14.6667	0.955104	2>1	0.0165837	1	DUF247 domain protein
TraesCS6B01G217000.1	-3.3837	50.3333	0.992665	1>2	0.00301537	0.732246	DUF3511 domain protein
TraesCS5D01G414000.1	-1.81214	72	0.974936	1>2	0.00976908	0.999899	DUF4228 domain protein
TraesCS1A01G111500.1	-2.41504	39	0.981793	1>2	0.00694983	0.994852	DUF4228 domain protein
TraesCS1B01G131700.1	-2.69116	87.3333	0.994195	1>2	0.00248421	0.609681	DUF4228 domain protein
TraesCS5A01G404000.1	-2.81592	48.3333	0.995064	1>2	0.00208558	0.50122	DUF4228 domain protein
TraesCS1D01G112900.1	-2.88753	42.6667	0.999053	1>2	0.000438864	0.0442096	DUF4228 domain protein
TraesCS3B01G307800.1	2.97728	18.3333	0.998003	2>1	0.000869292	0.142695	DUF506 family protein
TraesCS4B01G278500.1	-1.69599	18.6667	0.91573	1>2	0.0303875	1	DUF506 family protein
TraesCS4D01G191500.1	3.61471	30	0.924427	2>1	0.0277149	1	DUF538 family protein (Protein of unknown function, DUF538)
TraesCS4A01G114000.1	3.37851	15.6667	0.935181	2>1	0.0237765	1	DUF538 family protein (Protein of unknown function, DUF538)
TraesCS1D01G184600.1	2.57347	34.6667	0.967971	2>1	0.0119518	0.999997	DUF538 family protein (Protein of unknown function, DUF538)
TraesCS5A01G267900.1	2.80735	6	0.946161	2>1	0.0196723	1	DUF538 family protein (Protein of unknown function, DUF538)
TraesCS3B01G137000.1	-1.91123	142.667	0.947145	1>2	0.0192385	1	DUF581 family protein
TraesCS4B01G295000.1	1.65271	74.3333	0.865822	2>1	0.0483892	1	E3 ubiquitin-protein ligase
TraesCS2B01G389600.1	1.54628	40.3333	0.956781	2>1	0.0159271	1	E3 ubiquitin-protein ligase
TraesCS3B01G054200.1	-1.65287	59.3333	0.969071	1>2	0.011594	0.999995	E3 ubiquitin-protein ligase
TraesCS3D01G066200.1	-2.06529	28.6667	0.994199	1>2	0.0024754	0.607402	E3 ubiquitin-protein ligase
TraesCS3A01G065700.1	-3.64829	50	0.999733	1>2	0.000129533	0.0043948	E3 ubiquitin-protein ligase
TraesCS2B01G268800.1	1.54941	114.333	0.906068	2>1	0.0344663	1	E3 ubiquitin-protein ligase family
TraesCS7D01G321200.1	2.77444	37	0.997015	2>1	0.00121972	0.242041	EamA-like transporter family protein
TraesCS5A01G213300.1	2.05703	32.6667	0.985355	2>1	0.00571024	0.978199	Early auxin response protein
TraesCS7D01G088000.1	-1.73697	86.3333	0.975413	1>2	0.00953955	0.999856	Early nodulin 93
TraesCS7A01G091800.1	-1.8529	42.6667	0.991304	1>2	0.0034748	0.812189	Early nodulin 93
TraesCS7D01G088100.1	-1.93587	108.333	0.994141	1>2	0.00251063	0.616479	Early nodulin 93
TraesCS7A01G093300.1	-2.40599	14.3333	0.976224	1>2	0.00923132	0.99977	Early nodulin 93
TraesCS7D01G087700.1	-2.97162	175.667	0.985906	1>2	0.0055242	0.973295	Early nodulin 93
TraesCS7D01G088500.1	-3.25387	290.333	0.997853	1>2	0.000916161	0.155226	Early nodulin 93
TraesCS7A01G092700.1	-3.67807	236	0.999769	1>2	0.000112546	0.00337092	Early nodulin 93
TraesCS4A01G392500.1	-3.75489	175	0.998815	1>2	0.000536798	0.062911	Early nodulin 93
TraesCS7D01G088700.1	-4.07973	58.3333	0.999867	1>2	8.11251e-05	0.00154026	Early nodulin 93
TraesCS2B01G148900.1	2.20696	56.6667	0.944019	2>1	0.0204089	1	Early response to dehydration 15-like protein
TraesCS2B01G271900.1	2.03242	11.3333	0.949861	2>1	0.0183573	1	Early-responsive to dehydration stress family protein
TraesCS3A01G019900.1	2.52356	6.33333	0.874846	2>1	0.0456281	1	Early-responsive to dehydration stress family protein
TraesCS5B01G258400LC.1	3.68072	67	0.90351	2>1	0.0355048	1	Early-responsive to dehydration stress protein (ERD4)
TraesCS2D01G181100.1	1.9386	28.3333	0.975763	2>1	0.00947443	0.999841	EGG APPARATUS-1 protein
TraesCS4A01G061600.1	1.85415	22.6667	0.94338	2>1	0.0206805	1	electron transporter, putative (Protein of unknown function, DUF547)
TraesCS2B01G440000.1	1.45251	22	0.964507	2>1	0.0131956	1	Elongation factor G
TraesCS5A01G479500.1	-2.58496	8.33333	0.905641	1>2	0.0347403	1	Elongation factor Ts
TraesCS3D01G219400.1	2.2854	10.3333	0.894393	2>1	0.0388298	1	Emb|CAB62340.1
TraesCS7B01G123500.1	3.52356	14	0.996571	2>1	0.00141751	0.300642	Embryogenesis transmembrane protein
TraesCS7B01G123900.1	2.63743	15.6667	0.972846	2>1	0.0104056	0.999963	Embryogenesis transmembrane protein
TraesCS7D01G218100.1	2.16993	14	0.989303	2>1	0.00431372	0.909471	Embryogenesis transmembrane protein
TraesCS6B01G398200.1	6.38082	82.3333	0.992132	2>1	0.00319089	0.765187	Embryogenesis transmembrane protein-like
TraesCS6D01G346400.1	5.52982	75.3333	0.983582	2>1	0.00632135	0.989078	Embryogenesis transmembrane protein-like
TraesCS7B01G124600.1	4.57289	38	0.975919	2>1	0.00934483	0.999806	Embryogenesis transmembrane protein-like
TraesCS6B01G398100.1	3.96963	29.3333	0.939113	2>1	0.0221399	1	Embryogenesis transmembrane protein-like
TraesCS7B01G124500.1	3.8413	13.3333	0.981829	2>1	0.00690493	0.994561	Embryogenesis transmembrane protein-like
TraesCS6B01G396900.1	3.53605	35.3333	0.975141	2>1	0.00967069	0.999882	Embryogenesis transmembrane protein-like
TraesCS6B01G396800.1	3.51536	80	0.901909	2>1	0.0362434	1	Embryogenesis transmembrane protein-like
TraesCS6B01G396700.1	3.24793	11.3333	0.94074	2>1	0.0215798	1	Embryogenesis transmembrane protein-like
TraesCS7D01G219400.1	3.10236	43	0.939146	2>1	0.0220887	1	Embryogenesis transmembrane protein-like
TraesCS6D01G455800LC.1	-1.76184	18.3333	0.868212	1>2	0.0474516	1	Embryogenesis transmembrane protein-like
TraesCS1B01G135300.1	-1.08829	38.6667	0.955829	1>2	0.0163413	1	Embryo-specific 3
TraesCS6D01G318100.1	4.75489	34.6667	0.957315	2>1	0.0157313	1	Endoglucanase
TraesCS7B01G104600.1	2.37851	63	0.919202	2>1	0.029337	1	Endoglucanase
TraesCS7D01G201000.1	1.54057	14	0.897617	2>1	0.03759	1	Endoglucanase
TraesCS7D01G207600.1	-2.32805	63	0.932251	1>2	0.0249082	1	Endoglucanase
TraesCS5B01G318000.1	-2.64909	19.3333	0.93041	1>2	0.0254951	1	Endoglucanase
TraesCS5A01G317400.1	-3.14296	15.6667	0.990217	1>2	0.00389229	0.86764	Endoglucanase
TraesCS3D01G303100.1	-1.4926	26	0.937433	1>2	0.0226559	1	endonuclease V family protein
TraesCS1A01G307700.1	1.20239	108	0.993077	2>1	0.00288801	0.706032	Endoplasmic reticulum-Golgi intermediate compartment protein 3
TraesCS5A01G073600.1	2.18057	17.6667	0.929769	2>1	0.0257643	1	Endoribonuclease Dicer homolog 3
TraesCS5A01G341000.1	2.42626	46.6667	0.950012	2>1	0.0182637	1	Enoyl-CoA hydratase 2, peroxisomal
TraesCS4D01G057700.1	-1.88136	51	0.971254	1>2	0.010863	0.999982	Epidermal patterning factor-like protein
TraesCS4B01G057500.1	-3.79647	81.6667	0.999847	1>2	9.28606e-05	0.00213363	Epidermal patterning factor-like protein
TraesCS4A01G366000.1	-2.58005	81.3333	0.977048	1>2	0.00884415	0.999595	Epoxide hydrolase 2
TraesCS5D01G507300.1	-2.73697	22.6667	0.9886	1>2	0.00456043	0.928358	Epoxide hydrolase 2
TraesCS6B01G530800LC.1	3.08453	72.3333	0.991641	2>1	0.00338823	0.798781	Epstein-Barr nuclear antigen 6
TraesCS1A01G149800.1	-2.07529	15	0.89902	1>2	0.0370534	1	Esterase/lipase/thioesterase-like protein
TraesCS7A01G180900.1	3.85798	36	0.997476	2>1	0.0010671	0.197477	ethylene-responsive transcription factor
TraesCS7D01G182700.1	3.58496	44	0.994853	2>1	0.00218108	0.528353	ethylene-responsive transcription factor
TraesCS6D01G225500.1	3.53138	56.3333	0.981031	2>1	0.00733731	0.996838	Ethylene-responsive transcription factor
TraesCS6A01G330500.1	3.47947	44	0.950046	2>1	0.0182169	1	Ethylene-responsive transcription factor
TraesCS1A01G370400.1	3.15843	37	0.864457	2>1	0.0488241	1	Ethylene-responsive transcription factor
TraesCS1A01G370700.1	2.92376	37.3333	0.929636	2>1	0.0257913	1	Ethylene-responsive transcription factor
TraesCS7B01G085900.1	2.80735	66	0.8945	2>1	0.0387979	1	ethylene-responsive transcription factor
TraesCS6B01G350400.1	2.02385	15.3333	0.868028	2>1	0.0475594	1	Ethylene-responsive transcription factor
TraesCS4D01G298400.1	2	19	0.902976	2>1	0.0356277	1	Ethylene-responsive transcription factor
TraesCS2D01G414600.1	1.95894	94.3333	0.970885	2>1	0.0110068	0.999986	Ethylene-responsive transcription factor
TraesCS7B01G074500.1	1.61298	11.6667	0.946029	2>1	0.0197207	1	Ethylene-responsive transcription factor
TraesCS7D01G158500.1	1.558	35	0.990769	2>1	0.00373607	0.848681	Ethylene-responsive transcription factor
TraesCS3B01G158800.1	-2.22239	40.3333	0.996076	1>2	0.00165563	0.372376	ethylene-responsive transcription factor
TraesCS6D01G320700.1	-2.58496	13.3333	0.95491	1>2	0.0166721	1	ethylene-responsive transcription factor
TraesCS6D01G343800.1	-3.52356	14	0.991367	1>2	0.00345306	0.808889	Ethylene-responsive transcription factor
TraesCS6A01G360300.1	-6.33985	106.667	0.99872	1>2	0.000570589	0.0699287	Ethylene-responsive transcription factor
TraesCS6B01G393200.1	-6.36194	108.333	0.998829	1>2	0.000520439	0.0595852	Ethylene-responsive transcription factor
TraesCS4D01G120200.1	-1.80386	49	0.980505	1>2	0.00754717	0.997591	Ethylene-responsive transcription factor, putative
TraesCS7B01G445000.1	4.1964	34.6667	0.984386	2>1	0.00603879	0.984894	Eukaryotic aspartyl protease family protein
TraesCS7D01G524300.1	3.60881	18.6667	0.962612	2>1	0.0139932	1	Eukaryotic aspartyl protease family protein
TraesCS7A01G537200.1	3.32193	21	0.884869	2>1	0.0419646	1	Eukaryotic aspartyl protease family protein
TraesCS3D01G123300.1	1.74624	24.3333	0.901034	2>1	0.0364605	1	Eukaryotic aspartyl protease family protein
TraesCS3A01G121200.1	1.59384	36.3333	0.86886	2>1	0.0472721	1	Eukaryotic aspartyl protease family protein
TraesCS3B01G514800.1	-3.08746	30	0.998721	1>2	0.000564962	0.068737	Eukaryotic aspartyl protease family protein
TraesCS5D01G340300.1	1.73697	9.33333	0.897354	2>1	0.0376217	1	Eukaryotic aspartyl protease family protein
TraesCS3A01G267700.1	-1.16046	35	0.865328	1>2	0.0484978	1	evolutionarily conserved C-terminal region 2
TraesCS2A01G127200LC.1	-1.58496	11.3333	0.904292	1>2	0.035167	1	Exocyst complex component
TraesCS2B01G042400.1	2.16227	24.3333	0.974778	2>1	0.00981836	0.999906	Exocyst complex component 7
TraesCS3B01G232000.1	1.02975	50	0.875746	2>1	0.0452473	1	Exocyst complex component SEC15B
TraesCS2B01G571500.1	3.88753	23	0.9192	2>1	0.0293659	1	Exocyst complex component, putative
TraesCS3D01G299200.1	2.39855	31.3333	0.965833	2>1	0.0127818	0.999999	Exocyst complex component, putative
TraesCS3B01G333800.1	2.25096	31.3333	0.994151	2>1	0.00250182	0.614219	Exocyst complex component, putative
TraesCS7A01G259600.1	2.87447	6.33333	0.923324	2>1	0.0280778	1	Exocyst complex component, putative
TraesCS4D01G014300.1	-2.52215	210.333	0.999557	1>2	0.000210862	0.0109065	Exodeoxyribonuclease 7 large subunit
TraesCS4B01G129300.1	1.23589	34.3333	0.951929	2>1	0.0173763	1	Exostosin family protein
TraesCS1A01G300200.1	2.32193	10.6667	0.964727	2>1	0.013136	1	Expansin
TraesCS2B01G411700.1	1.73697	23.3333	0.990953	2>1	0.00364863	0.837124	Expansin
TraesCS6B01G336500.1	1.57955	59	0.987233	2>1	0.0050146	0.954313	Expansin
TraesCS3D01G338600.1	-3.33985	24.3333	0.99345	1>2	0.00281373	0.689685	Expansin
TraesCS4B01G375600.1	3.25634	51.3333	0.99604	2>1	0.00170344	0.387077	Expansin protein
TraesCS6D01G218500.1	2.28109	55.3333	0.912521	2>1	0.0318138	1	Expansin protein
TraesCS4D01G361700.1	2.03953	18.6667	0.892358	2>1	0.0395038	1	Expansin protein
TraesCSU01G076300.1	1.01527	48	0.899264	2>1	0.0369906	1	Expp1 protein
TraesCS4D01G102900.1	4.41504	20.3333	0.98158	2>1	0.00706886	0.995559	Expressed protein-RZ53
TraesCS4B01G106200.1	3.70044	36	0.980252	2>1	0.00760773	0.997775	Expressed protein-RZ53
TraesCS4A01G134600.1	3.36923	18.6667	0.991822	2>1	0.00332548	0.788512	Extra-large G-like protein, putative (DUF3133)
TraesCS3A01G150700LC.1	-1.62936	22.3333	0.923685	1>2	0.0279657	1	FACT complex subunit SPT16
TraesCS2A01G123400.1	-2	54	0.954299	1>2	0.0168498	1	FAD-binding Berberine family protein, putative
TraesCS2D01G126400.1	-2.06916	59.6667	0.989539	1>2	0.00425632	0.904503	FAD-binding Berberine family protein, putative
TraesCS2D01G184400.1	2.32193	12	0.984801	2>1	0.00590015	0.982343	Fasciclin-like arabinogalactan-protein-like
TraesCS2B01G203400.1	2	78	0.99484	2>1	0.00218972	0.530787	Fasciclin-like arabinogalactan-protein-like
TraesCS2B01G203500.1	1.69032	16.3333	0.970473	2>1	0.0111871	0.99999	Fasciclin-like arabinogalactan-protein-like
TraesCS2A01G176800.1	2.32193	9.33333	0.908279	2>1	0.0336459	1	Fasciclin-like arabinogalactan-protein-like
TraesCS6A01G226500.1	1.37615	50	0.944559	2>1	0.0201377	1	Fatty acid hydroxylase superfamily protein
TraesCS7A01G337700.1	-1.89308	6.33333	0.910755	1>2	0.0326198	1	FBD, F-box and Leucine Rich Repeat domains containing protein
TraesCS4A01G199900.1	2.12928	18	0.990853	2>1	0.00369244	0.842988	FBD-associated F-box protein
TraesCS4A01G018700.1	-1.3505	20.6667	0.958247	1>2	0.0153645	1	F-box and associated interaction domains-containing protein
TraesCS4B01G021400.1	-1.87447	10.6667	0.940534	1>2	0.0216557	1	F-box domain containing protein, expressed
TraesCS6D01G249700.1	1.81943	14.3333	0.872813	2>1	0.0464954	1	F-box family protein
TraesCS6B01G155500LC.1	-1.45003	32.3333	0.990098	1>2	0.00393789	0.872775	F-box family protein
TraesCS6A01G113500.1	-1.4975	20.6667	0.928671	1>2	0.0260626	1	F-box family protein
TraesCS6A01G057600.1	-2.58496	15	0.953232	1>2	0.0170531	1	F-box family protein
TraesCS2A01G585300.1	-2.22239	7.33333	0.929957	1>2	0.0256566	1	F-box family protein
TraesCS1B01G318500.1	-1.41504	25	0.975142	1>2	0.0096543	0.999879	F-box protein
TraesCS7B01G106200LC.1	-1.95936	8.66667	0.897723	1>2	0.0375269	1	F-box protein
TraesCS1A01G188700.1	1.61459	165.667	0.925683	2>1	0.0271876	1	F-box protein PP2-A13
TraesCS2B01G418200.1	-2.25634	11.3333	0.902927	1>2	0.0356894	1	F-box protein PP2-A13
TraesCS6D01G296000.1	1.24891	35.3333	0.894132	2>1	0.0388938	1	F-box protein-like
TraesCS4D01G079700LC.1	-2.24101	13.6667	0.979789	1>2	0.00783603	0.998356	F-box/kelch-repeat protein
TraesCS2A01G435300LC.1	2.8413	12.3333	0.991295	2>1	0.00348568	0.813824	Ferredoxin
TraesCS1B01G337100.1	2.36923	8.33333	0.974476	2>1	0.00995003	0.999924	Ferredoxin-like
TraesCS7A01G479300.1	3.41504	9.66667	0.93133	2>1	0.0252273	1	Ferredoxin--NADP reductase 2
TraesCS2A01G591700.1	-3.41504	9.66667	0.96793	1>2	0.0119708	0.999997	Fiber protein Fb34
TraesCS4D01G106100LC.1	1.82782	17	0.967023	2>1	0.0122775	0.999998	Filament-like plant protein
TraesCS4B01G110200.1	1.33832	35.6667	0.915463	2>1	0.030536	1	Filament-like plant protein
TraesCS4D01G108000.1	1.20299	60.3333	0.913147	2>1	0.0316051	1	Filament-like plant protein
TraesCS3B01G424000LC.1	-2.36257	9.66667	0.964142	1>2	0.0133553	1	flocculation protein
TraesCS2B01G059500.1	-3.33092	48.3333	0.999129	1>2	0.000419766	0.0407166	Flowering-promoting factor 1-like protein 1
TraesCS6A01G033800.1	2.7866	19.6667	0.981643	2>1	0.00705394	0.995475	FMN-dependent NADPH-azoreductase
TraesCS1A01G011800.1	-1.52242	34.3333	0.965952	1>2	0.0127623	0.999999	Formin-like protein
TraesCS1B01G059400.1	-1.87447	10.6667	0.893732	1>2	0.0390538	1	Formin-like protein
TraesCS6D01G060900LC.1	4.89077	114.667	0.988223	2>1	0.00468097	0.936263	Frigida-like protein
TraesCS7A01G319000.1	-1.16993	41.6667	0.863579	1>2	0.0490427	1	Fructokinase-2
TraesCS7D01G315500.1	-1.22484	112.333	0.938173	1>2	0.022474	1	Fructokinase-2
TraesCS1D01G274000.1	3.27302	34.6667	0.891187	2>1	0.039957	1	Fructose-1,6-bisphosphatase class 1
TraesCS7A01G078800.1	-3.87447	41	0.991008	1>2	0.00363772	0.835637	Fructose-1,6-bisphosphatase class 1
TraesCS3B01G227700LC.1	-1.78751	188	0.997845	1>2	0.000922856	0.157046	fructose-bisphosphate aldolase 1
TraesCS4D01G131300.1	1.02284	32.3333	0.864229	2>1	0.0489332	1	Gag polyprotein
TraesCS7A01G023200LC.1	-1.6734	42.3333	0.99561	1>2	0.00187269	0.438757	Gag polyprotein
TraesCS6D01G343400.1	-2.08092	14	0.97486	1>2	0.0098019	0.999904	Gag polyprotein
TraesCS3A01G389900.2	1.19592	23.6667	0.914564	2>1	0.0310107	1	Galactose-binding protein
TraesCS3D01G379800.1	1.18876	39.6667	0.927317	2>1	0.0266623	1	Galactose-binding protein
TraesCS1A01G337900.1	3.61891	26.3333	0.977839	2>1	0.00847282	0.999314	Gamma-glutamyl phosphate reductase
TraesCS1B01G350300.1	2.04731	15.6667	0.944844	2>1	0.0200144	1	Gamma-glutamyl phosphate reductase
TraesCS6D01G065900.1	-1.26722	201.667	0.973342	1>2	0.0102337	0.999951	Gamma-glutamylcyclotransferase
TraesCS6B01G092200.1	-1.56255	225.333	0.998074	1>2	0.000843949	0.135922	Gamma-glutamylcyclotransferase
TraesCS6A01G068300.1	-2.11142	303.333	0.994052	1>2	0.0025462	0.625502	Gamma-glutamylcyclotransferase
TraesCS6B01G412300.1	1.81038	113.667	0.977678	2>1	0.00853718	0.999373	GATA transcription factor
TraesCS6A01G374600.1	1.73073	89.6667	0.923513	2>1	0.0279937	1	GATA transcription factor
TraesCS1A01G340900.1	-1.25322	39.6667	0.971945	1>2	0.0106858	0.999976	GATA transcription factor
TraesCS4D01G362800.1	-1.90903	82.6667	0.928636	1>2	0.0260898	1	GATA transcription factor
TraesCS1D01G343000.1	-2.18253	89.6667	0.995716	1>2	0.00182348	0.423884	GATA transcription factor
TraesCS6B01G427200.1	3.96963	14.6667	0.915857	2>1	0.0302984	1	GDSL esterase/lipase
TraesCS1D01G054200.1	2.26303	57	0.998109	2>1	0.000818674	0.129282	GDSL esterase/lipase
TraesCS7D01G365000.1	2	13	0.881653	2>1	0.0431038	1	GDSL esterase/lipase
TraesCS1B01G069200.1	1.84246	25	0.979006	2>1	0.00814247	0.998916	GDSL esterase/lipase
TraesCS7A01G357700.1	1.75743	16.6667	0.93975	2>1	0.0219095	1	GDSL esterase/lipase
TraesCS3D01G146200.1	1.64534	27.6667	0.942394	2>1	0.0210275	1	GDSL esterase/lipase
TraesCS1B01G128600.1	1.5542	51	0.963863	2>1	0.0135345	1	GDSL esterase/lipase
TraesCS1A01G052300.1	1.27085	21.6667	0.88092	2>1	0.04351	1	GDSL esterase/lipase
TraesCS7B01G233800.1	1.16993	20	0.899106	2>1	0.037022	1	GDSL esterase/lipase
TraesCS2D01G195400.2	-1.60942	26.6667	0.980593	1>2	0.0075321	0.997543	GDSL esterase/lipase
TraesCSU01G461400LC.1	-2.20275	203	0.891723	1>2	0.0396655	1	GDSL esterase/lipase
TraesCS1B01G407300.1	-2.61891	12	0.957736	1>2	0.0155798	1	GDSL esterase/lipase
TraesCS7B01G467100.1	-4.58719	207.333	0.971861	1>2	0.0107385	0.999978	GDSL esterase/lipase
TraesCS7B01G290600.1	2.9386	6.66667	0.955499	2>1	0.0164293	1	GDSL esterase/lipase
TraesCS2D01G171500.1	2.16008	56.6667	0.935615	2>1	0.023542	1	GEM-like protein 1
TraesCS2A01G164600.1	1.97199	63.3333	0.982116	2>1	0.0068153	0.993933	GEM-like protein 1
TraesCS6A01G068600LC.1	-1.89662	42.6667	0.948178	1>2	0.0189033	1	Genome polyprotein 2
TraesCS6B01G041100.1	4.72048	93	0.996201	2>1	0.00159012	0.352491	Germin-like protein
TraesCS6D01G033100.1	3.38014	106.667	0.908165	2>1	0.0337062	1	Germin-like protein
TraesCS7B01G289600.1	-2.13245	29.3333	0.977799	1>2	0.00848887	0.999329	Germin-like protein
TraesCS2B01G210600.1	8.57648	507.667	0.998399	2>1	0.000714593	0.102977	GH3.3
TraesCS3D01G300600.1	6.73064	175.333	0.99037	2>1	0.00384697	0.862369	GH3.3
TraesCS2A01G183900.1	6.69262	546.333	0.997269	2>1	0.00115325	0.222462	GH3.3
TraesCS3A01G301200.1	6.16658	141.667	0.999819	2>1	0.000105709	0.00295566	GH3.3
TraesCS2D01G191800.1	5.99152	668	0.967825	2>1	0.0120278	0.999997	GH3.3
TraesCS6A01G221900.1	3.16993	8	0.94314	2>1	0.0207548	1	Gibberellin 2-beta-dioxygenase
TraesCS1A01G126400.1	3.67807	19.6667	0.998683	2>1	0.000592846	0.0747537	Gibberellin 2-oxidase 2
TraesCS1B01G145600.1	3.58496	11	0.982016	2>1	0.00685995	0.994254	Gibberellin 2-oxidase 2
TraesCS3B01G141800.1	3.08746	10	0.989804	2>1	0.00408588	0.888399	Gibberellin 3-beta-hydroxylase 2
TraesCS4D01G076400.1	-1.68281	14	0.953315	1>2	0.0170303	1	Gibberellin-regulated protein 1
TraesCS1D01G101900.1	2.55459	13	0.908705	2>1	0.0333133	1	Glucan 1,3-beta-glucosidase
TraesCS1D01G335200.2	-1.55141	18.6667	0.950586	1>2	0.0180297	1	Glucan endo-1,3-beta-glucosidase 1
TraesCS6A01G325300.1	-3.25634	128.333	0.986781	1>2	0.0052662	0.964817	Glucan endo-1,3-beta-glucosidase 3
TraesCS3B01G278400.1	4.14296	16.6667	0.904091	2>1	0.035259	1	Glucan endo-1,3-beta-glucosidase, putative
TraesCS1D01G056500.1	1.61775	20	0.872477	2>1	0.0465651	1	Glucan endo-1,3-beta-glucosidase, putative
TraesCS7D01G374900.1	1.55278	87.6667	0.99239	2>1	0.00306654	0.742175	Glucan endo-1,3-beta-glucosidase, putative
TraesCS5D01G437700.1	1.49683	54.6667	0.993559	2>1	0.00277777	0.681473	Glucan endo-1,3-beta-glucosidase, putative
TraesCS1D01G106700.1	3.5325	74	0.937032	2>1	0.0228644	1	glucan synthase-like 4
TraesCS5A01G525600LC.1	-2.14684	8	0.881136	1>2	0.0434423	1	Glucose and ribitol dehydrogenase
TraesCS4B01G178700.1	-1.63227	49	0.964444	1>2	0.0132155	1	Glucose-6-phosphate 1-dehydrogenase
TraesCS3B01G100600.1	1.85582	80.3333	0.867169	2>1	0.0479188	1	Glutamate decarboxylase
TraesCS4D01G052500.1	1.52725	53.3333	0.863241	2>1	0.0492618	1	Glutamate decarboxylase
TraesCS6D01G054800LC.1	1.97461	84	0.937033	2>1	0.0228384	1	Glutamate dehydrogenase, NAD-specific
TraesCS2A01G455200.2	-2.34915	28.6667	0.952031	1>2	0.0173297	1	Glutamate receptor
TraesCS7B01G294200.1	2.95777	29.3333	0.962986	2>1	0.0138729	1	Glutamine dumper, putative
TraesCS7B01G294400.1	2.62449	10.3333	0.881337	2>1	0.0432732	1	Glutamine dumper, putative
TraesCS6A01G170200.1	2.61143	15.3333	0.906084	2>1	0.0344358	1	Glutamine dumper, putative
TraesCS7D01G387800.1	2.44931	19.3333	0.964581	2>1	0.0131757	1	Glutamine dumper, putative
TraesCS7D01G387600.1	1.44876	21.3333	0.878344	2>1	0.0444601	1	Glutamine dumper, putative
TraesCS4A01G063800.1	4.24237	818.667	0.975273	2>1	0.00960511	0.999869	Glutamine synthetase
TraesCS4B01G240900.1	3.43494	1413.33	0.992994	2>1	0.00289773	0.708091	Glutamine synthetase
TraesCS2D01G500600.1	1.5639	30	0.936147	2>1	0.0233074	1	Glutamine synthetase
TraesCS4D01G240700.1	1.44187	701	0.93431	2>1	0.0240903	1	Glutamine synthetase
TraesCS4B01G047400.1	-2.33958	264	0.996084	1>2	0.00163939	0.367424	Glutamine synthetase
TraesCS4D01G047400.1	-2.34937	170.667	0.997707	1>2	0.00099697	0.177616	Glutamine synthetase
TraesCS4A01G266900.1	-2.49321	947.667	0.932701	1>2	0.0246967	1	Glutamine synthetase
TraesCS1D01G141800.1	2.27778	93.6667	0.999561	2>1	0.000206311	0.0104682	Glutamine synthetase, putative, expressed
TraesCS6A01G063900.1	3.9542	19.3333	0.880639	2>1	0.0437129	1	Glutamine--fructose-6-phosphate aminotransferase [isomerizing]
TraesCS5D01G153200.1	1.3604	77.3333	0.927373	2>1	0.0265528	1	Glutamine--fructose-6-phosphate aminotransferase [isomerizing]
TraesCS5D01G085100.1	-2.58496	100	0.998641	1>2	0.00060969	0.0784827	glutamyl-tRNA (Gln) amidotransferase subunit A (DUF620)
TraesCS5A01G072300.1	-2.62149	89.3333	0.996384	1>2	0.0014834	0.320307	glutamyl-tRNA (Gln) amidotransferase subunit A (DUF620)
TraesCS2A01G041400.1	2.58496	6.66667	0.947144	2>1	0.0192625	1	Glutamyl-tRNA(Gln) amidotransferase subunit A
TraesCS3D01G244800.1	4.16046	95.6667	0.990028	2>1	0.00398357	0.877761	Glutaredoxin
TraesCS3B01G272600.1	3.79586	38.6667	0.998829	2>1	0.00052591	0.0606869	Glutaredoxin
TraesCS3A01G246700.1	3.52356	28	0.994225	2>1	0.00244882	0.600504	Glutaredoxin
TraesCS1A01G396900.1	2.7874	102.333	0.934386	2>1	0.0240641	1	Glutaredoxin, putative
TraesCS1D01G404800.1	2.73697	124.667	0.985583	2>1	0.00562996	0.976194	Glutaredoxin, putative
TraesCS2A01G568000LC.1	1.43296	51	0.884446	2>1	0.0422985	1	Glutathione peroxidase
TraesCS7D01G192500.1	3.52356	14	0.97622	2>1	0.00924745	0.999776	Glutathione S-transferase
TraesCS5D01G440700.1	3.5025	10.3333	0.976654	2>1	0.0090056	0.99968	Glutathione S-transferase
TraesCS7D01G078700.1	3.45943	26.6667	0.95976	2>1	0.0150244	1	Glutathione S-transferase
TraesCS7A01G477900.1	2.84327	35	0.99419	2>1	0.00249299	0.611949	Glutathione S-transferase
TraesCS1A01G186700.1	2.77259	11.6667	0.952846	2>1	0.0171674	1	Glutathione S-transferase
TraesCS2D01G304500.1	1.848	17.3333	0.912701	2>1	0.0317541	1	Glutathione S-transferase
TraesCS4A01G454800.1	-1.47758	47	0.941408	1>2	0.0213525	1	Glutathione S-transferase
TraesCS7D01G514500.1	2.67807	9	0.914613	2>1	0.0309811	1	Glutathione S-transferase
TraesCS6B01G080000.1	3.89482	74	0.98956	2>1	0.00423368	0.902473	Glutathione S-transferase,-like protein
TraesCS6A01G059600.1	3.30875	32.6667	0.98399	2>1	0.00615076	0.986703	Glutathione S-transferase,-like protein
TraesCS2A01G515700.1	1.974	123	0.998715	2>1	0.000576167	0.0711235	Glycerol kinase
TraesCS2B01G544200.1	1.50973	101	0.980114	2>1	0.00766867	0.997946	Glycerol kinase
TraesCS3B01G360600.1	1.48043	37	0.910156	2>1	0.0327701	1	Glycerol-3-phosphate dehydrogenase [NAD(+)]
TraesCS2D01G408700.1	1.53842	13.3333	0.896308	2>1	0.0380023	1	Glycerol-3-phosphate transporter, putative
TraesCS1A01G113300.1	3	18.6667	0.994936	2>1	0.00212015	0.511117	Glycerophosphodiester phosphodiesterase
TraesCS1B01G133300.1	2.64386	14	0.940924	2>1	0.021504	1	Glycerophosphodiester phosphodiesterase
TraesCS2A01G330200.1	2.45003	41.6667	0.998566	2>1	0.000643648	0.0862076	Glycerophosphodiester phosphodiesterase
TraesCS2D01G332500.1	1.75364	34	0.982697	2>1	0.00659514	0.99209	Glycerophosphodiester phosphodiesterase
TraesCS3B01G333600.1	1.35669	21.3333	0.914109	2>1	0.0311889	1	Glycerophosphodiester phosphodiesterase
TraesCS6D01G283000.1	4.97728	40.6667	0.994277	2>1	0.00241307	0.591172	Glycine rich protein
TraesCS6B01G332700.1	3.03562	12	0.946978	2>1	0.0193348	1	Glycine rich protein
TraesCS2B01G486800.1	-1.91573	651.667	0.978708	1>2	0.00822036	0.999026	Glycine-rich cell wall structural protein
TraesCS2A01G624000LC.1	-2.33778	465	0.99475	1>2	0.0022158	0.53809	Glycine-rich cell wall structural protein
TraesCS4A01G290900.1	-1.14886	46.6667	0.880999	1>2	0.0434761	1	Glycine-rich protein
TraesCS4B01G025800LC.1	-1.47063	82.6667	0.934891	1>2	0.0238548	1	Glycine-rich protein
TraesCS3B01G067900.1	3.39232	12.6667	0.915569	2>1	0.030447	1	Glycogen synthase
TraesCS3A01G055500.1	2.74723	13.3333	0.968354	2>1	0.0118382	0.999996	Glycogen synthase
TraesCS2D01G338100.1	-1.32429	122.333	0.97821	1>2	0.00837663	0.999216	Glycosyl hydrolase family 5 protein
TraesCS2B01G357500.1	-1.41093	121.667	0.960231	1>2	0.0147954	1	Glycosyl hydrolase family 5 protein
TraesCS6A01G018200.1	4.45943	21	0.887474	2>1	0.0411669	1	Glycosyltransferase
TraesCS1A01G119300.1	3.78478	98	0.970981	2>1	0.0109708	0.999985	Glycosyltransferase
TraesCS1D01G350200.1	3.77259	12.6667	0.91987	2>1	0.0290767	1	Glycosyltransferase
TraesCS1D01G034600.1	3.64386	30.6667	0.978577	2>1	0.00829826	0.999126	Glycosyltransferase
TraesCS2D01G029800.1	3.62449	11.3333	0.916336	2>1	0.0301499	1	Glycosyltransferase
TraesCS5A01G132700.1	3.58496	11	0.988664	2>1	0.0045367	0.9267	Glycosyltransferase
TraesCS7D01G455200.1	3.49643	24	0.919049	2>1	0.0294526	1	Glycosyltransferase
TraesCS1A01G033200.1	3.43741	19.6667	0.986827	2>1	0.00524103	0.963869	Glycosyltransferase
TraesCS5D01G344500.1	3.35755	12.3333	0.961149	2>1	0.014444	1	Glycosyltransferase
TraesCS1D01G120100.1	3.2854	23.3333	0.968208	2>1	0.0118949	0.999997	Glycosyltransferase
TraesCS5A01G304900.1	2.51096	15.6667	0.982672	2>1	0.00660982	0.992227	Glycosyltransferase
TraesCS3B01G556500.1	2.37346	15.3333	0.887836	2>1	0.0410679	1	Glycosyltransferase
TraesCS2D01G462500.1	2.3339	32.3333	0.906037	2>1	0.0345272	1	Glycosyltransferase
TraesCS1B01G312100.1	2.15316	143.667	0.974664	2>1	0.00988412	0.999915	Glycosyltransferase
TraesCS1B01G361600.1	1.79256	23	0.951035	2>1	0.0177964	1	Glycosyltransferase
TraesCS3B01G034700.1	-1.8365	30	0.90249	1>2	0.0359665	1	Glycosyltransferase
TraesCS5D01G248600.1	-2.42884	19	0.977035	1>2	0.00887627	0.999613	Glycosyltransferase
TraesCS2D01G407600.1	-2.83519	45	0.98815	1>2	0.00471727	0.938495	Glycosyltransferase
TraesCS5B01G436400.1	-3.23704	19.6667	0.996029	1>2	0.0017191	0.391929	Glycosyltransferase
TraesCS2D01G483000.1	-3.3388	51.6667	0.982819	1>2	0.00653638	0.99152	Glycosyltransferase
TraesCS5D01G441500.1	3.36923	9.33333	0.978466	2>1	0.00834512	0.999181	Glycosyltransferase
TraesCS1B01G138700.1	3	9.33333	0.979572	2>1	0.00792767	0.998547	Glycosyltransferase
TraesCS2D01G008300LC.1	1.89308	6.33333	0.868462	2>1	0.0473438	1	Glycosyltransferase
TraesCS2B01G428900.1	-2.43296	7.33333	0.925915	1>2	0.027077	1	Glycosyltransferase
TraesCS3D01G432700.1	3.2854	11.6667	0.965132	2>1	0.012978	1	glycosyltransferase family exostosin protein
TraesCS2B01G047900.1	2.09192	20.6667	0.9642	2>1	0.0133353	1	Glyoxylate reductase/hydroxypyruvate reductase
TraesCS4A01G284400.1	4.83289	128.333	0.997214	2>1	0.00117515	0.228896	GMP synthase [glutamine-hydrolyzing]
TraesCS4B01G028700.1	4.08534	213	0.999288	2>1	0.000349334	0.0289245	GMP synthase [glutamine-hydrolyzing]
TraesCS6B01G177600.1	-4.28011	86	0.998409	1>2	0.000696841	0.0986674	GMP synthase [glutamine-hydrolyzing]
TraesCS6D01G139000.1	-6.04439	86.6667	0.998444	1>2	0.000690799	0.097231	GMP synthase [glutamine-hydrolyzing]
TraesCS6A01G149700.1	-6.18982	96	0.983338	1>2	0.00642091	0.990281	GMP synthase [glutamine-hydrolyzing]
TraesCS5B01G502200.1	3.05889	22	0.884995	2>1	0.0419311	1	GRAM domain-containing protein / ABA-responsive
TraesCS2A01G375300.1	2.926	11	0.981714	2>1	0.00700938	0.995217	GRAM domain-containing protein / ABA-responsive
TraesCS2D01G371700.1	2.72247	9.33333	0.905421	2>1	0.0348317	1	GRAM domain-containing protein / ABA-responsive
TraesCS4A01G039000.1	1.73697	102.667	0.905662	2>1	0.0347099	1	GRAS transcription factor
TraesCS4B01G266700.1	1.09115	60.6667	0.908553	2>1	0.0334646	1	GRAS transcription factor
TraesCS2A01G192600.1	2.73697	5.66667	0.862756	2>1	0.0494445	1	GRAS transcription factor
TraesCS2D01G194800.1	2.41504	8.66667	0.928808	2>1	0.0260081	1	GRAS transcription factor
TraesCS4A01G291500.1	-1.65896	13.6667	0.904847	1>2	0.0350751	1	Growth-regulating factor
TraesCS6D01G156300LC.1	2.86326	98.3333	0.998591	2>1	0.000632201	0.0835822	H -ATPase 2
TraesCS6A01G289600.1	-1.29797	82.6667	0.956832	1>2	0.0159053	1	H/ACA ribonucleoprotein complex subunit 2-like protein
TraesCS2D01G132200.1	3.2854	11.6667	0.961141	2>1	0.0144646	1	Haloacid dehalogenase-like hydrolase domain-containing protein 3
TraesCS1D01G216400.1	1.79837	38	0.943591	2>1	0.0205569	1	Haloacid dehalogenase-like hydrolase family protein, putative, expressed
TraesCS3A01G110000.1	3.90689	14	0.905307	2>1	0.0349229	1	Harbinger transposase-derived nuclease
TraesCSU01G028500.1	3.66879	152.333	0.99895	2>1	0.000470548	0.0500125	Harpin inducing protein
TraesCS6A01G116900.1	3.58496	14.6667	0.989097	2>1	0.004372	0.914273	Harpin inducing protein
TraesCS6A01G096200LC.1	3.20206	202.333	0.993718	2>1	0.00269693	0.66256	Harpin inducing protein
TraesCS6D01G106100.1	4.16993	28.3333	0.98973	2>1	0.00414289	0.893999	Harpin-induced protein
TraesCS6B01G101900.1	3.67138	105.667	0.991975	2>1	0.00326327	0.777943	Harpin-induced protein
TraesCS5D01G516900.1	3.43296	16.3333	0.995302	2>1	0.00197448	0.468883	Harpin-induced protein
TraesCS6A01G116800.1	3.40599	16	0.92669	2>1	0.0268001	1	Harpin-induced protein
TraesCS6D01G106200.1	2.97728	18.3333	0.993445	2>1	0.00282272	0.691719	Harpin-induced protein
TraesCS4A01G355500.1	2.86942	27.3333	0.920546	2>1	0.0287596	1	Harpin-induced protein
TraesCSU01G028200.1	2.61853	303.333	0.959821	2>1	0.0150036	1	Harpin-induced protein
TraesCS6B01G144700.1	2.58496	6.66667	0.923401	2>1	0.0280498	1	Harpin-induced protein
TraesCS5D01G516800.1	2.1375	5.66667	0.896032	2>1	0.0380978	1	Harpin-induced protein
TraesCS1B01G501200LC.1	-1.30666	18.6667	0.873895	1>2	0.0461133	1	HAT family dimerisation domain containing protein
TraesCS3B01G760500LC.1	-3.30117	41.3333	0.99426	1>2	0.00243095	0.595852	HAT transposon superfamily
TraesCS6B01G630800LC.1	-1.57511	32.3333	0.987554	1>2	0.00492711	0.950076	HCO3- transporter family
TraesCS6B01G058300.1	1.73315	499	0.969402	2>1	0.0114823	0.999994	Heat shock 70 kDa protein
TraesCS6D01G049100.1	1.687	208.667	0.950554	2>1	0.018053	1	Heat shock 70 kDa protein
TraesCS2A01G033700.1	2.50635	34.3333	0.935793	2>1	0.0234377	1	Heat shock protein 90
TraesCS5D01G244800.1	2.8635	37.6667	0.984507	2>1	0.00595523	0.983401	Heat shock transcription factor
TraesCS2B01G171900.1	-2.95777	29.3333	0.99804	1>2	0.000856591	0.139289	Heat shock transcription factor
TraesCS2A01G146600.1	-2.99214	53.3333	0.968798	1>2	0.0116874	0.999995	Heat shock transcription factor
TraesCS2D01G151200.1	-3.90689	18.6667	0.9974	1>2	0.00110271	0.207735	Heat shock transcription factor
TraesCS5B01G315600.1	2.45943	9	0.919891	2>1	0.0290479	1	Heat shock transcription factor
TraesCS5B01G236400.1	3.19265	38	0.888785	2>1	0.0407395	1	Heat stress transcription factor
TraesCS7D01G179000.1	3.44294	26.3333	0.986462	2>1	0.00536745	0.968411	Heat-shock protein, putative
TraesCS7A01G236700.1	2.82312	26.3333	0.997677	2>1	0.00101026	0.181415	Heat-shock protein, putative
TraesCS7B01G083400.1	2.47393	13.6667	0.99119	2>1	0.00352943	0.820285	Heat-shock protein, putative
TraesCS7A01G232500.1	1.43376	114	0.902861	2>1	0.035751	1	Heat-shock protein, putative
TraesCS2A01G332200.1	2.58496	6.66667	0.872968	2>1	0.0464258	1	Heavy metal transport/detoxification protein
TraesCS2D01G540700.1	4.60881	39	0.995407	2>1	0.00190597	0.448721	Heavy metal transport/detoxification superfamily protein
TraesCS2B01G569800.1	4.36923	19.6667	0.94835	2>1	0.018808	1	Heavy metal transport/detoxification superfamily protein
TraesCS2B01G569200.1	4.36923	19.6667	0.896701	2>1	0.0379068	1	Heavy metal transport/detoxification superfamily protein
TraesCS2B01G569600.1	4.1964	17.3333	0.984962	2>1	0.00584565	0.981233	Heavy metal transport/detoxification superfamily protein
TraesCS2A01G539400.1	3.58496	66	0.889333	2>1	0.0406413	1	Heavy metal transport/detoxification superfamily protein
TraesCS2A01G698100LC.1	3.45943	80	0.98363	2>1	0.00629288	0.98871	Heavy metal transport/detoxification superfamily protein
TraesCS2D01G540300.1	3.29155	70.3333	0.946666	2>1	0.0194072	1	Heavy metal transport/detoxification superfamily protein
TraesCS2A01G698500LC.1	2.67243	14.3333	0.9548	2>1	0.0167383	1	Heavy metal transport/detoxification superfamily protein
TraesCS1B01G292800.1	2.38466	12.6667	0.872005	2>1	0.046635	1	Heavy metal transport/detoxification superfamily protein
TraesCS5D01G580800LC.1	2.37851	35	0.937548	2>1	0.0226298	1	Heavy metal transport/detoxification superfamily protein
TraesCS2D01G540600.1	2.3468	31.3333	0.881385	2>1	0.0432054	1	Heavy metal transport/detoxification superfamily protein
TraesCS2A01G539500.1	2	42	0.973197	2>1	0.0102851	0.999955	Heavy metal transport/detoxification superfamily protein
TraesCS5B01G488200.1	1.77761	22.6667	0.981532	2>1	0.00709868	0.995721	Heavy metal transport/detoxification superfamily protein
TraesCS2D01G392200.1	-2.91427	28.3333	0.998967	1>2	0.000459733	0.048016	Heavy metal transport/detoxification superfamily protein
TraesCS2D01G540100.1	3.36923	9.33333	0.981265	2>1	0.00723305	0.996388	Heavy metal transport/detoxification superfamily protein
TraesCS2A01G539600.1	3.36923	9.33333	0.914667	2>1	0.0309514	1	Heavy metal transport/detoxification superfamily protein
TraesCS2D01G540000.1	3.16993	8	0.889506	2>1	0.040576	1	Heavy metal transport/detoxification superfamily protein
TraesCS1B01G074100.1	2.43296	22	0.982245	2>1	0.00678559	0.993711	Heavy metal transport/detoxification superfamily protein, putative
TraesCS3A01G452100.1	-1.69032	16.3333	0.873007	1>2	0.046391	1	Heavy metal transport/detoxification superfamily protein, putative
TraesCS2B01G077100.1	-3.12928	51.6667	0.999592	1>2	0.000176797	0.00792522	Heavy metal-associated domain containing protein, expressed
TraesCS6A01G395400.1	4.62449	23.6667	0.98803	2>1	0.00475382	0.94067	Heavy metal-associated protein
TraesCS1D01G139400.1	2.80735	64	0.979707	2>1	0.00786655	0.998422	Heavy metal-associated protein
TraesCS6B01G433700.1	3.4667	181	0.895892	2>1	0.0382251	1	Heavy-metal-associated domain protein
TraesCS5D01G199500.1	3.74416	20.6667	0.992438	2>1	0.00305622	0.740198	Heavy-metal-associated domain-containing family protein
TraesCS3B01G171500.1	2.53605	32	0.998857	2>1	0.000509256	0.0573825	helicase with zinc finger protein
TraesCS2A01G291000.1	2.44931	19.3333	0.993917	2>1	0.00263458	0.647507	Heparan-alpha-glucosaminide N-acetyltransferase
TraesCS4D01G237800.1	4.16993	22.6667	0.995386	2>1	0.00193171	0.456309	Heptahelical transmembrane protein 4
TraesCS4B01G236400.1	1.9855	24.6667	0.922369	2>1	0.028275	1	Heptahelical transmembrane protein 4
TraesCS7D01G508200.1	1.45943	14	0.863489	2>1	0.0491522	1	Heptahelical transmembrane protein ADIPOR1
TraesCS5D01G242400.1	3.42626	13	0.979328	2>1	0.00804994	0.998769	Hexosyltransferase
TraesCS5D01G148100.1	3.33628	30.3333	0.998694	2>1	0.000587277	0.0735338	Hexosyltransferase
TraesCS4B01G179300.1	1.70418	67	0.901127	2>1	0.0363985	1	Hexosyltransferase
TraesCS5B01G142900.1	1.18601	46.3333	0.941805	2>1	0.0212269	1	Hexosyltransferase
TraesCS4B01G173600LC.1	-1.76553	12	0.931841	1>2	0.0250409	1	Hexosyltransferase
TraesCS4D01G021300.1	2.16993	9.33333	0.936324	2>1	0.023125	1	Hexosyltransferase
TraesCS5A01G143800.1	2.08746	8.66667	0.948422	2>1	0.0187365	1	Hexosyltransferase
TraesCS6D01G096700LC.1	-1.7997	156.333	0.940394	1>2	0.0217568	1	HhH-GPD base excision DNA repair family protein
TraesCS4A01G264800.1	1.984	67	0.993927	2>1	0.00260822	0.641	Histidine kinase
TraesCS4A01G377300.1	-4.79008	26.6667	0.997902	1>2	0.000889332	0.148012	Histidine kinase-, DNA gyrase B-, and HSP90-like ATPase family protein
TraesCS5D01G195200.1	1.88136	17	0.877512	2>1	0.0448018	1	Histidine protein methyltransferase 1-like protein
TraesCS1D01G188800.1	2.4021	10	0.966115	2>1	0.0126849	0.999999	histone acetyltransferase of the CBP family 1
TraesCS7D01G061400.1	-1.80735	81.6667	0.977869	1>2	0.0084407	0.999283	Histone H1
TraesCS4A01G423600.1	-3.17437	96.3333	0.999915	1>2	5.80231e-05	0.000580082	Histone H1
TraesCS6D01G056700.1	4.30378	25	0.991766	2>1	0.00335677	0.793683	Histone-lysine N-methyltransferase
TraesCS1A01G219200.1	4.08746	16	0.976471	2>1	0.00915047	0.999741	Homeobox associated leucine zipper protein
TraesCS7A01G083800.1	5.29768	38.3333	0.981896	2>1	0.00688991	0.99446	Homeobox leucine zipper protein
TraesCS7D01G079000.1	3.52356	14	0.899322	2>1	0.0369279	1	Homeobox leucine zipper protein
TraesCS4A01G382200.1	3.51658	31.3333	0.996988	2>1	0.00123528	0.246584	Homeobox leucine zipper protein
TraesCS5A01G043400.1	3.39399	130	0.998116	2>1	0.000812291	0.127633	Homeobox leucine-zipper protein
TraesCS5B01G047200.1	2.90493	106	0.933698	2>1	0.0243273	1	Homeobox leucine-zipper protein
TraesCS5D01G052300.1	2.19417	70.3333	0.992151	2>1	0.00318055	0.763325	Homeobox leucine-zipper protein
TraesCS5D01G385300.1	1.27417	20.3333	0.918461	2>1	0.02977	1	Homeobox leucine-zipper protein
TraesCS1A01G072800.1	1.58496	14.6667	0.867238	2>1	0.0478829	1	Homeobox protein knotted-1-like 1
TraesCS5D01G256200.1	1.10514	111.667	0.91955	2>1	0.0291346	1	Homeobox protein, putative
TraesCS5A01G249000.1	1.04244	47.3333	0.913517	2>1	0.0314562	1	Homeobox protein, putative
TraesCS5A01G316800.1	-1.49957	53	0.899784	1>2	0.0368339	1	Homeobox protein, putative
TraesCS7D01G078800.1	3.16993	29.3333	0.995818	2>1	0.0017746	0.409026	Homeobox-leucine zipper protein
TraesCS4D01G236600.1	2.64386	42	0.941939	2>1	0.0211768	1	Homeobox-leucine zipper protein
TraesCS7A01G114000LC.1	2.21205	36.3333	0.972953	2>1	0.0103539	0.99996	Homeobox-leucine zipper protein
TraesCS4A01G382400.1	2.32193	8	0.948727	2>1	0.0186172	1	Homeobox-leucine zipper protein
TraesCSU01G160300.1	3.47032	40.3333	0.997708	2>1	0.000990323	0.175726	Homeobox-leucine zipper protein HOX9, putative
TraesCS2D01G291900.1	3.15754	34.3333	0.998456	2>1	0.000672976	0.0930141	Homeobox-leucine zipper protein HOX9, putative
TraesCS2B01G310600.1	2.0133	27.3333	0.945712	2>1	0.0197934	1	Homeobox-leucine zipper protein HOX9, putative
TraesCS4D01G242100.1	1.7885	9	0.913148	2>1	0.0315753	1	Homocysteine S-methyltransferase family protein
TraesCS7B01G401900.1	-1.19444	86.3333	0.868967	1>2	0.0472005	1	Homogentisate phytyltransferase
TraesCS2B01G276000.1	2.45943	12	0.915892	2>1	0.0302687	1	HTH-type transcriptional regulator
TraesCS2A01G266000.1	-2.12163	120.667	0.977646	1>2	0.00856931	0.999401	HTH-type transcriptional regulator
TraesCS2D01G257700.1	-2.12553	12.3333	0.973249	1>2	0.0102509	0.999952	HTH-type transcriptional regulator
TraesCS2D01G257800.1	-2.98089	43.6667	0.998394	1>2	0.000726141	0.105852	HTH-type transcriptional regulator
TraesCS5D01G414100.1	-3.14598	70.6667	0.996223	1>2	0.00155742	0.342584	HTH-type transcriptional regulator
TraesCS1D01G278100.1	2.26303	12.6667	0.979105	2>1	0.00809619	0.998845	HXXXD-type acyl-transferase family protein
TraesCS3B01G486400.1	-3.8413	13.3333	0.87629	1>2	0.0452127	1	Hydroxycinnamoyl-CoA shikimate/quinate hydroxycinnamoyltransferase
TraesCS2D01G423800.1	-1.15826	85	0.987098	1>2	0.00512794	0.959332	hydroxymethylglutaryl-CoA synthase / HMG-CoA synthase / 3-hydroxy-3-methylglutaryl coenzyme A synthase
TraesCS4B01G325100.1	1.87729	787	0.961917	2>1	0.0141767	1	Hypersensitive-induced response protein 1
TraesCS4A01G355400.1	2.66297	10.6667	0.949194	2>1	0.018522	1	IAA-amino acid hydrolase ILR1
TraesCS4B01G219600.1	-1.1302	35.6667	0.921126	1>2	0.0286162	1	Imidazole glycerol phosphate synthase subunit HisH
TraesCS5B01G321500.1	6.56986	94	0.978824	2>1	0.00817366	0.998961	Inactive purple acid phosphatase-like protein
TraesCS1B01G149500LC.1	1.32193	32	0.893382	2>1	0.039214	1	indole-3-acetic acid inducible 14
TraesCS3B01G335300.1	5.05889	97	0.946415	2>1	0.0196	1	Indole-3-acetic acid-amido synthetase GH3.3, putative
TraesCS1A01G320200.1	3.84645	58	0.998118	2>1	0.000805873	0.125986	Indole-3-acetic acid-amido synthetase GH3.3, putative
TraesCS3B01G353200.1	3.43741	19.6667	0.997212	2>1	0.00118241	0.231046	Indole-3-acetic acid-amido synthetase GH3.3, putative
TraesCS3D01G317600.1	3.23704	59	0.969689	2>1	0.0113342	0.999992	Indole-3-acetic acid-amido synthetase GH3.3, putative
TraesCS3A01G324100.1	2.91427	85	0.99916	2>1	0.000391399	0.035755	Indole-3-acetic acid-amido synthetase GH3.3, putative
TraesCS6A01G071000.1	3.70044	12	0.865755	2>1	0.0484253	1	Inhibitor protein
TraesCS1A01G134800.1	-1.24644	23.3333	0.883611	1>2	0.0424988	1	INO80 complex subunit D
TraesCS3B01G245400.1	2.12262	34.6667	0.998107	2>1	0.000824992	0.13093	Inorganic pyrophosphatase 2
TraesCS3D01G287300.1	-2.38466	12.6667	0.985909	1>2	0.00551105	0.972913	Inorganic pyrophosphatase 2
TraesCS1B01G283300.1	2.54146	162.333	0.97081	2>1	0.0110249	0.999986	Inorganic pyrophosphatase family protein
TraesCS5B01G159500.1	1.08746	21	0.883255	2>1	0.0426664	1	Inosine-5'-monophosphate dehydrogenase
TraesCS1B01G462200LC.1	-2.19488	144.333	0.996656	1>2	0.00138565	0.291069	Inositol monophosphatase family protein
TraesCS2A01G198400.1	2.21299	13.3333	0.977141	2>1	0.00881195	0.999576	Insulin-degrading enzyme
TraesCS2A01G238300LC.1	1.19438	22.3333	0.865908	2>1	0.0482807	1	Integrase-type DNA-binding superfamily protein
TraesCS5A01G293700LC.1	1.89308	12.6667	0.948559	2>1	0.0186887	1	Interferon regulatory factor 1
TraesCS2A01G282200.1	2.25376	16.3333	0.980075	2>1	0.00768393	0.997987	Intracellular protein transporter USO1-like protein
TraesCS5A01G058900.1	-1.42269	26.3333	0.956347	1>2	0.0161236	1	Invertase/pectin methylesterase inhibitor family protein
TraesCS6D01G305900.1	-1.61298	11.6667	0.928222	1>2	0.0263619	1	Ion transport peptide
TraesCS2B01G418900.1	-1.43365	43.6667	0.865211	1>2	0.0486426	1	IQ domain-containing protein
TraesCS2A01G470100.1	-1.72973	46.3333	0.902855	1>2	0.0357818	1	IQ domain-containing protein
TraesCS2D01G398300.1	-2.57645	140.667	0.999146	1>2	0.000401011	0.0373895	IQ domain-containing protein
TraesCS1B01G436500.1	-2.80735	10	0.920229	1>2	0.0289326	1	Iron-sulfur cluster assembly protein
TraesCS1D01G246300.1	-1.37851	48	0.964263	1>2	0.0132955	1	Isoamylase-like glucan debranching enzyme
TraesCS3A01G067700.1	2.96963	13.6667	0.991208	2>1	0.00351852	0.818688	Isoaspartyl peptidase/L-asparaginase
TraesCS3B01G080200.1	2.75489	15.3333	0.964111	2>1	0.0133752	1	Isoaspartyl peptidase/L-asparaginase
TraesCS3D01G167600.1	-5.65344	98.6667	0.995137	1>2	0.00204278	0.488835	Isoflavone reductase-like protein
TraesCS2D01G285300.1	3.64386	30.6667	0.87755	2>1	0.0447675	1	Jasmonate ZIM domain protein
TraesCS2B01G534800.1	1.99884	311.667	0.974269	2>1	0.0100489	0.999935	Jasmonate ZIM domain-containing protein
TraesCS5D01G270100.1	-1.56478	15.6667	0.912639	1>2	0.0317839	1	JmjC domain-containing protein 7
TraesCS5A01G400700.1	2.5025	74.6667	0.932609	2>1	0.0247759	1	K+ uptake permease 9
TraesCS3B01G115100.1	2.69661	53	0.999491	2>1	0.000246267	0.0146699	Kelch-like protein
TraesCS1B01G470800LC.1	1.44478	10.3333	0.871785	2>1	0.04674	1	ketose-bisphosphate aldolase class-II family protein
TraesCS3A01G404200.1	-1.63227	21	0.952706	1>2	0.0171904	1	KH domain-containing protein
TraesCS5D01G409500.1	1.5736	56	0.912313	2>1	0.0319332	1	Kin of IRRE-like protein 1
TraesCS5D01G456100.1	3.58496	55	0.967145	2>1	0.0122389	0.999998	Kinase family protein
TraesCS5D01G044800.1	3.41954	64.6667	0.987063	2>1	0.00514048	0.959858	Kinase family protein
TraesCS5D01G329100.1	2.83954	39	0.965574	2>1	0.0128598	0.999999	Kinase family protein
TraesCS5A01G037100.1	2.72792	15	0.977706	2>1	0.008505	0.999344	Kinase family protein
TraesCS5B01G490400LC.1	2.40439	48.6667	0.968497	2>1	0.0117627	0.999996	Kinase family protein
TraesCS2A01G404600.1	2.32193	12	0.976776	2>1	0.0089409	0.999648	Kinase family protein
TraesCS6A01G241000.1	2.22781	23.3333	0.936411	2>1	0.0230988	1	Kinase family protein
TraesCS3D01G140700.1	1.98806	90	0.990191	2>1	0.003915	0.87022	Kinase family protein
TraesCS3B01G158300.1	1.94145	83.3333	0.970589	2>1	0.011151	0.999989	Kinase family protein
TraesCS5A01G297900.1	1.92459	50.3333	0.996257	2>1	0.00154083	0.337597	Kinase family protein
TraesCS4A01G205100.1	1.72732	34.6667	0.938766	2>1	0.0222681	1	Kinase family protein
TraesCS2B01G379400.1	1.55459	31	0.979243	2>1	0.00806528	0.998795	Kinase family protein
TraesCS2D01G062100.1	1.49553	74	0.933362	2>1	0.0244587	1	Kinase family protein
TraesCS3B01G427900.1	1.35364	46.6667	0.92465	2>1	0.0276037	1	Kinase family protein
TraesCS7B01G391200.1	1.26076	74	0.974448	2>1	0.00998297	0.999927	Kinase family protein
TraesCS3A01G313600.1	1.13871	43.6667	0.96914	2>1	0.0115754	0.999995	Kinase family protein
TraesCS5D01G065900.1	-1.34564	93	0.923957	1>2	0.0278541	1	Kinase family protein
TraesCS5B01G061800.1	-1.91602	77.6667	0.984906	1>2	0.00587281	0.981795	Kinase family protein
TraesCS2D01G582300.1	-2.02975	12.3333	0.906062	1>2	0.0344967	1	Kinase family protein
TraesCS5A01G054700.1	-2.11198	140.667	0.994512	1>2	0.0022788	0.555305	Kinase family protein
TraesCS4A01G078100.1	-2.5502	11.3333	0.971186	1>2	0.010881	0.999983	Kinase family protein
TraesCS2D01G378100.1	-2.75651	63.3333	0.99607	1>2	0.00167168	0.377295	Kinase family protein
TraesCS3D01G046900.2	3.32193	9	0.922626	2>1	0.0282184	1	Kinase family protein
TraesCS6A01G245500.1	3.22239	8.33333	0.975512	2>1	0.00952318	0.999852	Kinase family protein
TraesCS3D01G097000.1	3.05889	7.33333	0.937167	2>1	0.0227341	1	Kinase family protein
TraesCS5D01G304700.1	2.80735	6	0.93918	2>1	0.022063	1	Kinase family protein
TraesCS5B01G296900.1	2.11548	6.66667	0.911786	2>1	0.0322613	1	Kinase family protein
TraesCS3B01G496800.1	3.59352	51.6667	0.999721	2>1	0.000141256	0.00521332	Kinase interacting (KIP1-like) family protein
TraesCS5A01G552600.1	2.54057	35.3333	0.957645	2>1	0.0156229	1	Kinase interacting (KIP1-like) family protein
TraesCS3A01G096200.1	1.45725	245	0.909428	2>1	0.0330713	1	Kinase interacting (KIP1-like) family protein
TraesCS3B01G112000.1	1.32862	21.6667	0.897282	2>1	0.0376534	1	Kinase interacting (KIP1-like) family protein
TraesCS1B01G410600.1	3.62449	11.3333	0.888075	2>1	0.0410021	1	Kinase, putative
TraesCS1A01G383900.1	3.2854	11.6667	0.963794	2>1	0.0135743	1	Kinase, putative
TraesCS1D01G392100.1	3.27302	8.66667	0.964263	2>1	0.0133154	1	Kinase, putative
TraesCS6B01G417400.1	1.18536	26.3333	0.922686	2>1	0.0281902	1	Kinesin like protein
TraesCS2D01G220700LC.1	-1.64386	11.3333	0.949384	1>2	0.0184749	1	kinesin-like calmodulin-binding protein (ZWICHEL)
TraesCS6D01G091600.1	2.06228	18	0.877434	2>1	0.0449042	1	Kinesin-like protein
TraesCS5B01G074200.1	2.05703	32.6667	0.988656	2>1	0.00454854	0.927532	Kinesin-like protein
TraesCS1D01G283300.1	2.05445	41	0.956275	2>1	0.0162108	1	Kinesin-like protein
TraesCS5A01G161600.1	1.86084	229	0.986775	2>1	0.00527875	0.965282	Kinesin-like protein
TraesCS3A01G214700.1	1.79055	60.6667	0.9262	2>1	0.0268831	1	Kinesin-like protein
TraesCS1A01G249100.1	1.68203	67	0.961402	2>1	0.0143615	1	Kinesin-like protein
TraesCS5D01G078500.1	1.24189	28.6667	0.87123	2>1	0.0468104	1	Kinesin-like protein
TraesCS7D01G000700LC.1	1.16767	59	0.910983	2>1	0.03253	1	Kinesin-like protein
TraesCS5D01G044700.1	1.71687	71.6667	0.895502	2>1	0.0384159	1	Kinesin-related protein
TraesCS3A01G293900.1	-1.14439	30.6667	0.936308	1>2	0.0232032	1	La protein like
TraesCS4A01G276100.1	2.30485	22.3333	0.95395	2>1	0.0169172	1	Laccase
TraesCS4A01G297800.1	-3.09051	696.667	0.998567	1>2	0.000637959	0.084895	Lactoylglutathione lyase
TraesCS5A01G454700.1	-2.9542	9	0.965063	1>2	0.0130371	1	Lactoylglutathione lyase
TraesCS7B01G359700.1	2.35805	97.6667	0.971143	2>1	0.010899	0.999983	L-ascorbate oxidase
TraesCS2B01G423900.1	3.51211	76.3333	0.997338	2>1	0.00112427	0.213995	L-ascorbate oxidase-like protein
TraesCS2A01G264900.1	3.45943	26.6667	0.999378	2>1	0.00030706	0.0224709	L-ascorbate oxidase-like protein
TraesCS2D01G403100.1	2.38333	32.3333	0.991139	2>1	0.00358356	0.828084	L-ascorbate oxidase-like protein
TraesCS2A01G297700.1	3.14048	28.6667	0.987126	2>1	0.00510287	0.958262	Late embryogenesis abundant (LEA) hydroxyproline-rich glycoprotein family
TraesCS3B01G408500.1	2.23266	12.3333	0.879359	2>1	0.0440856	1	Late embryogenesis abundant (LEA) hydroxyproline-rich glycoprotein family
TraesCS4B01G128000.1	1.94342	12.3333	0.962481	2>1	0.0140135	1	Late embryogenesis abundant (LEA) hydroxyproline-rich glycoprotein family
TraesCS1A01G232200.1	1.89308	12.6667	0.959555	2>1	0.0150871	1	Late embryogenesis abundant (LEA) hydroxyproline-rich glycoprotein family
TraesCS3D01G368800.1	1.8606	16.6667	0.94635	2>1	0.0196241	1	Late embryogenesis abundant (LEA) hydroxyproline-rich glycoprotein family
TraesCS4B01G115600.1	1.76081	14.3333	0.942893	2>1	0.0208785	1	Late embryogenesis abundant (LEA) hydroxyproline-rich glycoprotein family
TraesCS1B01G144700.1	1.38333	24.6667	0.935351	2>1	0.0236984	1	Late embryogenesis abundant (LEA) hydroxyproline-rich glycoprotein family
TraesCS1A01G125700.1	1.37851	45.3333	0.911553	2>1	0.0323508	1	Late embryogenesis abundant (LEA) hydroxyproline-rich glycoprotein family
TraesCS2D01G210700.1	-2.02385	15.3333	0.880021	1>2	0.0439157	1	Late embryogenesis abundant (LEA) hydroxyproline-rich glycoprotein family
TraesCS5A01G141200.1	2.5025	9.33333	0.983236	2>1	0.00646372	0.99076	Late embryogenesis abundant (LEA) hydroxyproline-rich glycoprotein family
TraesCS5B01G498200.1	2.45943	6	0.900373	2>1	0.0366779	1	Late embryogenesis abundant (LEA) hydroxyproline-rich glycoprotein family
TraesCS6B01G151500.1	3.52356	42	0.900897	2>1	0.0365225	1	Late embryogenesis abundant (LEA) hydroxyproline-rich glycoprotein family, putative
TraesCS6D01G113500.1	2.73697	28.3333	0.92104	2>1	0.0286734	1	Late embryogenesis abundant (LEA) hydroxyproline-rich glycoprotein family, putative
TraesCS6A01G123300.1	2.53916	25.6667	0.989585	2>1	0.00421097	0.900406	Late embryogenesis abundant (LEA) hydroxyproline-rich glycoprotein family, putative
TraesCS2B01G603100.1	2.15781	107.333	0.957627	2>1	0.0156445	1	Late embryogenesis abundant (LEA) hydroxyproline-rich glycoprotein family, putative
TraesCS4A01G199800.1	1.08366	50	0.952541	2>1	0.0172135	1	Late embryogenesis abundant (LEA) hydroxyproline-rich glycoprotein family, putative
TraesCS7A01G333100.1	-3.72792	16.3333	0.981124	1>2	0.00730744	0.996715	Late embryogenesis abundant D-like protein
TraesCSU01G028400.1	2.62544	70.6667	0.999341	2>1	0.000332201	0.0262319	Late embryogenesis abundant protein
TraesCS2A01G302900.1	2.00692	52.3333	0.963643	2>1	0.0136537	1	Late embryogenesis abundant protein
TraesCS7D01G121400.1	-1.75633	29.3333	0.961944	1>2	0.0141563	1	Late embryogenesis abundant protein
TraesCS1D01G369300.1	-2.8413	12.3333	0.985962	1>2	0.00547149	0.971736	Late embryogenesis abundant protein
TraesCS1B01G381400.1	-2.23704	8.66667	0.926103	1>2	0.0269385	1	Late embryogenesis abundant protein
TraesCS1A01G423800.1	2.75489	107.333	0.946619	2>1	0.0194796	1	Late embryogenesis abundant protein Lea14
TraesCS1B01G455900.1	1.82816	100.333	0.951885	2>1	0.0174229	1	Late embryogenesis abundant protein Lea14
TraesCS6A01G132400.1	4.20387	40.6667	0.883113	2>1	0.0428005	1	Lectin receptor kinase
TraesCS6B01G160500.1	3.80735	21.6667	0.8623	2>1	0.0497004	1	Lectin receptor kinase
TraesCS2B01G477600.1	2.32193	6.66667	0.931307	2>1	0.0252539	1	Lectin receptor kinase
TraesCS7B01G672000LC.1	-1.5025	14.6667	0.922565	1>2	0.0282467	1	Leucine aminopeptidase 2, chloroplastic
TraesCS1A01G283400LC.1	-1.64909	15.6667	0.954885	1>2	0.0167162	1	Leucine-rich receptor-like protein kinase family protein
TraesCS7A01G735200LC.1	1.75489	19	0.932359	2>1	0.0248553	1	Leucine-rich repeat protein kinase family protein
TraesCS2B01G187700.1	1.65025	25.6667	0.975074	2>1	0.00970349	0.999888	Leucine-rich repeat protein kinase family protein
TraesCS6A01G141900.1	3.16993	8	0.871108	2>1	0.0468456	1	Leucine-rich repeat protein kinase family protein
TraesCS3B01G522000.1	4.77259	26.3333	0.963906	2>1	0.0134948	1	Leucine-rich repeat receptor-like kinase
TraesCS3A01G478500.1	3.87447	13.6667	0.939007	2>1	0.0221911	1	Leucine-rich repeat receptor-like kinase
TraesCS7D01G357800.1	2.56294	36	0.976716	2>1	0.00898942	0.999672	Leucine-rich repeat receptor-like kinase
TraesCS7B01G262600.1	2.39232	11.3333	0.969168	2>1	0.0115381	0.999994	Leucine-rich repeat receptor-like kinase
TraesCS3D01G473200.1	3.11548	7.66667	0.957696	2>1	0.0156013	1	Leucine-rich repeat receptor-like kinase
TraesCS2A01G090100.1	3.24793	11.3333	0.960089	2>1	0.0148371	1	Leucine-rich repeat receptor-like protein kinase
TraesCS5D01G526300.1	-2.72437	43	0.997579	1>2	0.00102422	0.185351	Leucine-rich repeat receptor-like protein kinase
TraesCS1D01G308400.1	4.44184	103.667	0.971504	2>1	0.0107915	0.99998	Leucine-rich repeat receptor-like protein kinase family
TraesCS1A01G309100.1	3.53398	169.333	0.98692	2>1	0.00519059	0.961905	Leucine-rich repeat receptor-like protein kinase family
TraesCS6D01G333800.1	4.14296	16.6667	0.931691	2>1	0.0250675	1	Leucine-rich repeat receptor-like protein kinase family protein
TraesCS6A01G351100.1	3.58496	11	0.928562	2>1	0.026117	1	Leucine-rich repeat receptor-like protein kinase family protein
TraesCS5D01G334000.1	3.52356	14	0.970678	2>1	0.011097	0.999988	Leucine-rich repeat receptor-like protein kinase family protein
TraesCS4D01G236200LC.1	-2.04439	8.33333	0.919073	1>2	0.0294237	1	L-fucokinase/GDP-L-fucose pyrophosphorylase
TraesCS4A01G026000LC.1	2.9386	6.66667	0.956871	2>1	0.0158835	1	light-independent protochlorophyllide reductase subunit
TraesCS5D01G115000.1	1.66742	24.6667	0.935364	2>1	0.0236723	1	LIM domain protein
TraesCS1A01G255400.1	2.54362	95	0.993077	2>1	0.00287845	0.703982	Lipase
TraesCS1A01G094700.2	2.02359	93	0.901093	2>1	0.0364295	1	Lipase
TraesCS1D01G254800.1	2.0126	57.6667	0.977651	2>1	0.00855326	0.999387	Lipase
TraesCS1B01G266200.1	1.71926	31.3333	0.958147	2>1	0.0154291	1	Lipase
TraesCS3B01G252800.1	1.66297	17.3333	0.956952	2>1	0.01584	1	Lipase
TraesCS4D01G211900.1	1.86673	15	0.940491	2>1	0.0217062	1	lipase, putative (DUF620)
TraesCS5B01G546500.1	3.16993	10.6667	0.992772	2>1	0.00298558	0.726284	Lipid phosphate phosphatase-like protein
TraesCS3B01G270800.1	3.22239	8.33333	0.956283	2>1	0.016189	1	Lipid phosphate phosphatase-like protein
TraesCS4B01G282200.1	2.33703	25.6667	0.961711	2>1	0.0142382	1	Lipid transfer protein
TraesCS4D01G280900.1	2.18683	156.333	0.956056	2>1	0.0163194	1	Lipid transfer protein
TraesCS7D01G399700.1	-2.92765	50.6667	0.997921	1>2	0.00088258	0.146221	Lipid transfer protein
TraesCS7A01G405800.1	-3.32193	12	0.980984	1>2	0.00736714	0.996957	Lipid transfer protein
TraesCS1A01G374200.1	2.48543	7.66667	0.962785	2>1	0.0139731	1	Lipid transfer protein
TraesCS4B01G037800.1	1.27684	37	0.921268	2>1	0.0285588	1	Lipoxygenase
TraesCS4D01G035200.1	1.27645	110	0.986743	2>1	0.00530381	0.966196	Lipoxygenase
TraesCS5B01G006500.1	-4.58496	23	0.984073	1>2	0.0061225	0.986267	Lipoxygenase
TraesCS2B01G339800.1	-1.88944	55	0.956305	1>2	0.0161673	1	Lipoxygenase domain-containing 1
TraesCS4D01G014600.1	3.77259	12.6667	0.981391	2>1	0.00714354	0.995955	LOB domain-containing protein, putative
TraesCS6A01G376900.1	-2.90689	13	0.993537	1>2	0.00278672	0.683532	Lon protease homolog 2, peroxisomal
TraesCS2B01G202300.1	3.39232	19	0.997442	2>1	0.0010813	0.201555	Longifolia protein
TraesCS2D01G183400.1	2.05658	26.3333	0.95817	2>1	0.0154076	1	Longifolia protein
TraesCS2A01G176000.1	1.79647	15.6667	0.948382	2>1	0.0187842	1	Longifolia protein
TraesCS6D01G185900.1	1.9386	11.3333	0.906615	2>1	0.0341309	1	Loricrin-like protein
TraesCS2A01G343200.2	1.47393	10.6667	0.86528	2>1	0.0486065	1	Loricrin-like protein
TraesCS4B01G338000.1	-1.822	23.6667	0.948412	1>2	0.0187603	1	Low affinity potassium transport system protein
TraesCS4D01G334300.1	-2	19	0.955332	1>2	0.0165174	1	Low affinity potassium transport system protein
TraesCS1A01G069500.1	2.58496	10	0.958067	2>1	0.0154506	1	LOW protein: M-phase inducer phosphatase-like protein
TraesCS2A01G152000.1	2.24274	219	0.998816	2>1	0.000531394	0.061799	Low temperature and salt responsive protein
TraesCS2B01G196600LC.1	-1.71989	13	0.930063	1>2	0.0256027	1	L-rhamnose-proton symporter
TraesCS7D01G051500.1	2.9386	6.66667	0.946985	2>1	0.0193107	1	L-ribulose-5-phosphate 3-epimerase UlaE
TraesCS6A01G532200LC.1	-1.54253	44	0.958416	1>2	0.0152785	1	LRR and NB-ARC domain disease resistance protein
TraesCS2B01G777300LC.1	-5.15987	46.3333	0.996103	1>2	0.00162302	0.362452	LSD1-like 3
TraesCS3D01G348500.1	1.32524	43.6667	0.989023	2>1	0.0044071	0.91706	Lung seven transmembrane receptor family protein
TraesCS5D01G484000.1	3.80735	13	0.97946	2>1	0.00798883	0.998662	LURP-one-like protein
TraesCS5A01G471700.1	2.8413	12.3333	0.955014	2>1	0.0166279	1	LURP-one-like protein
TraesCS1D01G330600.1	-1.58496	12.6667	0.91014	1>2	0.0328002	1	LURP-one-like protein
TraesCS5B01G143600.1	2.22239	7.33333	0.888216	2>1	0.0409692	1	LURP-one-like protein
TraesCS1A01G195700.1	3.17526	80.3333	0.984835	2>1	0.00588648	0.982071	Lysine-specific demethylase
TraesCS1D01G199000.1	3.16065	137.667	0.976584	2>1	0.00908623	0.999715	Lysine-specific demethylase
TraesCS1B01G210400.1	2.84503	55.6667	0.955122	2>1	0.0165617	1	Lysine-specific demethylase
TraesCS2A01G451100LC.1	-1.39428	19	0.882697	1>2	0.0428677	1	Lysine-specific demethylase 3A
TraesCS5A01G501100.1	1.74351	51.6667	0.94766	2>1	0.0190704	1	LysM domain GPI-anchored protein 1, putative
TraesCS7B01G420400.1	4.84549	37	0.997888	2>1	0.000896089	0.149812	Lysosomal Pro-X carboxypeptidase
TraesCS7B01G420600.1	2.47805	10.6667	0.980694	2>1	0.00745697	0.997291	Lysosomal Pro-X carboxypeptidase
TraesCS7B01G420700.1	1.9386	11.3333	0.913809	2>1	0.0313671	1	Lysosomal Pro-X carboxypeptidase
TraesCS3A01G090300.1	4.11548	16.3333	0.982495	2>1	0.00671233	0.993127	MADS-box transcription factor
TraesCS3D01G090300.1	3.61471	30	0.939638	2>1	0.021935	1	MADS-box transcription factor
TraesCS7B01G377700.1	3.2854	23.3333	0.998299	2>1	0.000755983	0.113316	MADS-box transcription factor
TraesCS6D01G014600.1	-2.32636	174	0.990578	1>2	0.00380187	0.856956	MADS-box transcription factor
TraesCS5B01G396700.1	3.08746	10	0.939141	2>1	0.0221143	1	MADS-box transcription factor
TraesCS7D01G515800.1	2.01707	21.3333	0.891304	2>1	0.0398922	1	magnesium transporter NIPA (DUF803)
TraesCS1A01G243000.1	1.41504	25	0.940507	2>1	0.021681	1	Major facilitator superfamily protein
TraesCS1B01G141700.2	3.8618	58.6667	0.988515	2>1	0.0045843	0.92999	Malic enzyme
TraesCS1A01G122500.1	3.78814	115.333	0.902391	2>1	0.0359973	1	Malic enzyme
TraesCS1B01G141700.1	3.60486	22.3333	0.950202	2>1	0.0181465	1	Malic enzyme
TraesCS1A01G174000.2	2.10236	130.667	0.995342	2>1	0.00194888	0.461356	Malic enzyme
TraesCS3A01G274200.1	-1.60691	118.667	0.898216	1>2	0.037306	1	Mannan endo-1,4-beta-mannosidase-like protein
TraesCS4B01G262900.1	-1.65501	48	0.995779	1>2	0.00179909	0.416468	Mannitol transporter, putative, expressed
TraesCS4A01G094000.1	2.3953	32.6667	0.989947	2>1	0.00404038	0.883761	Mannose-1-phosphate guanyltransferase, putative
TraesCS4B01G184000.1	1.49154	61	0.988862	2>1	0.00446586	0.921556	Maximins 7/H1
TraesCS7D01G167000.2	-1.5325	17.6667	0.948079	1>2	0.0189509	1	Mechanosensitive ion channel family protein
TraesCS7D01G167000.1	-1.81497	22.6667	0.992839	1>2	0.00296602	0.722299	Mechanosensitive ion channel family protein
TraesCS7B01G070900.1	-2.16695	125.667	0.98025	1>2	0.00762293	0.997819	Mechanosensitive ion channel family protein
TraesCS1A01G021200.1	2.9542	9	0.959639	2>1	0.0150453	1	Mechanosensitive ion channel family protein
TraesCS3D01G228000.1	-2.51937	23.6667	0.910503	1>2	0.0327098	1	Membrane-associated kinase regulator, putative
TraesCS6D01G301000.2	1.86706	62.6667	0.927348	2>1	0.0265802	1	membrane-associated kinase regulator-like protein
TraesCS4D01G234400.1	-1.5827	141.667	0.973872	1>2	0.0101489	0.999944	Metal tolerance protein
TraesCS5B01G056500.1	-3.13876	67.6667	0.984221	1>2	0.00609439	0.98582	metal tolerance protein A2
TraesCS1A01G115700.1	-2.1663	154.667	0.957886	1>2	0.0155367	1	Metallothiol transferase fosB
TraesCS7A01G204400.1	-2.32193	20	0.893139	1>2	0.0392782	1	Methionine--tRNA ligase
TraesCS7B01G111600.1	-1.94753	6.66667	0.867705	1>2	0.047739	1	Methionine--tRNA ligase
TraesCS7A01G101700LC.1	-1.7484	227.333	0.948537	1>2	0.0187126	1	Methyl-coenzyme M reductase operon protein D
TraesCS2A01G089600.1	4.24793	24	0.993522	2>1	0.00279565	0.685582	Methyltransferase
TraesCS2D01G087700.1	3.51785	38.3333	0.996763	2>1	0.00132137	0.271991	Methyltransferase
TraesCS2B01G105500.1	3.2854	11.6667	0.993816	2>1	0.00265235	0.651837	Methyltransferase
TraesCS6A01G269700.1	-1.07039	47.6667	0.873182	1>2	0.0463562	1	Methyltransferase
TraesCS2D01G347700.1	2.08746	21.6667	0.967604	2>1	0.012085	0.999998	Methyltransferase family protein
TraesCS2A01G349300.1	2.05063	14.6667	0.981056	2>1	0.00732238	0.996777	Methyltransferase family protein
TraesCS2B01G367700.1	1.94526	44.6667	0.972121	2>1	0.0105447	0.99997	Methyltransferase family protein
TraesCS5B01G087100.1	-2.55459	13	0.984151	1>2	0.00610841	0.986045	Microneme/rhoptry antigen
TraesCS1D01G256000.1	1.86454	93.3333	0.976725	2>1	0.00897327	0.999664	Microtubule associated family protein
TraesCS1A01G256800.1	1.58496	47.3333	0.929877	2>1	0.0257374	1	Microtubule associated family protein
TraesCS5B01G365600.1	1.54215	36.3333	0.905073	2>1	0.0350142	1	Microtubule-associated protein TORTIFOLIA1
TraesCS6A01G311500.1	-1.91009	220.667	0.920911	1>2	0.0287307	1	Microtubule-associated protein TORTIFOLIA1
TraesCS6B01G341700.1	-2.49769	246.333	0.992695	1>2	0.00299553	0.728283	Microtubule-associated protein TORTIFOLIA1
TraesCS6D01G290800.1	-2.67713	259	0.977045	1>2	0.00886022	0.999604	Microtubule-associated protein TORTIFOLIA1
TraesCS5A01G236700.1	3.49643	24	0.88749	2>1	0.0411339	1	Mitochondrial carrier family
TraesCS6A01G175100.1	-4.25376	78.3333	0.977482	1>2	0.00861766	0.999441	Mitochondrial carrier family
TraesCS6D01G168200.1	-4.86964	160	0.999674	1>2	0.000157463	0.00643584	Mitochondrial carrier family
TraesCS1D01G195500.1	-1.96105	117.667	0.923864	1>2	0.0279099	1	Mitochondrial carrier protein
TraesCS4D01G194800.1	3.074	47	0.99871	2>1	0.000581703	0.072322	Mitochondrial carrier protein, expressed
TraesCS4A01G110200.1	2.17659	56.3333	0.985895	2>1	0.00555039	0.974042	Mitochondrial carrier protein, expressed
TraesCS4B01G193900.1	1.88753	27	0.988994	2>1	0.0044188	0.917973	Mitochondrial carrier protein, expressed
TraesCS6D01G387100.1	-1.23133	31	0.967216	1>2	0.0122003	0.999998	Mitochondrial import inner membrane translocase subunit tim50
TraesCS6D01G277800.1	1.23704	38	0.92177	2>1	0.0285302	1	Mitochondrial metalloendopeptidase OMA1
TraesCS4B01G197800.1	2.73383	86.6667	0.914844	2>1	0.0308328	1	Mitogen-activated protein kinase
TraesCS1A01G261400.1	3.16993	21.3333	0.96926	2>1	0.0115195	0.999994	MLO-like protein
TraesCS4A01G218100.1	-1.42286	77.3333	0.969157	1>2	0.0115568	0.999994	MLO-like protein
TraesCS4B01G096900.1	-2.20811	35	0.982722	1>2	0.00658045	0.991951	MLO-like protein
TraesCS2B01G328700.1	-3.05889	7.33333	0.912506	1>2	0.0318437	1	MLO-like protein
TraesCS3B01G675200LC.1	1.85798	7	0.888471	2>1	0.040838	1	Molybdenum import ATP-binding protein ModC
TraesCS4A01G486100.1	1.98829	367	0.998994	2>1	0.000454324	0.0470315	Monocopper oxidase-like protein SKU5
TraesCS7D01G008600.1	1.47917	98.3333	0.983663	2>1	0.00627865	0.988522	Monocopper oxidase-like protein SKU5
TraesCS7D01G277500.1	4.34577	38.6667	0.9833	2>1	0.00644941	0.990602	Monodehydroascorbate reductase
TraesCS7A01G277600.1	3.28824	76	0.935881	2>1	0.0233856	1	Monodehydroascorbate reductase
TraesCS1B01G462300LC.1	-2.46997	187.667	0.999453	1>2	0.000263828	0.0167462	mRNA, clone: RTFL01-11-J17
TraesCS1B01G091400LC.1	-2.02137	136.667	0.998549	1>2	0.000655006	0.0888559	MSCS-like 3
TraesCS1A01G266700.1	1.34577	24.6667	0.905936	2>1	0.0345576	1	Multidrug resistance 3
TraesCS2A01G451500.1	-2.53916	25.6667	0.96181	1>2	0.0142177	1	Multidrug resistance protein ABC transporter family
TraesCS7A01G321400.1	-1.25716	19	0.903342	1>2	0.0355968	1	Multidrug resistance protein ABC transporter family protein
TraesCS7D01G353800.1	3.82927	61.6667	0.943628	2>1	0.0205322	1	Multiprotein-bridging factor, putative
TraesCS6D01G057200.1	3.2854	11.6667	0.905716	2>1	0.034649	1	Muscarinic acetylcholine receptor M3
TraesCS6A01G224200.1	4.33628	32	0.929612	2>1	0.0258183	1	MYB
TraesCS6D01G210500.1	4.02975	15.3333	0.93282	2>1	0.0246438	1	MYB
TraesCS6D01G211100.1	3.54432	10.6667	0.971345	2>1	0.0108451	0.999982	MYB
TraesCS6A01G224400.1	3.51785	38.3333	0.880898	2>1	0.0435438	1	MYB
TraesCS6A01G269000.1	-2.67094	34	0.950805	1>2	0.0179363	1	Myb family transcription factor APL
TraesCS6B01G012800.1	2.70044	18.3333	0.958274	2>1	0.015343	1	Myb family transcription factor-like protein
TraesCS6A01G007300.1	2.22239	18.3333	0.991966	2>1	0.00327362	0.779727	Myb family transcription factor-like protein
TraesCS2D01G444200.1	2.80735	10	0.963992	2>1	0.013435	1	MYB protein
TraesCS3A01G336500.1	1.41504	33.3333	0.968432	2>1	0.0118005	0.999996	MYB transcription factor
TraesCS1B01G100600.1	-1.82312	11	0.866291	1>2	0.0480271	1	MYB transcription factor
TraesCS2B01G178000.1	-1.96963	23.3333	0.960004	1>2	0.0149411	1	MYB transcription factor
TraesCS5B01G093000.1	-2.58199	134.667	0.958514	1>2	0.0152569	1	MYB transcription factor
TraesCSU01G069000.1	-2.9386	40	0.974342	1>2	0.0100159	0.999931	MYB transcription factor
TraesCS3A01G229500.1	-3.92161	61.3333	0.862566	1>2	0.0495176	1	MYB transcription factor
TraesCS3D01G223700.1	-4.70966	100.667	0.980057	1>2	0.00769918	0.998027	MYB transcription factor
TraesCS3B01G258800.1	-5.29462	102	0.994411	1>2	0.0023504	0.574592	MYB transcription factor
TraesCS3D01G255400.1	2.37851	7	0.881617	2>1	0.0431377	1	MYB transcription factor
TraesCS1D01G371700.1	2.32193	6.66667	0.931494	2>1	0.0251474	1	MYB transcription factor
TraesCS3D01G109100.1	3.16993	37.3333	0.948094	2>1	0.0189271	1	Myb-like transcription factor family protein
TraesCS3B01G128500.1	-1.39486	29.3333	0.914803	1>2	0.0308921	1	MYB-RELATED transcription factor
TraesCS4A01G371600.1	-1.05889	39	0.905349	1>2	0.0348925	1	Myeloid leukemia factor 1
TraesCS3A01G429900.1	-2.44259	139	0.999246	1>2	0.000362755	0.0310744	MYND type zinc finger protein
TraesCS3D01G425300.1	-2.58496	103.333	0.998036	1>2	0.000862885	0.140979	MYND type zinc finger protein
TraesCS3B01G467900.1	-2.96764	141	0.997424	1>2	0.00108845	0.203611	MYND type zinc finger protein
TraesCS4B01G267200.1	-4.99733	2093.67	0.999846	1>2	9.54007e-05	0.00228713	Myo-inositol 1-phosphate synthase
TraesCS3B01G266500.1	1.53172	29	0.881284	2>1	0.0433747	1	Myosin heavy chain-like
TraesCS4A01G214000.1	3	7	0.892156	2>1	0.0395683	1	myosin XI D
TraesCS1D01G135800.1	-1.70044	9	0.901314	1>2	0.0363364	1	myosin-binding protein (Protein of unknown function, DUF593)
TraesCS7D01G337900.1	1.23061	67.3333	0.941841	2>1	0.0212018	1	N-(5'-phosphoribosyl)anthranilate isomerase
TraesCS1A01G142400.1	-1.85798	84	0.941426	1>2	0.0213274	1	Na(+)/H(+) antiporter NhaB
TraesCS1D01G141400.1	-2.06012	49.6667	0.971917	1>2	0.010721	0.999978	Na(+)/H(+) antiporter NhaB
TraesCS1B01G159400.1	-2.782	80.3333	0.987549	1>2	0.0049395	0.950698	Na(+)/H(+) antiporter NhaB
TraesCS2B01G343600.1	2.59904	28.6667	0.961418	2>1	0.0143409	1	NAC domain protein
TraesCS6A01G378600.1	-1.70435	64	0.946598	1>2	0.0195278	1	NAC domain protein,
TraesCS1A01G248300.1	1.79647	15.6667	0.966103	2>1	0.0127236	0.999999	NAD(P)-binding Rossmann-fold superfamily protein
TraesCS3A01G445300.1	2.87447	6.33333	0.911498	2>1	0.0324104	1	NAD(P)H-quinone oxidoreductase subunit 1
TraesCS2A01G687800LC.2	-1.88753	9	0.91422	1>2	0.0311295	1	NAD(P)H-quinone oxidoreductase subunit I, chloroplastic
TraesCS1B01G226600.1	-1.29866	24.3333	0.875706	1>2	0.0452819	1	NADH dehydrogenase [ubiquinone] 1 alpha subcomplex assembly factor 3
TraesCS2B01G243900.1	-1.91617	28.6667	0.995646	1>2	0.00184808	0.431327	NADH-quinone oxidoreductase subunit D
TraesCS5D01G661900LC.1	-2	10	0.965449	1>2	0.0128794	0.999999	NADH-quinone oxidoreductase subunit M
TraesCS3D01G035900.1	5.61471	80	0.999259	2>1	0.000358209	0.0303435	NADP dependent sorbitol 6-phosphate dehydrogenase family protein
TraesCS3A01G045300.1	1.24793	51.3333	0.936522	2>1	0.0230727	1	NADP dependent sorbitol 6-phosphate dehydrogenase family protein
TraesCS5B01G303800.1	3.86507	31.6667	0.987132	2>1	0.00509032	0.957718	NADP-dependent alkenal double bond reductase
TraesCS5D01G310500.1	3.77761	29.6667	0.975361	2>1	0.00955595	0.999859	NADP-dependent alkenal double bond reductase
TraesCS3B01G102600.1	-2.69285	160.333	0.997211	1>2	0.00118961	0.233191	NADP-dependent alkenal double bond reductase
TraesCS5B01G304900.1	5.2854	76	0.982914	2>1	0.0065217	0.991371	NBS-LRR disease resistance protein
TraesCS5A01G304400.1	5.20945	36	0.944313	2>1	0.0202609	1	NBS-LRR disease resistance protein
TraesCS5D01G311300.1	4.9542	60	0.996362	2>1	0.00149984	0.325241	NBS-LRR disease resistance protein
TraesCS2A01G459100.1	2.42626	23.3333	0.98191	2>1	0.00687494	0.994358	NBS-LRR disease resistance protein
TraesCS2D01G481300.1	1.8953	22.6667	0.988101	2>1	0.00472944	0.939226	NBS-LRR disease resistance protein
TraesCS5A01G261700.1	2.87447	6.33333	0.944083	2>1	0.0203596	1	NBS-LRR disease resistance protein
TraesCS1B01G032700.2	4.46761	56.3333	0.996329	2>1	0.00152433	0.33263	NBS-LRR disease resistance protein, putative, expressed
TraesCS3B01G483700.1	2.17792	47	0.885693	2>1	0.041731	1	NBS-LRR disease resistance protein, putative, expressed
TraesCS1D01G026000.1	2.09311	16.3333	0.985593	2>1	0.00561664	0.975846	NBS-LRR disease resistance protein, putative, expressed
TraesCS4A01G224000.1	1.9386	45.3333	0.875306	2>1	0.0454204	1	NBS-LRR disease resistance protein, putative, expressed
TraesCS1A01G026200.1	3.48543	17	0.941559	2>1	0.021277	1	NBS-LRR disease resistance protein-like protein
TraesCS6D01G027400LC.1	1.37851	21.3333	0.896717	2>1	0.0378751	1	NBS-LRR-like resistance protein
TraesCSU01G136900.1	-1.19592	23.6667	0.913898	1>2	0.0312781	1	NBS-LRR-like resistance protein
TraesCS2D01G003200.1	2.76553	9.66667	0.961161	2>1	0.0144233	1	NBS-LRR-like resistance protein
TraesCS5B01G315900.1	3.02975	43	0.999674	2>1	0.000161476	0.00675975	NC domain-containing protein
TraesCS5D01G321200.1	2.47681	45.6667	0.99171	2>1	0.00337767	0.797085	NC domain-containing protein
TraesCS5A01G314900.1	1.95936	8.66667	0.912455	2>1	0.0318735	1	NC domain-containing protein
TraesCS2A01G246400.1	2	36	0.991526	2>1	0.00340967	0.802175	Neurofilament triplet M protein-like protein
TraesCS4B01G277600.1	1.49399	72.6667	0.958057	2>1	0.0154721	1	Neurogenic locus notch homolog protein 2
TraesCS7A01G733000LC.1	-1.48113	14.3333	0.893428	1>2	0.039182	1	NF-X1-type zinc finger protein NFXL1
TraesCS6B01G504100LC.1	-1.88264	86	0.9812	1>2	0.00727768	0.996587	NHL domain protein
TraesCS6D01G317000LC.1	-1.83551	49.6667	0.994607	1>2	0.00225166	0.547935	NHL domain-containing protein, putative
TraesCS7B01G201900.1	-1.71989	13	0.952036	1>2	0.0173064	1	Nitrate transporter 1.1
TraesCS7A01G301700.1	-2.0163	22.3333	0.961688	1>2	0.0142791	1	Nitrate transporter 1.1
TraesCS2A01G264500.1	2.33003	95.3333	0.985668	2>1	0.00560331	0.975492	Nitrate transporter 1.2
TraesCS5A01G276400.1	-1.74723	11	0.941091	1>2	0.021403	1	N-methyl-L-tryptophan oxidase
TraesCS5A01G152000.1	1.71621	21.3333	0.967724	2>1	0.0120468	0.999998	Nodulin-like / Major Facilitator Superfamily protein
TraesCS3B01G098100.1	-2.64909	19.3333	0.998213	1>2	0.000780584	0.119536	Non specific phospholipase C
TraesCS3B01G063200.1	2.12433	28	0.979448	2>1	0.00800408	0.99869	Non-specific lipid-transfer protein
TraesCS3B01G062700.1	1.91754	8.33333	0.88055	2>1	0.0437467	1	Non-specific lipid-transfer protein
TraesCS1B01G310400.1	3.45943	10	0.989897	2>1	0.00406306	0.886094	Non-specific lipid-transfer protein
TraesCS1D01G415800LC.1	3.22239	8.33333	0.969407	2>1	0.0114638	0.999993	Non-specific lipid-transfer protein
TraesCS2B01G271700.1	4.27745	171.667	0.99954	2>1	0.000228269	0.0127037	Non-specific serine/threonine protein kinase
TraesCS2D01G252600.1	2.80735	198	0.971996	2>1	0.0106506	0.999975	Non-specific serine/threonine protein kinase
TraesCS4A01G224800.1	2.18442	13	0.919403	2>1	0.0292792	1	Non-specific serine/threonine protein kinase
TraesCS3D01G296000.1	1.95321	45	0.975581	2>1	0.00950688	0.999848	Non-specific serine/threonine protein kinase
TraesCS2A01G098300.1	1.62532	32.6667	0.865628	2>1	0.0484615	1	Non-specific serine/threonine protein kinase
TraesCS1A01G385900.1	-1.23114	63.3333	0.867524	1>2	0.0477749	1	Nuclear pore complex protein Nup93
TraesCS1B01G141100.1	1.97894	67.6667	0.912906	2>1	0.0316944	1	nuclease
TraesCS5B01G499100.1	1.66903	36.3333	0.982582	2>1	0.00666847	0.992754	Nucleobase ascorbate transporter
TraesCS5D01G499100.1	1.62323	86	0.981286	2>1	0.00721815	0.996319	Nucleobase ascorbate transporter
TraesCS5A01G200000.1	2.02237	98	0.996493	2>1	0.00142577	0.303094	Nucleobase-ascorbate transporter-like protein
TraesCS4D01G022000.1	-1.22319	114.333	0.87919	1>2	0.0441536	1	Nucleolar GTP-binding protein 1
TraesCS7B01G659600LC.1	-1.43781	31.3333	0.940838	1>2	0.0215292	1	Nucleotide/sugar transporter-like protein
TraesCS3D01G050900.1	1.33133	77.3333	0.917949	2>1	0.0298857	1	Octicosapeptide/phox/Bem1p family protein
TraesCS1B01G288800.1	-2.24793	55	0.954988	1>2	0.01665	1	O-fucosyltransferase family protein
TraesCS4B01G194900.1	2.97124	43.3333	0.962928	2>1	0.013913	1	Omega-3 fatty acid desaturase
TraesCS4D01G195600.1	2.31194	76.6667	0.975919	2>1	0.00936104	0.999811	Omega-3 fatty acid desaturase
TraesCS7B01G245500.1	2.49432	80.3333	0.995102	2>1	0.002077	0.498746	O-methyltransferase
TraesCS7A01G333900.1	1.6396	67	0.915308	2>1	0.0306249	1	O-methyltransferase
TraesCS2B01G066100.1	-2.20945	9.66667	0.926733	1>2	0.0267175	1	O-methyltransferase
TraesCS6D01G018400.1	2.76755	40.6667	0.981371	2>1	0.0071734	0.996104	O-methyltransferase family protein
TraesCS6B01G022400.1	1.96347	48.3333	0.96897	2>1	0.0116314	0.999995	O-methyltransferase family protein
TraesCS2B01G510100.1	3.848	22.3333	0.912099	2>1	0.0321122	1	Organic cation transporter protein
TraesCS2D01G483300.1	-2.96347	11.3333	0.976133	1>2	0.00926364	0.999781	Organic cation transporter protein
TraesCS2A01G204900.1	3.61471	15	0.99642	2>1	0.00146693	0.315376	Organic cation/carnitine transporter
TraesCS1D01G293700LC.1	2.45943	21	0.887694	2>1	0.0411009	1	Origin recognition complex subunit 1
TraesCS3B01G426700.1	-1.99326	160	0.920394	1>2	0.0288173	1	OTU domain-containing protein
TraesCS5A01G192300.2	1.66297	26	0.966117	2>1	0.0126655	0.999999	Oxygen-dependent choline dehydrogenase
TraesCS5D01G198700.1	1.49865	174.667	0.987566	2>1	0.00491468	0.949447	Oxygen-dependent choline dehydrogenase
TraesCS5B01G190800.1	1.41155	143.333	0.99295	2>1	0.00291716	0.712186	Oxygen-dependent choline dehydrogenase
TraesCS4B01G286600.1	3.87447	13.6667	0.898343	2>1	0.0371797	1	Patatin
TraesCS4A01G083200.1	-2.67094	34	0.994389	1>2	0.00236822	0.579346	Patatin
TraesCS7A01G162600.1	2.73697	17	0.87783	2>1	0.0446649	1	Pathogenesis-related protein 1
TraesCS7A01G086600.1	5.44846	42.6667	0.989542	2>1	0.00424502	0.903493	Pectate lyase
TraesCS2B01G394300.1	2.15528	12.6667	0.95617	2>1	0.016276	1	Pectin acetylesterase
TraesCS6D01G320600.1	-2.15381	23	0.982482	1>2	0.00672695	0.993247	Pectin lyase superfamily protein
TraesCS1B01G382200.2	2.62449	20.6667	0.969636	2>1	0.0113897	0.999993	Pectin lyase-like superfamily protein
TraesCS5D01G271900.1	1.60881	27.3333	0.963151	2>1	0.0138328	1	Pectin lyase-like superfamily protein
TraesCS1D01G370700.1	-2.5025	14	0.89592	1>2	0.0381615	1	Pectin lyase-like superfamily protein
TraesCS1D01G370800.1	-2.078	9.66667	0.918575	1>2	0.0297123	1	Pectin lyase-like superfamily protein
TraesCS2B01G127600.1	1.90182	17.3333	0.979077	2>1	0.00811162	0.998869	Pectinesterase
TraesCS5A01G043800.1	-1.63524	99	0.984418	1>2	0.0059971	0.984164	Pectinesterase
TraesCS3A01G325500.1	2.20163	6	0.875353	2>1	0.0453858	1	Pectinesterase
TraesCS2D01G099900.1	2.45943	6	0.905474	2>1	0.0348013	1	Pectinesterase
TraesCS2D01G467500.1	5.45943	71.6667	0.999906	2>1	6.61555e-05	0.000859684	Pectinesterase inhibitor domain containing protein
TraesCS2B01G490400.1	5.08746	88	0.99949	2>1	0.00025059	0.0151723	Pectinesterase inhibitor domain containing protein
TraesCS2A01G467500.1	2.72662	39.3333	0.999401	2>1	0.000294075	0.020667	Pectinesterase inhibitor domain containing protein
TraesCS6D01G244900.1	1.75002	17.3333	0.924723	2>1	0.0275203	1	Pentatricopeptide repeat-containing protein
TraesCS4B01G047500.1	-1.54889	17.3333	0.876574	1>2	0.0451783	1	Pentatricopeptide repeat-containing protein
TraesCS3A01G363800.1	-1.62803	7.66667	0.866074	1>2	0.0481358	1	Pentatricopeptide repeat-containing protein
TraesCS1D01G084500.1	3.54432	10.6667	0.891921	2>1	0.0396007	1	Peptide chain release factor 1
TraesCS1B01G180000.1	2.69032	20	0.868164	2>1	0.0474876	1	Peptide chain release factor 2
TraesCS4B01G338600.1	4.06178	52.3333	0.992443	2>1	0.00304595	0.738218	Peptide transporter
TraesCS7A01G381700.1	3.27302	17.3333	0.91156	2>1	0.0323209	1	Peptide transporter
TraesCS3B01G424700.1	2.28011	9	0.906547	2>1	0.0341919	1	Peptide transporter
TraesCS6A01G263500.1	1.95936	8.66667	0.895271	2>1	0.0385748	1	Peptide transporter 1
TraesCS3A01G134600.1	1.86673	15	0.964792	2>1	0.0131162	1	Peptide-N4-(N-acetyl-beta-glucosaminyl)asparagine amidase A
TraesCS3D01G150800.1	1.74543	26.6667	0.986531	2>1	0.00534196	0.96754	Peptide-N4-(N-acetyl-beta-glucosaminyl)asparagine amidase A
TraesCS6A01G126500.1	3.05889	7.33333	0.954907	2>1	0.0166941	1	Peptide-N4-(N-acetyl-beta-glucosaminyl)asparagine amidase A
TraesCS4A01G252500.1	3.22239	8.33333	0.967919	2>1	0.0119898	0.999997	Peptide-N4-(N-acetyl-beta-glucosaminyl)asparagine amidase A
TraesCS6A01G380300LC.1	-4.49185	329.667	0.999697	1>2	0.00015326	0.00611223	Peptide-N4-(N-acetyl-beta-glucosaminyl)asparagine amidase A protein
TraesCS3B01G204300.1	2.49075	44.6667	0.999118	2>1	0.000424386	0.0415625	Peptidyl-prolyl cis-trans isomerase
TraesCS6B01G093100.2	-1.27611	403.333	0.873864	1>2	0.0461479	1	Peptidyl-prolyl cis-trans isomerase
TraesCS2B01G437800.1	1.85982	23.6667	0.933767	2>1	0.0242747	1	Peptidylprolyl isomerase
TraesCS4D01G178600.1	5.86419	76.3333	0.99772	2>1	0.000983614	0.173833	Peroxidase
TraesCS7D01G347300.1	5.43296	70.3333	0.993971	2>1	0.0025816	0.634393	Peroxidase
TraesCS6A01G138000.1	4.74595	51.6667	0.973924	2>1	0.0101322	0.999943	Peroxidase
TraesCS7B01G251100.1	4.50901	94.3333	0.892948	2>1	0.0393425	1	Peroxidase
TraesCS7D01G369400.1	4.02237	20.3333	0.979373	2>1	0.00801938	0.998717	Peroxidase
TraesCS3A01G297100.1	3.80735	21.6667	0.959618	2>1	0.0150662	1	Peroxidase
TraesCS1D01G079800.1	3.70715	132.667	0.996081	2>1	0.00164753	0.369903	Peroxidase
TraesCS1D01G096400.1	3.58496	11	0.884133	2>1	0.0424318	1	Peroxidase
TraesCS3D01G305300.1	3.45943	16.6667	0.899321	2>1	0.0369593	1	Peroxidase
TraesCS3B01G354000.1	3.43296	16.3333	0.997727	2>1	0.000970123	0.170055	Peroxidase
TraesCS2B01G530200.1	3.32193	21	0.942304	2>1	0.0211021	1	Peroxidase
TraesCS2D01G502600.1	2.93289	24.3333	0.976529	2>1	0.00911835	0.999729	Peroxidase
TraesCS1B01G095800.1	2.75489	69	0.888421	2>1	0.0408708	1	Peroxidase
TraesCS7D01G223900.1	2.44746	16.3333	0.893289	2>1	0.0392461	1	Peroxidase
TraesCS2D01G153100.1	1.62449	16.6667	0.929908	2>1	0.0257105	1	Peroxidase
TraesCS5A01G400600.1	1.34141	52.6667	0.962932	2>1	0.013893	1	Peroxidase
TraesCS1B01G096200.1	-1.95936	17.3333	0.966361	1>2	0.0125296	0.999999	Peroxidase
TraesCS2A01G571300.1	-2.05733	156	0.985861	1>2	0.00556348	0.974409	Peroxidase
TraesCS2B01G098600.1	-2.07325	25.6667	0.960799	1>2	0.0146088	1	Peroxidase
TraesCS2D01G081900.1	-2.32193	104	0.863565	1>2	0.0491157	1	Peroxidase
TraesCS7A01G453000.1	-3.09954	17.6667	0.995748	1>2	0.00181531	0.421406	Peroxidase
TraesCS1A01G078100.1	-3.51937	52.3333	0.994422	1>2	0.00234145	0.572201	Peroxidase
TraesCS2B01G615700.1	-3.7318	28.6667	0.998551	1>2	0.00064936	0.0875318	Peroxidase
TraesCS2A01G571700.1	-3.8679	22.6667	0.993458	1>2	0.0028047	0.687639	Peroxidase
TraesCS2B01G615800.1	-3.88264	91.6667	0.999571	1>2	0.000201649	0.0100332	Peroxidase
TraesCS2A01G571500.1	-4.0459	150	0.999892	1>2	7.27007e-05	0.00116258	Peroxidase
TraesCS2D01G583200.1	-5.6837	84	0.907339	1>2	0.034009	1	Peroxidase
TraesCS2D01G583100.1	-6.2891	128.667	0.989973	1>2	0.00402903	0.882581	Peroxidase
TraesCS4A01G196300.1	2.80735	8	0.947458	2>1	0.0191184	1	Peroxidase
TraesCS2B01G372500.1	2.70044	7.33333	0.926152	2>1	0.0269108	1	Peroxidase
TraesCS3D01G518200.1	3.45943	10	0.943555	2>1	0.0206063	1	Peroxidase
TraesCS7D01G262400.1	2.87447	6.33333	0.920911	2>1	0.0287021	1	Peroxidase
TraesCS5A01G148600.1	2.16993	7	0.919446	2>1	0.0292503	1	Peroxidase
TraesCS2A01G168400.1	1.91254	15.6667	0.966302	2>1	0.0125684	0.999999	Peroxisomal (S)-2-hydroxy-acid oxidase
TraesCS4B01G037300.1	-1.65194	666.333	0.98	1>2	0.00774484	0.998143	Pescadillo homolog
TraesCS1B01G165500.1	-2.37851	14	0.967451	1>2	0.0121233	0.999998	PfkB-like carbohydrate kinase family protein
TraesCS5D01G407300LC.1	2.2303	16	0.873947	2>1	0.0460786	1	PH domain leucine-rich repeat-containing protein phosphatase 2
TraesCS5A01G639800LC.1	1.28951	21.6667	0.908302	2>1	0.0336157	1	PHD finger alfin-like protein
TraesCS3D01G187400.1	1.86507	12.3333	0.874105	2>1	0.0459746	1	Phenazine biosynthesis PhzC/PhzF family protein
TraesCS2B01G398400.1	3.19878	30	0.960509	2>1	0.014733	1	Phenylalanine ammonia-lyase
TraesCS2A01G381000.1	2.11974	29	0.932335	2>1	0.0248817	1	Phenylalanine ammonia-lyase
TraesCS5B01G102600.1	1.32193	13	0.861962	2>1	0.0499558	1	Phenylalanine--tRNA ligase alpha subunit
TraesCS5B01G078500.1	2.2115	23	0.988218	2>1	0.00469307	0.937014	Phosphatase 2C family protein
TraesCS5D01G246700.1	3	7	0.973926	2>1	0.0101155	0.999941	Phosphatase 2C family protein
TraesCS5A01G072500.1	2.08746	8.66667	0.909665	2>1	0.0329506	1	Phosphatase 2C family protein
TraesCS1B01G288300.1	1.75291	21.3333	0.929998	2>1	0.0256297	1	Phosphate transporter
TraesCS1D01G278600.1	1.58496	21.3333	0.980115	2>1	0.00765342	0.997904	Phosphate transporter
TraesCS6A01G513600LC.1	-2.28824	33.6667	0.996672	1>2	0.00136173	0.28392	phosphate transporter 1;7
TraesCS7B01G017200.1	-1.88634	29.6667	0.963495	1>2	0.0137332	1	Phosphatidic acid phosphatase (PAP2) family protein
TraesCS5B01G249300.2	-1.47275	58	0.994499	1>2	0.00230575	0.562595	phosphatidylinositol 4-kinase gamma-like protein
TraesCS2A01G130800.1	1.70044	30	0.949813	2>1	0.0183807	1	Phosphatidylinositol 4-phosphate 5-kinase 4
TraesCS2B01G336400LC.1	-2	9	0.861961	1>2	0.0499922	1	Phosphatidylinositol 4-phosphate 5-kinase 4
TraesCS5A01G531700.1	2.66985	19.6667	0.995973	2>1	0.0017426	0.399208	Phosphatidylinositol N-acetyglucosaminlytransferase subunit P-like protein
TraesCS4B01G363500.1	1.64572	22	0.913621	2>1	0.0314265	1	Phosphatidylinositol N-acetyglucosaminlytransferase subunit P-like protein
TraesCS7D01G454600.1	2.52356	57	0.984355	2>1	0.00605267	0.98513	Phosphatidylinositol transfer protein
TraesCS5A01G236200.1	-1.07116	32.6667	0.913327	1>2	0.0315157	1	Phosphatidylinositol-4-phosphate 5-kinase family protein
TraesCS5B01G234500.1	-1.36632	33.6667	0.983508	1>2	0.00637813	0.98978	Phosphatidylinositol-4-phosphate 5-kinase family protein
TraesCS7D01G543200.2	2.19265	16.6667	0.994767	2>1	0.00220705	0.535652	Phosphatidylinositol-4-phosphate 5-kinase, putative
TraesCS4A01G087500.1	-1.90046	13.6667	0.91376	1>2	0.0313968	1	Phosphatidylinositol-4-phosphate 5-kinase, putative
TraesCS1A01G153400LC.1	-1.96347	9.66667	0.963822	1>2	0.0135544	1	phosphatidylinositol-glycan biosynthesis class F-like protein
TraesCS4D01G474800LC.1	-1.25376	18	0.907884	1>2	0.033797	1	Phosphatidylserine decarboxylase proenzyme 1, mitochondrial
TraesCS2D01G170400.1	2.49354	117.333	0.97659	2>1	0.00905403	0.999702	Phospho-2-dehydro-3-deoxyheptonate aldolase
TraesCS2B01G189300.1	1.59219	223	0.990616	2>1	0.00379082	0.855595	Phospho-2-dehydro-3-deoxyheptonate aldolase
TraesCS2A01G163600.1	1.41983	335.667	0.935466	2>1	0.0235942	1	Phospho-2-dehydro-3-deoxyheptonate aldolase
TraesCS5B01G155400LC.1	-1.76553	20	0.912143	1>2	0.0320526	1	Phosphoenolpyruvate carboxykinase [GTP]
TraesCS7B01G375300.1	1.62902	30	0.985296	2>1	0.00572371	0.978519	Phosphoglycerate kinase
TraesCS7D01G460800.1	1.19994	48	0.896042	2>1	0.0380659	1	Phosphoglycerate kinase
TraesCS1A01G069300.1	3	9.33333	0.949923	2>1	0.0183105	1	Phosphoinositide phospholipase C
TraesCS2D01G504700.1	2.10434	11	0.970628	2>1	0.011133	0.999989	phospholipase D beta 1
TraesCS1A01G002500.1	1.62149	45	0.987817	2>1	0.00482798	0.944864	Phospholipid-transporting ATPase
TraesCS2D01G500700.1	2.96347	11.3333	0.991733	2>1	0.00336722	0.795389	Phospho-N-acetylmuramoyl-pentapeptide-transferase
TraesCS3D01G192500.1	1.06301	40.6667	0.94989	2>1	0.0183339	1	Phosphoribosyl-AMP cyclohydrolase
TraesCS4A01G032100.1	1.13624	82.6667	0.961869	2>1	0.0141972	1	Phosphoserine aminotransferase
TraesCS1B01G366400.1	-1.42884	36.6667	0.975974	1>2	0.00931233	0.999797	Phosphotransferase
TraesCS3A01G276100.1	-4.54432	156.333	0.996116	1>2	0.00161478	0.359958	Phosphotransferase
TraesCS3B01G480000.1	2.09954	23	0.9477	2>1	0.0190465	1	Phosphotyrosine protein phosphatases superfamily protein
TraesCS1D01G332000.1	-2.95269	69.6667	0.891337	1>2	0.0398598	1	Photosystem II reaction center W protein, chloroplastic
TraesCS1D01G119100.1	3.27302	34.6667	0.960363	2>1	0.0147538	1	Phototropic-responsive NPH3 family protein
TraesCS6A01G085100.1	-3.04439	9.66667	0.980027	1>2	0.00772963	0.998105	Phototropic-responsive NPH3 family protein
TraesCS1A01G118100.1	-3	9.33333	0.938474	1>2	0.0223966	1	Phototropic-responsive NPH3 family protein
TraesCS3D01G049800LC.1	1.19846	494.667	0.969611	2>1	0.0114266	0.999993	Phthiocerol synthesis polyketide synthase type I PpsD
TraesCS4D01G096400.2	1.20811	25.3333	0.884694	2>1	0.0421317	1	Phytoalexin-deficient 4-1 protein
TraesCS4B01G227600.1	-1.91754	58.3333	0.994055	1>2	0.00252844	0.621007	phytochrome interacting factor 3
TraesCS4D01G228500.1	-2.45003	41.6667	0.963066	1>2	0.0138529	1	phytochrome interacting factor 3
TraesCS5D01G365100.1	2.47805	10.6667	0.948322	2>1	0.0188318	1	Phytoene synthase
TraesCS6A01G376700.1	-2.72792	15	0.973536	1>2	0.0101997	0.999948	Phytosulfokines 1
TraesCS3D01G471200.1	2.09516	24	0.944253	2>1	0.0202855	1	Pimeloyl-[acyl-carrier protein] methyl ester esterase
TraesCS3B01G520700.1	1.69661	21.6667	0.942306	2>1	0.0210773	1	Pimeloyl-[acyl-carrier protein] methyl ester esterase
TraesCS7D01G322900.1	1.26811	33.3333	0.961317	2>1	0.0143821	1	PI-PLC X domain-containing protein
TraesCS1A01G166100.1	5.40599	69	0.989861	2>1	0.00407444	0.887249	Plant basic secretory family protein
TraesCS7A01G164100.1	4.77259	26.3333	0.961952	2>1	0.0141358	1	Plant basic secretory family protein
TraesCS1B01G183100.1	3.45943	30	0.914133	2>1	0.0311592	1	Plant basic secretory family protein
TraesCS1D01G174100.1	2.71049	20.3333	0.933646	2>1	0.0243536	1	Plant basic secretory family protein
TraesCS6A01G078400.1	2.43296	7.33333	0.891435	2>1	0.0398274	1	Plant basic secretory family protein
TraesCS6D01G300700.1	3.23522	33.6667	0.99954	2>1	0.000224058	0.0122495	Plant cadmium resistance 2
TraesCS6B01G351700.1	1.51937	18.6667	0.928198	2>1	0.026389	1	Plant cadmium resistance 2
TraesCS5A01G149800.1	2.20163	6	0.893916	2>1	0.0390217	1	Plant cadmium resistance protein
TraesCS4A01G053700.1	1.58496	51.3333	0.965735	2>1	0.0128207	0.999999	Plant calmodulin-binding-like protein
TraesCS3A01G061500.1	-1.62149	9	0.883584	1>2	0.0425658	1	Plant invertase/pectin methylesterase inhibitor
TraesCS7A01G406500.1	3.53605	88.3333	0.967041	2>1	0.0122582	0.999998	Plant invertase/pectin methylesterase inhibitor superfamily protein
TraesCS7B01G306500.1	2.01282	56.6667	0.912372	2>1	0.0319034	1	Plant invertase/pectin methylesterase inhibitor superfamily protein
TraesCS1B01G382100.1	2.9386	6.66667	0.966918	2>1	0.0123353	0.999999	Plant/F18B13-26 protein
TraesCS5A01G267700.1	5.40372	41.3333	0.982621	2>1	0.00663916	0.992495	plant/protein (Protein of unknown function, DUF538)
TraesCS5D01G275500.1	5.34577	39.6667	0.997233	2>1	0.00116782	0.226742	plant/protein (Protein of unknown function, DUF538)
TraesCS5A01G267800.1	3.73697	12.3333	0.989466	2>1	0.00426771	0.905509	plant/protein (Protein of unknown function, DUF538)
TraesCS5B01G267400.1	3.62449	11.3333	0.994015	2>1	0.00256388	0.629958	plant/protein (Protein of unknown function, DUF538)
TraesCS7D01G333200.1	1.30556	95.6667	0.898196	2>1	0.0373375	1	plant/protein (Protein of unknown function, DUF538)
TraesCS5D01G275400.1	3.36923	9.33333	0.967902	2>1	0.0120088	0.999997	plant/protein (Protein of unknown function, DUF538)
TraesCS5D01G280800.1	3	7	0.903768	2>1	0.0353819	1	plant/protein (Protein of unknown function, DUF599)
TraesCS3D01G536200.1	1.46566	12.3333	0.878953	2>1	0.0443237	1	Plant-specific domain TIGR01615 family protein
TraesCS3A01G359600.1	-3.26679	23	0.999199	1>2	0.000377081	0.0333763	Plasma membrane ATPase
TraesCS5A01G204400.1	1.74655	35.3333	0.91117	2>1	0.0324701	1	Plastid movement impaired protein
TraesCS4D01G039200.1	-2.22571	38	0.993585	1>2	0.00274184	0.673142	Plastid-lipid associated protein PAP / fibrillin family protein
TraesCS2B01G469000.1	-1.77869	135.333	0.934971	1>2	0.0238287	1	PLATZ transcription factor
TraesCS7B01G381500.1	-2.60768	35.6667	0.990724	1>2	0.00375791	0.851471	PLATZ transcription factor family protein
TraesCS7D01G466400.1	-3.09761	63	0.993222	1>2	0.00285928	0.699851	PLATZ transcription factor family protein
TraesCS7A01G479100.1	-3.5502	50	0.99974	1>2	0.000125376	0.00412919	PLATZ transcription factor family protein
TraesCS1B01G173600.1	1.30339	23	0.910543	2>1	0.0326498	1	Pleckstrin-like (PH) and lipid-binding START domain protein
TraesCS6A01G178500.1	4.05311	52	0.983904	2>1	0.00619321	0.987335	Pleiotropic drug resistance ABC transporter
TraesCS7B01G292700.1	3.75489	16.6667	0.995163	2>1	0.00203416	0.486337	Pleiotropic drug resistance ABC transporter
TraesCS7D01G386600.1	3.73697	24.6667	0.953194	2>1	0.0170759	1	Pleiotropic drug resistance ABC transporter
TraesCS1B01G430200LC.1	2.80735	16	0.987017	2>1	0.00517799	0.9614	P-loop containing nucleoside triphosphate hydrolases superfamily protein
TraesCS4B01G318800.1	2.13516	31.6667	0.928269	2>1	0.0263076	1	P-loop containing nucleoside triphosphate hydrolases superfamily protein
TraesCS1B01G339100.1	2.02385	15.3333	0.904163	2>1	0.0352283	1	p-loop containing nucleoside triphosphate hydrolases superfamily protein
TraesCS4A01G038600.1	-1.88452	11.6667	0.911782	1>2	0.0322911	1	P-loop containing nucleoside triphosphate hydrolases superfamily protein
TraesCS1B01G719700LC.1	-1.96193	46.3333	0.916992	1>2	0.0300317	1	P-loop containing nucleoside triphosphate hydrolases superfamily protein
TraesCS3B01G392400.1	-3.41278	64.3333	0.999581	1>2	0.000182065	0.00834106	P-loop containing nucleoside triphosphate hydrolases superfamily protein
TraesCS1D01G327600.1	2.9542	9	0.960088	2>1	0.0148579	1	p-loop containing nucleoside triphosphate hydrolases superfamily protein
TraesCS4B01G444400LC.1	-3.32193	9	0.963939	1>2	0.0134749	1	P-loop containing nucleoside triphosphate hydrolases superfamily protein
TraesCS7B01G377600.1	2.9386	6.66667	0.964796	2>1	0.0130964	1	polyadenylate-binding protein 1-B-binding protein
TraesCS4A01G398300.1	3.09954	17.6667	0.952512	2>1	0.0172366	1	Polyamine aminopropyltransferase
TraesCS5D01G233200.1	-1.29768	81.6667	0.906558	1>2	0.0341614	1	Polynucleotidyl transferase, ribonuclease H-like superfamily protein
TraesCS3B01G619600LC.1	-1.92283	22.3333	0.927615	1>2	0.0265254	1	Polynucleotidyl transferase, ribonuclease H-like superfamily protein
TraesCS5D01G114400.1	-2.68072	30.6667	0.986842	1>2	0.00521582	0.962898	Polyol transporter
TraesCS5B01G106900.1	-3.46815	50.3333	0.990066	1>2	0.00396073	0.875287	Polyol transporter
TraesCS4B01G353500.1	1.54481	54.3333	0.963882	2>1	0.0135147	1	Post-GPI attachment to proteins factor 3
TraesCS5A01G541400LC.1	3.78136	17	0.987199	2>1	0.00505248	0.956044	Potassium channel
TraesCS6B01G084000.1	2.41954	116	0.99913	2>1	0.000415162	0.0398804	Potassium transporter
TraesCS2B01G305900.1	1.70541	184.667	0.950308	2>1	0.0181231	1	Potassium transporter
TraesCS2B01G123700.1	-2.55085	173.333	0.996188	1>2	0.00159823	0.35496	Potassium transporter
TraesCS1A01G008100.1	1.5325	17.6667	0.941449	2>1	0.0213022	1	Powdery mildew resistance protein
TraesCS6D01G369300.1	1.45317	48.6667	0.951893	2>1	0.0173996	1	PPPDE thiol peptidase family protein, putative
TraesCS1B01G230200.1	2.41504	21.6667	0.987638	2>1	0.0048774	0.94752	PRA1 family protein
TraesCS5A01G384700.1	1.848	13	0.930514	2>1	0.0254682	1	Pre-mRNA cleavage complex 2 protein Pcf11, putative isoform 7
TraesCS1B01G125800.1	3.88042	50.3333	0.983592	2>1	0.00630713	0.988895	Pre-mRNA-splicing factor cwc26
TraesCS5B01G234100.1	2.74723	13.3333	0.931357	2>1	0.0252006	1	Processing peptidase
TraesCS5A01G235700.1	1.77529	21	0.923139	2>1	0.0281338	1	Processing peptidase
TraesCS3A01G507400.1	1.91427	48	0.997497	2>1	0.00104569	0.191389	Progesterone 5-beta-reductase
TraesCS3A01G508600.1	2.63227	8.66667	0.933899	2>1	0.0241957	1	Progesterone 5-beta-reductase
TraesCS3B01G574600.1	2.5025	9.33333	0.95038	2>1	0.0180997	1	Progesterone 5-beta-reductase
TraesCS1A01G209100.1	1.54553	87	0.991009	2>1	0.00362689	0.834146	Proline dehydrogenase
TraesCS3D01G408800.1	1.56294	14.3333	0.874307	2>1	0.0458706	1	Proline transporter
TraesCS1B01G186400.1	1.48984	182.667	0.906514	2>1	0.0342529	1	Prolyl 4-hydroxylase alpha subunit, putative
TraesCS4D01G334800.1	-2.63227	8.66667	0.939867	1>2	0.021833	1	protease Do-like protein
TraesCS3B01G454900.1	-5.82528	185.667	0.999904	1>2	6.82633e-05	0.000955267	Protease inhibitor/seed storage/lipid transfer protein family protein
TraesCS4A01G012100.1	1.70044	12	0.904399	2>1	0.0351363	1	Protein BIG GRAIN 1
TraesCS2D01G552700.1	1.96857	56.3333	0.944591	2>1	0.020113	1	Protein BPS1, chloroplastic-like protein
TraesCS3A01G235800.1	-2	23	0.977171	1>2	0.00876366	0.999545	Protein CHUP1, chloroplastic
TraesCS2B01G201500.1	1.52637	42	0.944084	2>1	0.0203349	1	Protein COBRA, putative
TraesCS3D01G245900.2	2.08092	14	0.909206	2>1	0.0331619	1	Protein DEHYDRATION-INDUCED 19
TraesCS7D01G230900.2	-1.79538	99.6667	0.92227	1>2	0.0283316	1	Protein DETOXIFICATION
TraesCS7D01G230900.1	-2.04836	23	0.992387	1>2	0.00307683	0.744138	Protein DETOXIFICATION
TraesCS2D01G277600.1	-3.45943	20	0.985506	1>2	0.00564335	0.976539	Protein DETOXIFICATION
TraesCS3A01G499300.1	2.1375	5.66667	0.867782	2>1	0.0477031	1	Protein DETOXIFICATION
TraesCS5B01G562500.1	-1.90689	7.33333	0.915503	1>2	0.0305063	1	Protein DETOXIFICATION
TraesCS4B01G234800.1	2.66297	5.33333	0.902223	2>1	0.0361203	1	Protein DETOXIFICATION
TraesCS2D01G305000.1	-2.14684	8	0.923943	1>2	0.027882	1	Protein disulfide-isomerase
TraesCS3A01G142700.1	5.04439	32	0.985934	2>1	0.00549787	0.972526	Protein DJ-1
TraesCS7B01G325500.1	1.68158	56.6667	0.975078	2>1	0.0096871	0.999885	Protein ENHANCED DISEASE RESISTANCE 2-like
TraesCS6A01G316800.1	3.66073	66	0.88829	2>1	0.0409364	1	Protein EXORDIUM-like 1
TraesCS6A01G316900.1	2.27302	7.66667	0.8902	2>1	0.0402172	1	Protein EXORDIUM-like 1
TraesCS4D01G020500.1	3.55459	14.3333	0.982659	2>1	0.00662448	0.992362	Protein FAM50A
TraesCS5A01G175200.1	1.62293	17.3333	0.924536	2>1	0.0276593	1	Protein FLUORESCENT IN BLUE LIGHT, chloroplastic
TraesCS6A01G103400.1	-1.40276	32.3333	0.932655	1>2	0.0247495	1	Protein FLUORESCENT IN BLUE LIGHT, chloroplastic
TraesCS5A01G210000.1	1.68281	14	0.907964	2>1	0.0337365	1	Protein GAMETE EXPRESSED 1
TraesCS3D01G218200.1	2.80735	6	0.929909	2>1	0.0256836	1	Protein GAMETE EXPRESSED 3
TraesCS3D01G346500.1	1.36092	76.3333	0.891701	2>1	0.0396979	1	Protein IQ-DOMAIN 1
TraesCS5A01G373000.1	1.22239	20	0.915622	2>1	0.0304173	1	Protein IQ-DOMAIN 1
TraesCS1B01G260300.1	4.34577	19.3333	0.992852	2>1	0.00294647	0.718279	Protein kinase
TraesCS5D01G554000.1	3.32193	12	0.989574	2>1	0.00422233	0.901444	Protein kinase
TraesCS6D01G328800.1	2.51457	11	0.98022	2>1	0.00763813	0.997862	Protein kinase
TraesCS4A01G016800.1	1.03833	45.6667	0.894783	2>1	0.0387022	1	Protein kinase
TraesCS7B01G473700.1	3.08746	10	0.932833	2>1	0.0246173	1	Protein kinase
TraesCS4D01G273600.1	2.20945	9.66667	0.942904	2>1	0.0208538	1	Protein kinase
TraesCS3A01G530200.1	1.94753	6.66667	0.88202	2>1	0.0430699	1	Protein kinase
TraesCS5D01G271200.1	-1.88753	9	0.95626	1>2	0.0162325	1	Protein kinase
TraesCS5D01G374600.1	4.64386	24	0.867788	2>1	0.0476672	1	Protein kinase family protein
TraesCS6A01G342000.1	3.89655	129.667	0.946571	2>1	0.0195518	1	Protein kinase family protein
TraesCS4B01G092200.1	3.41895	74.3333	0.984011	2>1	0.00613663	0.986487	Protein kinase family protein
TraesCS6B01G374000.1	3.32193	15	0.991931	2>1	0.003284	0.781504	Protein kinase family protein
TraesCS2D01G026500.1	2.23266	12.3333	0.925643	2>1	0.0272153	1	Protein kinase family protein
TraesCS3D01G262300.2	2.08489	35.6667	0.886289	2>1	0.0416313	1	Protein kinase family protein
TraesCS7B01G119700.1	1.92283	22.3333	0.945245	2>1	0.0198915	1	Protein kinase family protein
TraesCS1D01G176900.1	1.85114	44.3333	0.98728	2>1	0.00500193	0.953722	protein kinase family protein
TraesCS6D01G360800.1	1.65208	15	0.927754	2>1	0.0264981	1	protein kinase family protein
TraesCS1A01G272100.1	-1.50479	22.6667	0.923268	1>2	0.0281058	1	Protein kinase family protein
TraesCS3D01G045200.1	-1.87447	24	0.986516	1>2	0.00535468	0.967978	Protein kinase family protein
TraesCS3A01G048700.1	3.11548	7.66667	0.878243	2>1	0.0445625	1	Protein kinase family protein
TraesCS3D01G045400.2	2.9542	9	0.980826	2>1	0.00742685	0.997183	Protein kinase family protein
TraesCS3A01G034300.1	2.75489	7.66667	0.935467	2>1	0.0235681	1	Protein kinase family protein
TraesCS7D01G525100.1	2.20163	6	0.874178	2>1	0.04594	1	protein kinase family protein
TraesCS6D01G362200.1	2.66297	5.33333	0.862395	2>1	0.0496274	1	Protein kinase family protein
TraesCS4D01G325200.1	2.44701	78.6667	0.949369	2>1	0.0184984	1	Protein kinase family protein, putative, expressed
TraesCS4B01G328200.1	1.59145	49.6667	0.991423	2>1	0.00343134	0.80555	Protein kinase family protein, putative, expressed
TraesCS4A01G111600.1	-2.70044	14.6667	0.994607	1>2	0.00224271	0.545484	Protein kinase family protein, putative, expressed
TraesCS5D01G059900.1	-1.97575	14.6667	0.966453	1>2	0.0124517	0.999999	Protein kinase superfamily protein
TraesCS2B01G505800.1	-2.83856	201	0.998808	1>2	0.000542169	0.0640281	Protein kinase superfamily protein
TraesCS7B01G611800LC.1	-1.90689	7.33333	0.873997	1>2	0.0460093	1	Protein kinase superfamily protein
TraesCS3A01G272900.1	1.37697	38.3333	0.988788	2>1	0.00448941	0.923299	Protein kinase, putative
TraesCS2D01G161300.1	-1.4956	67.3333	0.963391	1>2	0.0137729	1	Protein kinase, putative
TraesCS6D01G112200.1	2.73697	5.66667	0.918881	2>1	0.0295967	1	Protein kinase, putative
TraesCS6B01G150200.1	2.45943	9	0.959436	2>1	0.0151289	1	Protein kinase, putative
TraesCS1D01G364000.1	4.32193	38	0.902019	2>1	0.0361819	1	Protein kinase-like protein
TraesCS2B01G096000.1	1.45943	18.6667	0.953836	2>1	0.0169397	1	Protein kinase-like protein
TraesCS2D01G079200.1	1.24286	41	0.891292	2>1	0.0399246	1	Protein kinase-like protein
TraesCS7B01G362200.1	1.19265	39	0.943058	2>1	0.020829	1	Protein kinase-like protein
TraesCS6B01G302000.1	1.02509	39.3333	0.895702	2>1	0.0382887	1	Protein KINESIN LIGHT CHAIN-RELATED 3
TraesCS3B01G040800.1	3.96683	53.6667	0.999419	2>1	0.000289718	0.0200799	Protein NEGATIVE REGULATOR OF RESISTANCE
TraesCS3D01G037900.1	2.24005	36	0.981713	2>1	0.00702424	0.995305	Protein NEGATIVE REGULATOR OF RESISTANCE
TraesCS3A01G042700.1	2.23704	8.66667	0.936859	2>1	0.0229685	1	Protein NEGATIVE REGULATOR OF RESISTANCE
TraesCS1D01G256700.1	-2.23266	12.3333	0.880338	1>2	0.0438481	1	Protein NRT1/ PTR FAMILY 1.1
TraesCS7D01G209200.1	-1.66297	8.66667	0.875494	1>2	0.0453165	1	Protein NRT1/ PTR FAMILY 1.1
TraesCS6B01G290500.1	3.80735	13	0.995226	2>1	0.00200846	0.478854	Protein NRT1/ PTR FAMILY 5.1
TraesCS6D01G251500.1	3.62449	11.3333	0.942677	2>1	0.0209777	1	Protein NRT1/ PTR FAMILY 5.1
TraesCS3D01G375200.1	2.79751	41.6667	0.993628	2>1	0.0027238	0.668922	Protein NRT1/ PTR FAMILY 5.5
TraesCS5B01G182000.1	1.9622	28	0.956505	2>1	0.0160581	1	Protein phosphatase 2C
TraesCS2A01G500200.1	1.24327	89.3333	0.910899	2>1	0.0325898	1	Protein phosphatase 2C
TraesCS4D01G331100.1	-1.43741	123	0.968492	1>2	0.0117816	0.999996	Protein phosphatase 2C
TraesCS4B01G335500.1	-1.66606	142	0.996481	1>2	0.00143401	0.305547	Protein phosphatase 2C
TraesCS3D01G641700LC.1	2.27302	7.66667	0.955501	2>1	0.0164073	1	Protein phosphatase 2C family protein
TraesCS3D01G238000.1	2.33985	21.6667	0.874845	2>1	0.0456627	1	Protein phosphatase 2c, putative
TraesCS5D01G155800.1	1.50499	41.6667	0.931651	2>1	0.0250941	1	Protein phosphatase 2c, putative, expressed
TraesCS1D01G556000LC.1	2.87447	6.33333	0.956715	2>1	0.0159707	1	Protein phosphatase methylesterase 1
TraesCS1D01G398700.1	5.23522	36.6667	0.962206	2>1	0.0140744	1	Protein PLANT CADMIUM RESISTANCE 2
TraesCS1B01G418800.1	4.72247	42.3333	0.89547	2>1	0.0384477	1	Protein PLANT CADMIUM RESISTANCE 2
TraesCS1A01G390500.1	3.68182	71	0.984267	2>1	0.00608044	0.985593	Protein PLANT CADMIUM RESISTANCE 2
TraesCS6D01G117700.1	2.90689	13	0.931963	2>1	0.0249878	1	Protein PLANT CADMIUM RESISTANCE 2
TraesCS2B01G410900.1	2.22239	7.33333	0.920117	2>1	0.0289902	1	Protein ROOT PRIMORDIUM DEFECTIVE 1
TraesCS4B01G189000.1	-1.97575	14.6667	0.966271	1>2	0.0125879	0.999999	Protein SCAR2
TraesCS5B01G523300.1	-1.76005	24.6667	0.931918	1>2	0.0250144	1	Protein TolB
TraesCS4A01G056500.1	3.6837	79	0.947403	2>1	0.0191664	1	Protein transport protein Sec61 subunit alpha
TraesCS4D01G247900.1	3.14048	57.3333	0.972027	2>1	0.0106154	0.999973	Protein transport protein Sec61 subunit alpha
TraesCS3D01G540500.1	1.9386	11.3333	0.895328	2>1	0.0385431	1	Protein upstream of flc
TraesCS6A01G123400.1	1.66634	179	0.995388	2>1	0.00192317	0.453789	Protein VERNALIZATION INSENSITIVE 3
TraesCS6D01G113600.1	1.38343	133	0.992037	2>1	0.00324254	0.774342	Protein VERNALIZATION INSENSITIVE 3
TraesCS7D01G356000LC.1	-1.51937	28	0.964036	1>2	0.0134151	1	Protein with RNI-like/FBD-like domain
TraesCS2D01G563600.1	2.0163	22.3333	0.983725	2>1	0.00623597	0.987942	Protochlorophyllide reductase
TraesCS3D01G284100.1	-1.57817	47	0.936123	1>2	0.0233334	1	Protodermal factor 1
TraesCS3B01G318200.1	-1.62678	23.6667	0.975807	1>2	0.00940973	0.999824	Protodermal factor 1
TraesCS5B01G049800.1	1.77259	9.66667	0.86584	2>1	0.048353	1	Protoporphyrinogen oxidase
TraesCS5A01G381600.1	5.04439	74.6667	0.997798	2>1	0.000943072	0.162571	Pseudo response regulator
TraesCS5D01G391200.1	2.9542	54	0.994292	2>1	0.0024041	0.588819	Pseudo response regulator
TraesCS4B01G379500.1	2.70044	47.6667	0.994621	2>1	0.00223371	0.543019	Pterin-4-alpha-carbinolamine dehydratase, putative
TraesCSU01G129700.1	2.32193	21.3333	0.908598	2>1	0.0334041	1	Pterin-4-alpha-carbinolamine dehydratase, putative
TraesCS6B01G356500.1	-2.87526	175.333	0.998739	1>2	0.000559251	0.0675446	P-type ATP-ase 1
TraesCS6D01G054900LC.1	1.73767	160.333	0.928453	2>1	0.0261715	1	Purine nucleoside phosphorylase DeoD-type 2
TraesCS1D01G394100.1	-2.28824	67.3333	0.973019	1>2	0.0103367	0.999958	Purine permease
TraesCS1B01G413500.1	-3.11356	74	0.9964	1>2	0.00147517	0.317841	Purine permease
TraesCS5B01G285400.1	4.78136	35.3333	0.9753	2>1	0.00958873	0.999866	Purple acid phosphatase
TraesCS7A01G260000.1	3.28876	64.3333	0.935112	2>1	0.0238026	1	Purple acid phosphatase
TraesCS5B01G471500.1	2.45943	12	0.977358	2>1	0.00863389	0.999453	Purple acid phosphatase
TraesCS5A01G321000.1	3.11548	7.66667	0.896997	2>1	0.0378433	1	Purple acid phosphatase
TraesCS3A01G482300.1	1.926	9.33333	0.883944	2>1	0.0424653	1	Purple acid phosphatase 16
TraesCS5D01G327800.1	5.2854	50.6667	0.981819	2>1	0.00691993	0.99466	Purple acid phosphatase family protein
TraesCS1D01G237500.1	4.37977	72.6667	0.934427	2>1	0.0240117	1	'putative beta-1,3-glucanase
TraesCS1A01G056600.1	3.64386	15.3333	0.947284	2>1	0.0192144	1	Pyrimidine-specific ribonucleoside hydrolase
TraesCS7B01G433800.1	1.34965	154.333	0.981448	2>1	0.00712857	0.995878	Pyrophosphate-energized vacuolar membrane proton pump
TraesCS4B01G193200.2	-1.56799	37.3333	0.956398	1>2	0.01608	1	Pyruvate decarboxylase
TraesCS4D01G194200.1	-1.68806	53.3333	0.886563	1>2	0.041366	1	Pyruvate decarboxylase
TraesCS5A01G222400.1	3.47079	77.3333	0.979995	2>1	0.00777515	0.998217	QWRF motif protein (DUF566)
TraesCS1B01G347000.1	1.60666	15	0.910202	2>1	0.03274	1	Rac-like GTP binding protein
TraesCS1D01G336200.1	2.32193	6.66667	0.905747	2>1	0.0346186	1	Rac-like GTP binding protein
TraesCS7D01G192400.1	-3.11548	46	0.99918	1>2	0.000386523	0.0349443	Rac-like GTP-binding protein
TraesCS7A01G191400.1	-3.48113	61	0.999279	1>2	0.000353704	0.0296244	Rac-like GTP-binding protein
TraesCS7B01G096200.1	-4.32793	76.3333	0.999505	1>2	0.000237336	0.0136734	Rac-like GTP-binding protein
TraesCS1A01G404900.1	-2.70044	11	0.99228	1>2	0.00310802	0.750006	RADIALIS-like transcription factor
TraesCS1D01G413000.1	-3.8413	13.3333	0.990033	1>2	0.00397217	0.87653	RADIALIS-like transcription factor
TraesCS1D01G413100.1	-4.58496	46	0.999701	1>2	0.000145403	0.00551061	RADIALIS-like transcription factor
TraesCS1A01G351300.1	1.70659	54.3333	0.990429	2>1	0.00381316	0.858325	Rapid alkalinization factor (RALF) family protein
TraesCS1A01G358000.1	2.07529	30	0.988915	2>1	0.0044306	0.918882	Ras-like protein
TraesCS5D01G179100.1	1.05889	26	0.911001	2>1	0.0325	1	Ras-related protein Rab-25
TraesCS7B01G612300LC.1	-1.93289	20.6667	0.974882	1>2	0.00978549	0.999901	receptor for activated C kinase 1C
TraesCS5B01G174400.1	2.66838	50	0.991155	2>1	0.00357277	0.826547	Receptor kinase
TraesCS2B01G266900.1	1.70941	28	0.958341	2>1	0.0153215	1	Receptor kinase
TraesCS4B01G092700.1	5.52356	45	0.992974	2>1	0.00290744	0.710142	receptor kinase 1
TraesCS4B01G092500.1	5.04439	32	0.963732	2>1	0.013614	1	receptor kinase 1
TraesCS2B01G036800.1	4.68182	49.3333	0.938591	2>1	0.0223195	1	receptor kinase 1
TraesCSU01G008100.1	3.9386	28.6667	0.98257	2>1	0.00668309	0.99288	receptor kinase 1
TraesCS4A01G223600.1	3.60486	22.3333	0.961975	2>1	0.0141153	1	receptor kinase 1
TraesCS4A01G223900.1	3.16993	18.6667	0.965827	2>1	0.0128012	0.999999	receptor kinase 1
TraesCS7D01G525000.1	2.09803	35	0.95108	2>1	0.0177496	1	receptor kinase 1
TraesCS4A01G223200.1	1.85688	39.3333	0.983717	2>1	0.0062502	0.988138	receptor kinase 1
TraesCS3B01G862100LC.1	-1.27798	19	0.902264	1>2	0.0360896	1	receptor kinase 1
TraesCS7D01G370700.1	3.11548	7.66667	0.897802	2>1	0.0374953	1	Receptor kinase, putative
TraesCS7B01G275700.1	3	7	0.966311	2>1	0.012549	0.999999	Receptor kinase, putative
TraesCS3D01G092600.1	4.27302	18.3333	0.993862	2>1	0.00264343	0.64967	Receptor protein kinase, putative
TraesCS3B01G107600.1	3.36923	18.6667	0.947376	2>1	0.0191904	1	Receptor protein kinase, putative
TraesCS3A01G270500.1	1.5025	25.6667	0.901976	2>1	0.0362126	1	Receptor protein kinase, putative
TraesCS4D01G050200.1	1.07584	195	0.931027	2>1	0.0253074	1	Receptor protein kinase, putative
TraesCS1D01G295800.2	2.80735	6	0.877717	2>1	0.0446991	1	Receptor protein kinase, putative
TraesCS1A01G149700.1	2.11548	6.66667	0.924834	2>1	0.0274924	1	Receptor protein kinase, putative
TraesCS2D01G013300.1	4.16993	17	0.976258	2>1	0.00921516	0.999765	Receptor-kinase, putative
TraesCS3B01G052600.1	4.10852	21.6667	0.97853	2>1	0.00831387	0.999144	Receptor-kinase, putative
TraesCS2D01G013200.1	3.78136	17	0.927869	2>1	0.0264436	1	Receptor-kinase, putative
TraesCS6A01G184000.1	2.27798	25.6667	0.969682	2>1	0.0113527	0.999992	Receptor-kinase, putative
TraesCS7A01G173900.1	4.54432	22.3333	0.9721	2>1	0.0105801	0.999972	Receptor-like kinase
TraesCS4D01G312400.1	3.77259	12.6667	0.865301	2>1	0.0485703	1	Receptor-like kinase
TraesCS5A01G206700.1	3.02554	50	0.996211	2>1	0.001582	0.350022	Receptor-like kinase
TraesCS2A01G453300.1	2.88753	10.6667	0.971138	2>1	0.0109169	0.999984	Receptor-like kinase
TraesCS6A01G417300.1	2.62323	53.3333	0.992115	2>1	0.00320123	0.767039	Receptor-like kinase
TraesCS4B01G315400.1	2.56294	18	0.889711	2>1	0.0404129	1	Receptor-like kinase
TraesCS5A01G330500.1	2.5025	23.3333	0.892976	2>1	0.0393103	1	Receptor-like kinase
TraesCS5D01G212900.1	2.47032	36.3333	0.987144	2>1	0.00507773	0.957167	Receptor-like kinase
TraesCS6D01G129900.1	2.37156	55.6667	0.964889	2>1	0.0130765	1	Receptor-like kinase
TraesCS2A01G104100.1	2.34289	55.6667	0.994102	2>1	0.0025195	0.618741	Receptor-like kinase
TraesCS3D01G234500.1	2.19878	26.3333	0.951043	2>1	0.017773	1	Receptor-like kinase
TraesCS6D01G226500.2	2.10535	36.3333	0.998404	2>1	0.000708724	0.101539	Receptor-like kinase
TraesCS6B01G280100.1	2.02748	40	0.9908	2>1	0.00372515	0.847271	Receptor-like kinase
TraesCS3A01G278100.1	1.9542	15.3333	0.915007	2>1	0.0307734	1	Receptor-like kinase
TraesCS3D01G336200.1	1.8606	100	0.879181	2>1	0.0441876	1	Receptor-like kinase
TraesCS4B01G109400.1	1.78136	13	0.930944	2>1	0.0253341	1	Receptor-like kinase
TraesCS3A01G342300.1	1.6991	124.333	0.981771	2>1	0.00699448	0.995128	Receptor-like kinase
TraesCS6B01G472100.1	1.6368	57.6667	0.948268	2>1	0.0188794	1	Receptor-like kinase
TraesCS2B01G121100.1	1.42586	46.6667	0.869499	2>1	0.0471288	1	Receptor-like kinase
TraesCS3D01G160000.1	1.41504	23.3333	0.884495	2>1	0.0422652	1	Receptor-like kinase
TraesCS2D01G103800.1	1.31316	32.6667	0.87933	2>1	0.0441196	1	Receptor-like kinase
TraesCS1A01G259600.1	1.30017	71.6667	0.871861	2>1	0.046705	1	Receptor-like kinase
TraesCS1A01G127900.1	1.25538	145.667	0.988569	2>1	0.00457234	0.929177	Receptor-like kinase
TraesCS4B01G214600.1	1.24311	36	0.94275	2>1	0.0209282	1	Receptor-like kinase
TraesCS1D01G004300.1	1.21205	26.3333	0.931481	2>1	0.025174	1	Receptor-like kinase
TraesCS3D01G433800LC.1	-1.61298	11.6667	0.939053	1>2	0.0221655	1	Receptor-like kinase
TraesCS3D01G049300.1	3.41504	9.66667	0.944497	2>1	0.0201623	1	Receptor-like kinase
TraesCS2B01G474600.1	2.37851	7	0.900464	2>1	0.0366468	1	Receptor-like kinase
TraesCS7A01G211100.1	-2.67807	9	0.941079	1>2	0.0214282	1	Receptor-like kinase
TraesCS1B01G193000.1	2.36257	9.66667	0.905882	2>1	0.0345881	1	Receptor-like kinase
TraesCS3B01G310000.1	5.62449	96.6667	0.986911	2>1	0.00520317	0.962404	Receptor-like protein kinase
TraesCS2D01G419700.1	3.96963	14.6667	0.960721	2>1	0.0146295	1	Receptor-like protein kinase
TraesCS3D01G527400.1	3.9386	28.6667	0.937717	2>1	0.0225258	1	Receptor-like protein kinase
TraesCS4A01G223800.1	3.9386	14.3333	0.930755	2>1	0.0253609	1	Receptor-like protein kinase
TraesCS2B01G034200.2	3.93231	71.3333	0.999733	2>1	0.000133464	0.00466074	Receptor-like protein kinase
TraesCS7D01G217500.1	3.822	30.6667	0.91798	2>1	0.0298567	1	Receptor-like protein kinase
TraesCS2D01G025500.1	3.80735	47.6667	0.99643	2>1	0.00145871	0.312917	Receptor-like protein kinase
TraesCS7D01G365800.1	3.58496	33	0.926733	2>1	0.026745	1	Receptor-like protein kinase
TraesCS7B01G071100.1	3.58496	11	0.948046	2>1	0.0189747	1	Receptor-like protein kinase
TraesCS4B01G092400.1	3.49185	13.6667	0.942754	2>1	0.0209034	1	Receptor-like protein kinase
TraesCS6D01G157900.1	3.22239	16.6667	0.989725	2>1	0.00416551	0.896165	Receptor-like protein kinase
TraesCS2A01G184500.1	3.06301	34.3333	0.973713	2>1	0.0101658	0.999946	Receptor-like protein kinase
TraesCS2B01G222900.1	2.93074	17.6667	0.992089	2>1	0.00321158	0.768882	Receptor-like protein kinase
TraesCS6A01G168900.1	2.86129	31.3333	0.98998	2>1	0.00401769	0.881392	Receptor-like protein kinase
TraesCS7A01G541000.1	2.61891	12	0.980691	2>1	0.00747199	0.997343	Receptor-like protein kinase
TraesCS1A01G058200.1	2.45943	15	0.984746	2>1	0.00591387	0.982612	Receptor-like protein kinase
TraesCS6B01G197000.1	2.36257	19.3333	0.905241	2>1	0.0349533	1	Receptor-like protein kinase
TraesCS2D01G332700.1	2.04103	27	0.906486	2>1	0.0342834	1	Receptor-like protein kinase
TraesCS3D01G225200.1	1.9558	55.6667	0.950661	2>1	0.017983	1	Receptor-like protein kinase
TraesCS3B01G257200.1	1.25964	264	0.902212	2>1	0.0361511	1	Receptor-like protein kinase
TraesCS5D01G398800.1	3	7	0.95435	2>1	0.0168052	1	Receptor-like protein kinase
TraesCS2B01G034300.2	2.87447	6.33333	0.911498	2>1	0.0323806	1	Receptor-like protein kinase
TraesCS4B01G345400.1	3.60881	56	0.919375	2>1	0.029308	1	Receptor-like protein kinase, putative
TraesCS5B01G457800.1	-4.10434	54	0.999878	1>2	7.5615e-05	0.00128468	Receptor-type tyrosine-protein phosphatase-like N
TraesCS2A01G000600.1	2.26303	25.3333	0.91673	2>1	0.0300612	1	Reductase 1
TraesCS6D01G142500.1	-2.72583	24.3333	0.979858	1>2	0.00780553	0.998288	Regulator of chromosome condensation (RCC1) family protein
TraesCS4A01G294400.1	2.83954	39	0.970775	2>1	0.0110789	0.999988	Regulatory protein NPR1
TraesCS4D01G017500.1	2.34239	38	0.973967	2>1	0.0100988	0.999939	Regulatory protein NPR1
TraesCS5A01G554600.1	4.13303	60.6667	0.99635	2>1	0.00150801	0.327704	Remorin
TraesCS2A01G199300.1	2.63227	26	0.979513	2>1	0.00794299	0.998577	Remorin
TraesCSU01G033600.1	2.10434	11	0.95138	2>1	0.0176093	1	Remorin
TraesCS4B01G393000.1	1.98935	33.6667	0.936303	2>1	0.0232292	1	Remorin
TraesCS2B01G226600.1	1.98658	26.6667	0.988326	2>1	0.00464457	0.933962	Remorin
TraesCS2D01G206900.1	1.74846	19.6667	0.961039	2>1	0.0145469	1	Remorin
TraesCS5A01G031300.1	-3.35755	24.6667	0.996233	1>2	0.00154914	0.340092	Replicase polyprotein 1a
TraesCS2A01G677600LC.1	-1.31093	39	0.925171	1>2	0.027409	1	Replication protein A 70 kDa DNA-binding subunit A
TraesCS5B01G299000.1	2.72662	39.3333	0.933938	2>1	0.0241431	1	Respiratory burst oxidase homolog
TraesCS2B01G582300.1	-1.88452	58.3333	0.997255	1>2	0.00116052	0.224596	Response regulator
TraesCS2D01G552200.1	-3.34529	149.667	0.999383	1>2	0.000302741	0.0218621	Response regulator
TraesCS1A01G444100.1	-3.71049	44.3333	0.973089	1>2	0.0103194	0.999957	Response regulator
TraesCS1B01G478600.1	-5.10329	89	0.999916	1>2	5.50621e-05	0.000495453	Response regulator
TraesCS5B01G385400.2	2.19265	8.33333	0.867988	2>1	0.0475953	1	Response regulator 22, putative
TraesCS7A01G137300.1	-1.71621	16	0.872477	1>2	0.0465303	1	Retrotransposon protein, putative, Ty3-gypsy subclass
TraesCS7A01G137700.1	-1.84327	29.3333	0.977178	1>2	0.00874751	0.999535	Retrotransposon protein, putative, Ty3-gypsy subclass
TraesCS3D01G017800LC.1	-1.1021	28.6667	0.939624	1>2	0.0219605	1	Retrovirus-related Pol polyprotein from transposon TNT 1-94
TraesCS4A01G339800LC.1	-1.97199	12.6667	0.928558	1>2	0.0261442	1	Retrovirus-related Pol polyprotein from transposon TNT 1-94
TraesCS4A01G457000LC.1	2.66297	5.33333	0.874658	2>1	0.0457319	1	Retrovirus-related Pol polyprotein from transposon TNT 1-94
TraesCS6D01G262900.1	2.98995	41.6667	0.997079	2>1	0.00121191	0.239771	Rho GDP-dissociation inhibitor 1
TraesCS6A01G282400.1	2.35548	46.6667	0.999139	2>1	0.000410476	0.0390446	Rho GDP-dissociation inhibitor 1
TraesCS6D01G260700.1	-1.29006	57.3333	0.862907	1>2	0.0493714	1	rho GTPase-activating gacO-like protein
TraesCS6A01G280500.1	-2.32193	41.3333	0.992069	1>2	0.00323221	0.772531	rho GTPase-activating gacO-like protein
TraesCS2B01G415300.1	-1.41871	27.3333	0.980598	1>2	0.00751711	0.997495	Rho GTPase-activating protein
TraesCS5A01G526000.1	2.569	174.333	0.885822	2>1	0.0416977	1	Rhomboid-like protein
TraesCS1B01G196600.1	1.7625	22.3333	0.938541	2>1	0.0223709	1	Rhomboid-like protein
TraesCS4A01G176100.1	1.40599	22	0.915553	2>1	0.0304767	1	Rhomboid-like protein
TraesCS4D01G136600.2	1.32193	39	0.988432	2>1	0.00459636	0.9308	Rhomboid-like protein
TraesCS2B01G419100.1	2.70044	7.33333	0.89826	2>1	0.0372744	1	Rhomboid-like protein
TraesCS3B01G430200.1	2.93289	48.6667	0.912133	2>1	0.0320824	1	Ribonuclease
TraesCS1D01G149800.1	-4.69116	49.6667	0.975867	1>2	0.00937728	0.999815	Ribonuclease
TraesCS4A01G214800.1	-3.20163	13.6667	0.99533	1>2	0.00196594	0.466375	Ribonuclease E inhibitor RraA/Dimethylmenaquinone methyltransferase
TraesCS2B01G289200.1	-1.03611	76	0.93522	1>2	0.0237505	1	Ribonuclease P/MRP protein subunit POP5
TraesCS4B01G171600.1	-1.31316	16.3333	0.879551	1>2	0.0440175	1	Ribosomal protein
TraesCS2B01G131900.1	-1.44294	91.6667	0.9806	1>2	0.00750208	0.997445	Ribosomal protein S8e/ribosomal biogenesis NSA2
TraesCS2D01G113600.1	-1.50886	483	0.998321	1>2	0.000743971	0.110295	Ribosomal protein S8e/ribosomal biogenesis NSA2
TraesCS5B01G043800.1	3.16993	8	0.864993	2>1	0.0487151	1	Ribosomal RNA small subunit methyltransferase G
TraesCS1B01G079000.1	-1.62253	192.667	0.994051	1>2	0.00255501	0.62773	Ribosome biogenesis regulatory protein-like protein
TraesCS6B01G266600.1	1.70671	40	0.910137	2>1	0.0328302	1	RING finger protein
TraesCS1A01G295900.1	3.54189	60.3333	0.991189	2>1	0.0035403	0.821869	Ring finger protein, putative
TraesCS7B01G061100.1	2.23095	44.3333	0.898278	2>1	0.0372429	1	Ring finger protein, putative
TraesCS3B01G328200.1	1.74723	11	0.898136	2>1	0.0373691	1	Ring finger protein, putative
TraesCS3B01G164700.1	3	7	0.873215	2>1	0.0463215	1	Ring finger protein, putative
TraesCS3A01G365100.1	1.63743	12.6667	0.915963	2>1	0.0302092	1	RING/FYVE/PHD zinc finger superfamily protein
TraesCS5A01G547400.1	3.60666	41	0.983526	2>1	0.00636396	0.989608	RING/U-box superfamily protein
TraesCS7D01G146300.1	3.42146	22.6667	0.99845	2>1	0.000684912	0.095824	RING/U-box superfamily protein
TraesCS5D01G232100.1	2.3599	20.6667	0.965164	2>1	0.0129583	1	RING/U-box superfamily protein
TraesCS7B01G047200.1	2.14886	26.3333	0.866049	2>1	0.048172	1	RING/U-box superfamily protein
TraesCS4B01G255400.1	1.6545	19.3333	0.945939	2>1	0.0197449	1	RING/U-box superfamily protein
TraesCS2A01G296600.1	-1.37851	16	0.90901	1>2	0.0331922	1	RING/U-box superfamily protein
TraesCS1B01G218700.1	-2.30743	26.3333	0.885666	1>2	0.0417643	1	RING/U-box superfamily protein
TraesCS1B01G242700.1	-2.70044	11	0.993682	1>2	0.00271477	0.666798	RING/U-box superfamily protein
TraesCS6B01G336900.1	-1.87447	8	0.912999	1>2	0.0316646	1	RING/U-box superfamily protein
TraesCS2A01G500500.1	2.66297	5.33333	0.907195	2>1	0.0340394	1	RING/U-box superfamily protein
TraesCS1D01G296300.1	3.09954	17.6667	0.957916	2>1	0.0155151	1	RING/U-box superfamily protein, putative
TraesCS1D01G230600.1	-3.39232	12.6667	0.957157	1>2	0.0157964	1	RING/U-box superfamily protein, putative
TraesCS5B01G560800.1	2.97728	36.6667	0.99227	2>1	0.00311839	0.751939	Ripening-related protein
TraesCS5B01G392900.1	1.98423	68	0.986761	2>1	0.00529128	0.965742	RNA binding family protein isoform 1
TraesCS5A01G387800.1	1.7828	103.333	0.997353	2>1	0.00111705	0.211897	RNA binding family protein isoform 1
TraesCS1D01G236300.1	1.50069	57.3333	0.973236	2>1	0.010268	0.999954	RNA binding protein
TraesCS3A01G473900.1	1.83007	7.66667	0.893438	2>1	0.0391499	1	RNA binding protein
TraesCS3A01G256000.1	-2.16993	14	0.976778	1>2	0.0089247	0.99964	RNA polymerase II transcriptional coactivator KELP
TraesCS2B01G413400LC.1	1.19162	75.3333	0.978657	2>1	0.00826712	0.999087	RNA-binding family protein, putative
TraesCS7B01G335300.1	5.36923	40.3333	0.977189	2>1	0.00873134	0.999524	RNA-binding protein
TraesCS2A01G190400.1	1.32193	40	0.945265	2>1	0.019867	1	RNA-binding protein
TraesCS2B01G264900LC.1	1.91754	8.33333	0.870376	2>1	0.0469867	1	RNA-binding protein Hfq
TraesCS3A01G152000.1	-1.07105	152.667	0.882355	1>2	0.0429351	1	RNA-binding protein pno1
TraesCS3D01G159900.1	-1.10953	151.667	0.962139	1>2	0.0140948	1	RNA-binding protein pno1
TraesCS2A01G408100.1	3.16993	8	0.978823	2>1	0.00818922	0.998983	Rop guanine nucleotide exchange factor, putative
TraesCS6A01G322200.1	1.74543	13.3333	0.889408	2>1	0.0406087	1	ROP uanine nucleotide exchange factor 10
TraesCS7A01G516300.1	4.44294	27.6667	0.969009	2>1	0.0116127	0.999995	Rotundifolia-like protein
TraesCS4D01G088800.1	3.774	105.667	0.995354	2>1	0.0019403	0.458835	Rpr4901.2
TraesCS4B01G091800.1	2.33442	31	0.992004	2>1	0.0032529	0.776146	Rpr4901.2
TraesCS1A01G277900.1	3.89077	27.6667	0.917882	2>1	0.0299147	1	rRNA N-glycosidase
TraesCS1D01G387400LC.1	2.89691	62.3333	0.97584	2>1	0.0093935	0.99982	rRNA N-glycosidase
TraesCS1A01G287000.1	1.78022	37.3333	0.947587	2>1	0.0190944	1	SacI domain-containing protein / WW domain-containing protein isoform 4
TraesCS2B01G418400.1	2.18442	117	0.991181	2>1	0.00355114	0.82344	S-adenosyl-L-methionine-dependent methyltransferases superfamily protein
TraesCS2A01G400300.1	2.15528	12.6667	0.886312	2>1	0.0415982	1	S-adenosyl-L-methionine-dependent methyltransferases superfamily protein
TraesCS2D01G397900.1	1.98205	179	0.950514	2>1	0.0180763	1	S-adenosyl-L-methionine-dependent methyltransferases superfamily protein
TraesCS5A01G226900.1	1.18117	60	0.964052	2>1	0.0133952	1	S-adenosyl-L-methionine-dependent methyltransferases superfamily protein
TraesCS2B01G384500.1	-2.18763	10.6667	0.942328	1>2	0.0210524	1	S-adenosyl-L-methionine-dependent methyltransferases superfamily protein, putative
TraesCS5B01G220000.1	-5.5157	119.333	0.996332	1>2	0.00151619	0.33017	S-adenosylmethionine decarboxylase proenzyme
TraesCS2A01G366000.1	-1.87679	100.667	0.995118	1>2	0.00206847	0.496279	Salt-induced protein
TraesCS4B01G287100.1	2.23266	12.3333	0.928854	2>1	0.0259809	1	SAUR-like auxin-responsive family protein
TraesCS4D01G285800.1	1.28011	13.3333	0.874841	2>1	0.0456973	1	SAUR-like auxin-responsive family protein
TraesCS2D01G494200.1	-4.61471	47	0.999442	1>2	0.000272731	0.0178425	SAUR-like auxin-responsive family protein
TraesCS2A01G494500.1	-3.16993	8	0.957499	1>2	0.0156661	1	SAUR-like auxin-responsive family protein
TraesCS2B01G522600.1	-3.05889	7.33333	0.93856	1>2	0.0223452	1	SAUR-like auxin-responsive family protein
TraesCS7A01G077000.1	3.55639	61	0.977702	2>1	0.0085211	0.999359	SAUR-like auxin-responsive protein family
TraesCS7D01G072600.1	2.9386	26.6667	0.915014	2>1	0.0307437	1	SAUR-like auxin-responsive protein family
TraesCS2A01G494400.1	-2.96347	11.3333	0.928322	1>2	0.0262532	1	SAUR-like auxin-responsive protein family
TraesCS7A01G468500.1	-3.32193	15	0.995898	1>2	0.0017584	0.404082	SAUR-like auxin-responsive protein family
TraesCS2B01G522200.1	-3.58496	11	0.974556	1>2	0.00991702	0.999919	SAUR-like auxin-responsive protein family
TraesCS2B01G522300.1	-4.1964	17.3333	0.886323	1>2	0.0415651	1	SAUR-like auxin-responsive protein family
TraesCS2D01G494100.1	-4.60486	23.3333	0.996663	1>2	0.00137772	0.28869	SAUR-like auxin-responsive protein family
TraesCS2A01G494300.1	-4.65535	80.6667	0.997536	1>2	0.00103138	0.187358	SAUR-like auxin-responsive protein family
TraesCS2D01G494000.1	-4.68182	24.6667	0.989754	1>2	0.00412014	0.891789	SAUR-like auxin-responsive protein family
TraesCS2B01G522400.1	-4.71425	33.6667	0.997482	1>2	0.00105999	0.195446	SAUR-like auxin-responsive protein family
TraesCS2A01G652500LC.1	-6.29155	77.3333	0.914834	1>2	0.0308624	1	SAUR-like auxin-responsive protein family
TraesCS6D01G104400.1	-1.70044	12	0.937097	1>2	0.0227602	1	SAUR-like auxin-responsive protein family, putative
TraesCS6B01G143400.1	-3.24793	11.3333	0.912259	1>2	0.0319631	1	SAUR-like auxin-responsive protein family, putative
TraesCS6A01G115700.1	-3.87447	13.6667	0.984405	1>2	0.00602491	0.984654	SAUR-like auxin-responsive protein family, putative
TraesCS6D01G104500.1	-4.2854	24.6667	0.99208	1>2	0.00322191	0.770712	SAUR-like auxin-responsive protein family, putative
TraesCS2B01G306500.1	4.21723	58.6667	0.99783	2>1	0.000929561	0.158875	SBP (S-ribonuclease-binding protein) family protein, putative
TraesCS2D01G287900.1	2.53605	88	0.999358	2>1	0.000323842	0.0249487	SBP (S-ribonuclease-binding protein) family protein, putative
TraesCS2A01G290000.1	2	35	0.993763	2>1	0.00267907	0.658288	SBP (S-ribonuclease-binding protein) family protein, putative
TraesCS5D01G484800.1	1.09583	69	0.968898	2>1	0.0116687	0.999995	SCAR family protein
TraesCS5A01G472100.1	1.03363	74	0.884767	2>1	0.0420315	1	SCAR family protein
TraesCS7B01G078300.1	4.29768	18.6667	0.899689	2>1	0.0368651	1	Scarecrow transcription factor family protein
TraesCS7A01G173000.1	4.14975	22.3333	0.933703	2>1	0.024301	1	Scarecrow transcription factor family protein
TraesCS7D01G174100.1	2.45943	18	0.965614	2>1	0.0128402	0.999999	Scarecrow transcription factor family protein
TraesCS3A01G360300.1	2.0259	70.6667	0.939343	2>1	0.0220117	1	Scarecrow transcription factor family protein
TraesCS4D01G136500.1	1.80735	11.6667	0.947431	2>1	0.0191424	1	Scarecrow transcription factor family protein
TraesCS2B01G228000.1	2.73697	5.66667	0.8946	2>1	0.0387659	1	Scarecrow transcription factor family protein
TraesCS2A01G664800LC.1	1.80069	25.6667	0.8871	2>1	0.0412	1	Sec14p-like phosphatidylinositol transfer family protein
TraesCS4A01G333600.1	-2.25239	21.3333	0.990121	1>2	0.00392644	0.871502	Sec14p-like phosphatidylinositol transfer family protein
TraesCS5B01G551900.1	-2.38904	29.6667	0.997536	1>2	0.00103848	0.18936	Sec14p-like phosphatidylinositol transfer family protein
TraesCS5D01G538500.1	-2.69459	34.6667	0.975072	1>2	0.00971984	0.999891	Sec14p-like phosphatidylinositol transfer family protein
TraesCS4B01G397900.1	2.16993	16.3333	0.991086	2>1	0.00360517	0.83113	senescence regulator (Protein of unknown function, DUF584)
TraesCS7D01G520300.1	1.29739	40.3333	0.906788	2>1	0.0341003	1	Senescence/dehydration-associated-like protein
TraesCS2D01G453600.1	1.84327	44	0.989931	2>1	0.00405171	0.884932	senescence-associated family protein (DUF581)
[truncated: 401 more rows]

## Sheet: 5 days after inoculation
Wheat genes differentially expressed in base tissue at 5 days after inoculation with Claviceps purpurea.
annotation	log2fc	absdiff	Likelihood	ordering	FDR.DE	FWER.DE	Identity
TraesCS1D01G250600.1	-2.80735	6	0.911968	1>2	0.0315419	1	1-(5-phosphoribosyl)-5-[(5-phosphoribosylamino)methylideneamino] imidazole-4-carboxamide isomerase
TraesCS1B01G261600.1	-3.24793	8.5	0.980927	1>2	0.00788313	0.999997	1-(5-phosphoribosyl)-5-[(5-phosphoribosylamino)methylideneamino] imidazole-4-carboxamide isomerase
TraesCS4B01G278000.1	-2.62244	65.3333	0.970308	1>2	0.0115102	1	1,2-dihydroxy-3-keto-5-methylthiopentene dioxygenase
TraesCS2A01G293400.2	-3.16993	8	0.961653	1>2	0.0143238	1	1,4-alpha-glucan-branching enzyme
TraesCS2D01G150600.1	-1.58496	13.3333	0.883667	1>2	0.0411611	1	10 kDa chaperonin
TraesCS5D01G219500.1	-1.90689	16.5	0.948526	1>2	0.0188772	1	10 kDa chaperonin
TraesCS2B01G171400.1	-2.58496	23.3333	0.961321	1>2	0.0145506	1	10 kDa chaperonin
TraesCS7D01G405500.1	-1.90689	12.8333	0.92339	1>2	0.0277473	1	12-oxophytodienoate reductase
TraesCS7A01G174700.1	3.80735	13	0.928509	2>1	0.0259554	1	12-oxophytodienoate reductase-like protein
TraesCS5A01G535400.1	-3.70044	12	0.982291	1>2	0.00743604	0.999989	14 kDa proline-rich protein DC2.15
TraesCS4B01G367400.1	-4.30117	43.6667	0.998472	1>2	0.000951323	0.154246	14 kDa proline-rich protein DC2.15
TraesCS4D01G359900.1	-5.51232	104.167	0.999211	1>2	0.000457354	0.0252934	14 kDa proline-rich protein DC2.15
TraesCS4D01G360100.1	-2.80735	6	0.869384	1>2	0.0462071	1	14 kDa proline-rich protein DC2.15
TraesCS4B01G045500.2	-2.20217	141.667	0.953627	1>2	0.0171387	1	14-3-3 protein
TraesCS3D01G055500.1	-2.36923	25	0.881366	1>2	0.041927	1	14-3-3 protein
TraesCS4A01G268700.1	-2.47805	10.6667	0.981888	1>2	0.00757216	0.999992	14-3-3 protein
TraesCS7B01G183800.1	-2.58496	18.3333	0.988518	1>2	0.00506425	0.996875	14-3-3 protein
TraesCS2D01G394200.1	4.64386	24	0.963902	2>1	0.0136578	1	1-aminocyclopropane-1-carboxylate synthase
TraesCS2B01G414800.1	3.90689	14	0.996941	2>1	0.00170282	0.496031	1-aminocyclopropane-1-carboxylate synthase
TraesCS2A01G396400.1	3.76081	18.8333	0.995582	2>1	0.00220711	0.694151	1-aminocyclopropane-1-carboxylate synthase
TraesCS4A01G422900.1	-2.16993	7	0.886264	1>2	0.0402441	1	1-aminocyclopropane-1-carboxylate synthase
TraesCS7A01G066400.1	-2.90689	6.5	0.916494	1>2	0.0302117	1	1-aminocyclopropane-1-carboxylate synthase
TraesCS3A01G001700.1	-2.16993	8.16667	0.914471	1>2	0.0308384	1	1-deoxy-D-xylulose 5-phosphate reductoisomerase
TraesCS5A01G030800.1	-1.77259	14.5	0.903911	1>2	0.0340085	1	1-deoxy-D-xylulose 5-phosphate synthase 1
TraesCS5A01G291500.1	-1.8413	15.5	0.92869	1>2	0.025886	1	1-deoxy-D-xylulose 5-phosphate synthase 1
TraesCS5D01G299000.1	-2.02554	14.3333	0.952258	1>2	0.0175728	1	1-deoxy-D-xylulose 5-phosphate synthase 1
TraesCS5A01G374500.1	-2.58496	28.3333	0.970372	1>2	0.0114924	1	1-deoxy-D-xylulose 5-phosphate synthase 1
TraesCS5B01G030400.1	-3.39232	19	0.997858	1>2	0.00123721	0.278817	1-deoxy-D-xylulose 5-phosphate synthase 1
TraesCS7A01G263300.1	-3.58496	22	0.996441	1>2	0.00191259	0.587144	1-deoxy-D-xylulose 5-phosphate synthase 1
TraesCS6D01G223400LC.1	3.01594	53.1667	0.981652	2>1	0.00766142	0.999994	1-deoxy-D-xylulose-5-phosphate synthase
TraesCS3B01G224000.1	-2.39855	47	0.9827	1>2	0.007281	0.999983	2,3,4,5-tetrahydropyridine-2,6-dicarboxylate N-acetyltransferase
TraesCS2D01G148200.1	-2.49643	32.5	0.913943	1>2	0.0310203	1	2,3,4,5-tetrahydropyridine-2,6-dicarboxylate N-acetyltransferase
TraesCS2B01G169200.1	-2.75489	26.8333	0.979216	1>2	0.00837168	0.999999	2,3,4,5-tetrahydropyridine-2,6-dicarboxylate N-acetyltransferase
TraesCS2A01G144200.1	-2.822	14.1667	0.989312	1>2	0.00478002	0.994477	2,3,4,5-tetrahydropyridine-2,6-dicarboxylate N-acetyltransferase
TraesCS3D01G199500.1	-2.90689	15.1667	0.98991	1>2	0.00457042	0.991698	2,3,4,5-tetrahydropyridine-2,6-dicarboxylate N-acetyltransferase
TraesCS3B01G373000.1	-1.86625	63.5	0.920627	1>2	0.0285889	1	2,3-bisphosphoglycerate-independent phosphoglycerate mutase
TraesCS3D01G334500.1	-2.44123	42.8333	0.872229	1>2	0.0451106	1	2,3-bisphosphoglycerate-independent phosphoglycerate mutase
TraesCS7B01G237100.1	-3.08746	7.5	0.861601	1>2	0.04889	1	2,3-bisphosphoglycerate-independent phosphoglycerate mutase
TraesCS5A01G095900.1	-3.24793	8.5	0.973304	1>2	0.0103742	1	2,3-bisphosphoglycerate-independent phosphoglycerate mutase
TraesCS2A01G039200.1	-3	14	0.990768	1>2	0.0041694	0.982535	23S rRNA (Uracil-5-)-methyltransferase
TraesCS2D01G087900.1	-1.6845	36.1667	0.885851	1>2	0.0403497	1	26S protease regulatory subunit
TraesCS2B01G105700.1	-1.70598	30.1667	0.868899	1>2	0.0464312	1	26S protease regulatory subunit
TraesCS4D01G190600.1	-1.79909	20.6667	0.925412	1>2	0.0271496	1	26S protease regulatory subunit
TraesCS6D01G326400.1	-1.98489	35.5	0.916513	1>2	0.0301968	1	26S protease regulatory subunit
TraesCS7D01G375500.1	-2.15433	35.6667	0.958924	1>2	0.0153039	1	26S protease regulatory subunit
TraesCS4B01G189200.1	-3.72792	24.5	0.996737	1>2	0.00178807	0.534358	26S protease regulatory subunit
TraesCS2A01G086400.1	-2.24793	7.5	0.897576	1>2	0.0362615	1	26S protease regulatory subunit
TraesCS2B01G499600.1	-2.36257	9.66667	0.958824	1>2	0.0153146	1	26S protease regulatory subunit
TraesCS6B01G207100.1	-2.42146	20.3333	0.98691	1>2	0.0057178	0.999222	26S protease regulatory subunit, putative
TraesCS5D01G543600.1	-2.16993	16.3333	0.948612	1>2	0.0188414	1	26S proteasome non-ATPase regulatory subunit
TraesCS5A01G224200.1	-3.08746	7.5	0.945642	1>2	0.0200443	1	26S proteasome non-ATPase regulatory subunit 9
TraesCS2B01G361900.1	-1.72514	37.6667	0.917991	1>2	0.029722	1	26S proteasome non-atpase regulatory subunit, putative
TraesCS6A01G212300.1	-2.42146	10.1667	0.975384	1>2	0.00961501	1	26S proteasome non-atpase regulatory subunit, putative
TraesCS6B01G242700.1	-3.51096	34.6667	0.995797	1>2	0.00210869	0.660769	26S proteasome non-atpase regulatory subunit, putative
TraesCS2A01G320800.1	-2.80735	6	0.89103	1>2	0.0383752	1	26S proteasome non-atpase regulatory subunit, putative
TraesCS2B01G285600.1	-3.13516	18.1667	0.995664	1>2	0.0021824	0.685969	26S proteasome non-ATPase regulatory subunit-like protein
TraesCS5A01G335200.1	-2.16993	11.6667	0.954641	1>2	0.016858	1	26S proteasome regulatory subunit
TraesCS3D01G187900.1	-2.39232	39.6667	0.919727	1>2	0.0289997	1	26S proteasome regulatory subunit
TraesCS3A01G183700.1	-2.44057	31	0.933651	1>2	0.0240933	1	26S proteasome regulatory subunit
TraesCS1D01G199700.1	-2.26946	17.8333	0.976555	1>2	0.00932221	1	26S proteasome regulatory subunit family protein
TraesCS1A01G196300.1	-1.96347	9.66667	0.917638	1>2	0.0297811	1	26S proteasome regulatory subunit family protein
TraesCS3A01G291700.1	-3.58496	11	0.993586	1>2	0.00311204	0.903559	28 kDa heat-and acid-stable phosphoprotein, putative
TraesCS1D01G155800.1	-2.90689	6.5	0.927435	1>2	0.0262212	1	28S ribosomal protein S29, mitochondrial
TraesCS5A01G241400LC.1	2.41504	6.5	0.965402	2>1	0.0130757	1	2Fe-2S ferredoxin-like superfamily protein
TraesCS6D01G300600.1	3.66297	17.5	0.993647	2>1	0.00309006	0.90042	2-oxoglutarate (2OG) and Fe(II)-dependent oxygenase superfamily protein
TraesCS4D01G079900.1	3.02975	14.3333	0.989399	2>1	0.00475824	0.994235	2-oxoglutarate (2OG) and Fe(II)-dependent oxygenase superfamily protein
TraesCS4D01G457100LC.1	-2.5325	11.1667	0.98404	1>2	0.00679536	0.999941	2-oxoglutarate (2OG) and Fe(II)-dependent oxygenase superfamily protein
TraesCS7D01G432800.1	-2.97982	62	0.911413	1>2	0.031681	1	2-oxoglutarate (2OG) and Fe(II)-dependent oxygenase superfamily protein
TraesCS4B01G563700LC.1	-3.58496	11	0.99214	1>2	0.00366373	0.958896	2-oxoglutarate (2OG) and Fe(II)-dependent oxygenase superfamily protein
TraesCS7B01G342400.1	-4.64797	56.1667	0.998127	1>2	0.00114101	0.235335	2-oxoglutarate (2OG) and Fe(II)-dependent oxygenase superfamily protein
TraesCS3A01G194300.1	-2.23704	8.66667	0.95754	1>2	0.0157474	1	2-oxoglutarate (2OG) and Fe(II)-dependent oxygenase superfamily protein
TraesCS7A01G443600.1	-2.80735	6	0.926701	1>2	0.0265445	1	2-oxoglutarate (2OG) and Fe(II)-dependent oxygenase superfamily protein
TraesCS4A01G378300.1	-2.24793	7.5	0.89542	1>2	0.0371336	1	2-oxoglutarate (2OG) and Fe(II)-dependent oxygenase-like protein
TraesCS2D01G076900.1	-1.88982	15.3333	0.885779	1>2	0.0403673	1	2-oxoglutarate dehydrogenase E1 component family protein
TraesCS2A01G284400.1	-2.41504	26	0.97904	1>2	0.00846182	0.999999	2-oxoglutarate dehydrogenase E1 component family protein
TraesCS2B01G301400.2	-2.90689	15.1667	0.995205	1>2	0.00239666	0.75266	2-oxoglutarate dehydrogenase E1 component family protein
TraesCS7B01G199700.1	-3.52356	10.5	0.993298	1>2	0.00322686	0.918683	2-oxoglutarate/malate translocator, chloroplastic
TraesCS7D01G283000.1	-3.08746	7.5	0.935273	1>2	0.0234779	1	2-oxoglutarate/malate translocator, chloroplastic
TraesCS7A01G285000.1	-3.24793	8.5	0.975653	1>2	0.00953245	1	2-oxoglutarate/malate translocator, chloroplastic
TraesCS6B01G267600.1	-3.52356	10.5	0.991099	1>2	0.00401775	0.977246	3,5-epimerase/4-reductase
TraesCS6A01G257500.1	-3.80735	13	0.98454	1>2	0.00668762	0.999922	3,5-epimerase/4-reductase
TraesCS6A01G041000.1	-2.80735	6	0.883753	1>2	0.0411256	1	30S ribosomal protein S1
TraesCS4D01G181000.1	-3.32193	9	0.897358	1>2	0.0363451	1	30S ribosomal protein S1
TraesCS4B01G179400.1	-3.39232	9.5	0.922675	1>2	0.0279059	1	30S ribosomal protein S1
TraesCS5A01G032000.1	-2.23897	42.1667	0.871001	1>2	0.0456293	1	30S ribosomal protein S10
TraesCS1A01G403400.1	-2.30743	13.1667	0.980247	1>2	0.0080694	0.999998	30S ribosomal protein S10
TraesCS5D01G040400.1	-2.37346	15.3333	0.984661	1>2	0.00665026	0.999915	30S ribosomal protein S10
TraesCS4A01G417400.1	-3.22683	80.8333	0.986599	1>2	0.0058717	0.99945	30S ribosomal protein S10
TraesCS3D01G055900LC.1	-3.30117	20.6667	0.99349	1>2	0.00316921	0.91136	30S ribosomal protein S10
TraesCS2A01G485400.1	-3.66928	105.5	0.982887	1>2	0.0072073	0.999979	30S ribosomal protein S10
TraesCS5B01G048200LC.1	-4.35755	19.5	0.998887	1>2	0.000681162	0.0665103	30S ribosomal protein S10
TraesCS2A01G295600.1	-1.822	11.8333	0.902232	1>2	0.0347064	1	30S ribosomal protein S11
TraesCS7B01G355300.1	-2.16993	23.3333	0.941755	1>2	0.0214255	1	30S ribosomal protein S11
TraesCS2B01G312000.1	-2.50553	21.8333	0.977564	1>2	0.00897305	1	30S ribosomal protein S11
TraesCS2A01G575400.1	-2.58496	16.6667	0.960911	1>2	0.0146952	1	30S ribosomal protein S11
TraesCS7A01G644800LC.1	-3.51096	34.6667	0.998288	1>2	0.00105681	0.197444	30S ribosomal protein S11
TraesCS7D01G607200LC.1	-4.0045	50.1667	0.996297	1>2	0.00194928	0.601945	30S ribosomal protein S11
TraesCS1A01G288800.1	-2.42146	20.3333	0.971007	1>2	0.0112705	1	30S ribosomal protein S12
TraesCS3B01G385700.1	-2.54649	30.6667	0.908773	1>2	0.0324337	1	30S ribosomal protein S12
TraesCS3D01G347100.1	-2.63559	24.3333	0.98917	1>2	0.00484017	0.995097	30S ribosomal protein S12
TraesCS1B01G525100LC.1	-2.848	20.6667	0.988936	1>2	0.00491174	0.99575	30S ribosomal protein S12
TraesCS1D01G287800.1	-3.16993	26.6667	0.995733	1>2	0.00214147	0.672106	30S ribosomal protein S12
TraesCS5D01G486500.1	-2.80735	6	0.890379	1>2	0.0388755	1	30S ribosomal protein S12
TraesCS5A01G434200.1	-2.04793	38.6667	0.955459	1>2	0.0165468	1	30S ribosomal protein S13
TraesCS5D01G442100.1	-2.5502	34	0.973667	1>2	0.0102544	1	30S ribosomal protein S13
TraesCS2B01G539700.1	-3.04439	43.5	0.960049	1>2	0.0148824	1	30S ribosomal protein S13
TraesCS5B01G437200.1	-3.05009	55.8333	0.915097	1>2	0.0307328	1	30S ribosomal protein S13
TraesCS7A01G469100.2	-3.85798	13.5	0.983739	1>2	0.00690509	0.999955	30S ribosomal protein S13
TraesCS7B01G370800.1	-2.45943	9	0.955939	1>2	0.0163703	1	30S ribosomal protein S13
TraesCS4A01G457400.1	-2.80735	6	0.878861	1>2	0.042949	1	30S ribosomal protein S13
TraesCS7D01G456600.1	-3.16993	8	0.963546	1>2	0.0137874	1	30S ribosomal protein S13
TraesCS4D01G039100.1	-2.90689	6.5	0.946733	1>2	0.0195835	1	30S ribosomal protein S13, putative, expressed
TraesCS5A01G105800.1	-2.81378	128.667	0.980297	1>2	0.0080549	0.999998	30S ribosomal protein S14 type Z
TraesCS5D01G417000.1	-2.92057	46	0.922626	1>2	0.0279348	1	30S ribosomal protein S14 type Z
TraesCS2A01G406200LC.1	-2.9542	13.5	0.937586	1>2	0.0226701	1	30S ribosomal protein S14 type Z
TraesCS5B01G107700.1	-4.88264	28.5	0.9987	1>2	0.000834448	0.111792	30S ribosomal protein S14 type Z
TraesCS5A01G407100.1	-5.08746	33	0.999426	1>2	0.000371399	0.0151153	30S ribosomal protein S14 type Z
TraesCS6A01G368900.1	-2.23704	8.66667	0.945111	1>2	0.0202748	1	30S ribosomal protein S15
TraesCS6B01G404900.1	-2.39232	8.5	0.93341	1>2	0.024174	1	30S ribosomal protein S15
TraesCS5B01G275300.1	-2.39232	14.1667	0.980678	1>2	0.00794714	0.999997	30S ribosomal protein S16
TraesCS5D01G283300.1	-4.39232	20	0.998965	1>2	0.000637876	0.0564151	30S ribosomal protein S16
TraesCS6A01G231200.1	-2.54844	16.1667	0.990751	1>2	0.00417987	0.982856	30S ribosomal protein S17
TraesCS2B01G443000.1	-2.90689	30.3333	0.946834	1>2	0.0194868	1	30S ribosomal protein S17
TraesCS2D01G421300.1	-3.06736	41.8333	0.990062	1>2	0.00452295	0.990909	30S ribosomal protein S17
TraesCS5A01G443700.1	-2.3505	34.1667	0.90458	1>2	0.0338462	1	30S ribosomal protein S19
TraesCS2D01G246000.1	-2.5025	28	0.985177	1>2	0.00645899	0.999863	30S ribosomal protein S19
TraesCS5B01G448100.1	-2.6845	38	0.989457	1>2	0.00474198	0.994048	30S ribosomal protein S19
TraesCS2A01G245900.1	-3.34971	165.5	0.9975	1>2	0.0014286	0.367165	30S ribosomal protein S19
TraesCS2B01G374600LC.1	-3.39232	19	0.994438	1>2	0.00275483	0.841742	30S ribosomal protein S19
TraesCS6B01G196600.1	3.05889	7.33333	0.9868	2>1	0.00575928	0.999291	30S ribosomal protein S19
TraesCS2A01G172000.1	-3.09398	32.6667	0.978149	1>2	0.00878023	1	30S ribosomal protein S3
TraesCS2D01G179300.1	-3.09592	25.1667	0.993594	1>2	0.00310763	0.902937	30S ribosomal protein S3
TraesCS7B01G198400.1	-3.33985	109.5	0.985739	1>2	0.00622981	0.999762	30S ribosomal protein S3
TraesCS3A01G107800.1	-3.38014	160	0.961444	1>2	0.0144475	1	30S ribosomal protein S3
TraesCS7D01G291300.1	-4.66469	89.3333	0.999196	1>2	0.000474675	0.0276251	30S ribosomal protein S3
TraesCS2B01G183500.1	-2.79796	43.6667	0.965093	1>2	0.0131935	1	30S ribosomal protein S4
TraesCS5B01G112200.1	-2.98185	138	0.872041	1>2	0.0452772	1	30S ribosomal protein S4
TraesCS5A01G104000.1	-3.6231	105.667	0.980655	1>2	0.00795428	0.999997	30S ribosomal protein S4
TraesCS2D01G164100.1	-3.822	92	0.99758	1>2	0.00137754	0.34328	30S ribosomal protein S4
TraesCS5B01G468500.1	-2.25239	21.3333	0.957365	1>2	0.0158776	1	30S ribosomal protein S5
TraesCS3B01G376600.1	-2.79647	37.6667	0.982787	1>2	0.00722071	0.99998	30S ribosomal protein S5
TraesCS7B01G435700.1	-2.80735	12	0.988577	1>2	0.0050303	0.996651	30S ribosomal protein S5
TraesCS3A01G366100.1	-3.21175	46.8333	0.958426	1>2	0.0154222	1	30S ribosomal protein S5
TraesCS3D01G338200.1	-3.42626	19.5	0.991491	1>2	0.00386235	0.970403	30S ribosomal protein S5
TraesCS5A01G458900.1	-3.67243	109.667	0.99835	1>2	0.0010079	0.176869	30S ribosomal protein S5
TraesCS5D01G470000.1	-4.83289	91.6667	0.999734	1>2	0.000114137	0.00102681	30S ribosomal protein S5
TraesCS7A01G519600.1	-3.24793	8.5	0.978271	1>2	0.00874965	1	30S ribosomal protein S5
TraesCS3B01G100800.1	-2.35837	59.1667	0.971696	1>2	0.0109427	1	30S ribosomal protein S7
TraesCS3A01G085600.1	-3.25399	71.1667	0.991544	1>2	0.00384188	0.969375	30S ribosomal protein S7
TraesCS3D01G085600.1	-3.88264	82.5	0.999163	1>2	0.000502544	0.0316605	30S ribosomal protein S7
TraesCS3A01G355900.1	-3.24031	112.667	0.888648	1>2	0.0395307	1	30S ribosomal protein S8, putative
TraesCS3D01G349900.1	-3.33039	102.667	0.992337	1>2	0.00357672	0.952693	30S ribosomal protein S8, putative
TraesCS1B01G295700.1	-3.58496	11	0.991381	1>2	0.0038881	0.971649	30S ribosomal protein S8, putative
TraesCS1D01G285300.1	-3.85798	13.5	0.997279	1>2	0.00154199	0.420953	30S ribosomal protein S8, putative
TraesCS1A01G286300.1	-4.72792	25.5	0.994764	1>2	0.00259917	0.806568	30S ribosomal protein S8, putative
TraesCS4A01G190200.1	-1.74846	19.6667	0.876247	1>2	0.04373	1	30S ribosomal protein S9
TraesCS4A01G190500.1	-2.60881	51	0.882783	1>2	0.0415161	1	30S ribosomal protein S9
TraesCS2A01G131800.1	-2.65535	17.6667	0.950883	1>2	0.0180373	1	30S ribosomal protein S9
TraesCS4B01G129400.1	-2.66903	44.6667	0.96414	1>2	0.0135684	1	30S ribosomal protein S9
TraesCS5B01G141700.1	-2.72247	18.6667	0.992301	1>2	0.00359115	0.953775	30S ribosomal protein S9
TraesCS4B01G129600.1	-2.75489	30.6667	0.985647	1>2	0.00630776	0.999802	30S ribosomal protein S9
TraesCS2B01G154400.1	-2.7866	19.6667	0.99571	1>2	0.00215374	0.676299	30S ribosomal protein S9
TraesCS4D01G122900.1	-3.75489	12.5	0.993093	1>2	0.00328592	0.925596	30S ribosomal protein S9
TraesCS5A01G142900.1	-3.822	30.6667	0.99847	1>2	0.000954594	0.15554	30S ribosomal protein S9
TraesCS2D01G133900.1	-2.23704	8.66667	0.953723	1>2	0.017116	1	30S ribosomal protein S9
TraesCS5D01G149100.1	-3.08746	7.5	0.959509	1>2	0.0151558	1	30S ribosomal protein S9
TraesCS6B01G121300.1	-1.94753	6.66667	0.880988	1>2	0.0420702	1	3'-5' ssDNA/RNA exonuclease TatD
TraesCS1B01G788400LC.1	-2.09954	15.3333	0.963581	1>2	0.0137474	1	3'-5'-exoribonuclease family protein
TraesCS5A01G357700.1	-2.23704	8.66667	0.88638	1>2	0.040209	1	37S ribosomal protein mrp10, mitochondrial
TraesCS6B01G488500LC.1	-2.80735	6	0.903821	1>2	0.0341868	1	39S ribosomal protein L41, mitochondrial
TraesCS7B01G142500.1	-3.90689	14	0.993269	1>2	0.00323137	0.91923	3-hydroxy-3-methylglutaryl coenzyme A reductase
TraesCS2B01G400300.1	-2.23704	17.3333	0.983151	1>2	0.00711428	0.999974	3-hydroxyacyl-[acyl-carrier-protein] dehydratase FabZ
TraesCS2A01G383100.1	-3.75489	12.5	0.99514	1>2	0.00242556	0.760901	3-hydroxyacyl-[acyl-carrier-protein] dehydratase FabZ
TraesCS2D01G379400.1	-4.12928	16.5	0.998414	1>2	0.000974267	0.163386	3-hydroxyacyl-[acyl-carrier-protein] dehydratase FabZ
TraesCS4B01G270800.1	3.22239	8.33333	0.871426	2>1	0.0455364	1	3-hydroxybenzoate 6-hydroxylase
TraesCS4A01G034500.1	2.9386	6.66667	0.920134	2>1	0.0287943	1	3-hydroxybenzoate 6-hydroxylase
TraesCS4D01G270000.1	4	30	0.971402	2>1	0.011049	1	3-hydroxybenzoate 6-hydroxylase 1
TraesCS6A01G148400.1	-3	7	0.948289	1>2	0.0189609	1	3-hydroxyisobutyrate dehydrogenase, putative
TraesCS1D01G213600.1	-2.70044	5.5	0.879859	1>2	0.0425538	1	3-hydroxyisobutyryl-CoA hydrolase-like protein
TraesCS1A01G116900.1	-2.86507	14.6667	0.99253	1>2	0.00350014	0.946574	3-isopropylmalate dehydratase large subunit
TraesCS2B01G609800.1	-3.07039	24.6667	0.997358	1>2	0.00149848	0.400371	3-isopropylmalate dehydrogenase
TraesCS2A01G577600.1	-4	15	0.994558	1>2	0.00270003	0.829943	3-isopropylmalate dehydrogenase
TraesCS4B01G419000LC.1	4.24793	18	0.994593	2>1	0.00267489	0.824307	3-ketoacyl-CoA synthase
TraesCS6B01G207000.1	-2.6893	18.1667	0.973944	1>2	0.0101526	1	3-ketoacyl-CoA synthase
TraesCS5B01G309800.1	-1.90689	9.16667	0.89378	1>2	0.0376742	1	3-ketoacyl-CoA synthase
TraesCS5D01G195500.1	-2.70044	5.5	0.894616	1>2	0.0374033	1	3-ketoacyl-CoA synthase
TraesCS1D01G414600.1	-2.90689	6.5	0.919868	1>2	0.0289557	1	3-ketoacyl-CoA synthase
TraesCS5A01G169400.1	-3.00643	32.8333	0.952134	1>2	0.0176188	1	3-ketoacyl-CoA thiolase
TraesCS4B01G001500.1	-3.24793	8.5	0.975848	1>2	0.00947497	1	3-N-debenzoyl-2-deoxytaxol N-benzoyltransferase
TraesCS7D01G161500.1	-2.09954	30.6667	0.914593	1>2	0.0308081	1	3-oxoacyl-[acyl-carrier-protein] synthase
TraesCS2B01G194700.1	-2.12102	11.1667	0.923578	1>2	0.02769	1	3-oxoacyl-[acyl-carrier-protein] synthase
TraesCS7B01G065500.1	-2.6845	25.3333	0.991731	1>2	0.00380143	0.967243	3-oxoacyl-[acyl-carrier-protein] synthase
TraesCS2B01G549400.1	-2.86507	14.6667	0.992865	1>2	0.00338248	0.935815	3-oxoacyl-[acyl-carrier-protein] synthase 3
TraesCS7B01G144400.1	-3	7	0.951969	1>2	0.0176651	1	3-oxoacyl-reductase
TraesCS2D01G440400.2	-1.92892	12.1667	0.858775	1>2	0.0499887	1	3-phosphoshikimate 1-carboxyvinyltransferase
TraesCS5B01G458000.1	-2.16993	11.6667	0.957032	1>2	0.0159646	1	3-phosphoshikimate 1-carboxyvinyltransferase
TraesCS5D01G454700.1	-3.64386	11.5	0.994509	1>2	0.00271267	0.832719	3-phosphoshikimate 1-carboxyvinyltransferase
TraesCS5D01G450600.1	-3.90689	14	0.996456	1>2	0.00190544	0.584191	3-phosphoshikimate 1-carboxyvinyltransferase
TraesCS3D01G232600.1	-2.70044	11	0.983489	1>2	0.00698936	0.999964	3R-hydroxymyristoyl-dehydratase-hydroxymyristoyl ACP dehydrase isoform 1
TraesCS3B01G200600.1	-2.90689	6.5	0.91587	1>2	0.0305538	1	40S ribosomal protein
TraesCS3B01G854800LC.1	-2.13637	32.8333	0.900811	1>2	0.0350841	1	40S ribosomal protein S10
TraesCS2A01G302600.1	-2.16993	29.1667	0.943699	1>2	0.0207143	1	40S ribosomal protein S10
TraesCS1A01G479600LC.1	-2.65535	17.6667	0.990595	1>2	0.00429405	0.98605	40S ribosomal protein S10
TraesCS3D01G628600LC.1	-2.96743	31.8333	0.994764	1>2	0.00259498	0.80555	40S ribosomal protein S10
TraesCS3A01G690400LC.1	-3.63807	38.1667	0.998778	1>2	0.000772199	0.091351	40S ribosomal protein S10
TraesCS2D01G301300.1	-5.24793	37	0.999656	1>2	0.000196932	0.00295004	40S ribosomal protein S10
TraesCS2B01G318500.1	-3.45943	10	0.985354	1>2	0.0064042	0.999844	40S ribosomal protein S10
TraesCS5D01G431700.1	-2.24793	127.5	0.899963	1>2	0.0353653	1	40S ribosomal protein S12
TraesCS2A01G228800.1	-2.58496	28.3333	0.935421	1>2	0.0233848	1	40S ribosomal protein S12
TraesCS2B01G262700.1	-2.70834	25.8333	0.889276	1>2	0.0393234	1	40S ribosomal protein S12
TraesCS2D01G237800.1	-2.98489	41.5	0.99581	1>2	0.00210459	0.659337	40S ribosomal protein S12
TraesCS5B01G425100.1	-3.62936	166.833	0.998749	1>2	0.000793701	0.09808	40S ribosomal protein S12
TraesCS2A01G184000.1	-2.30743	13.1667	0.978427	1>2	0.00867343	1	40S ribosomal protein S13
TraesCS7B01G217300.1	-2.58496	16.6667	0.980051	1>2	0.00814214	0.999998	40S ribosomal protein S13
TraesCS7D01G313200.1	-2.8437	28.8333	0.993952	1>2	0.00293217	0.875432	40S ribosomal protein S13
TraesCS7A01G316800.1	-3.24793	17	0.996515	1>2	0.00187693	0.572308	40S ribosomal protein S13
TraesCS7D01G313300.1	-3.54844	35.6667	0.996069	1>2	0.00201481	0.627111	40S ribosomal protein S13
TraesCS7A01G316200.1	-3.86507	31.6667	0.997575	1>2	0.00138097	0.344872	40S ribosomal protein S13
TraesCS1D01G156400.2	-2.42146	20.3333	0.972239	1>2	0.0107407	1	40S ribosomal protein S17, putative, expressed
TraesCS1B01G174800.1	-3.24793	59.5	0.993745	1>2	0.00304637	0.893921	40S ribosomal protein S17, putative, expressed
TraesCS1A01G159100.1	-4.12928	16.5	0.998382	1>2	0.000991114	0.17009	40S ribosomal protein S17, putative, expressed
TraesCS5D01G174600.1	-3.10852	50.8333	0.986342	1>2	0.00599014	0.999581	40S ribosomal protein S19
TraesCS4A01G139600.1	-3.26303	200.667	0.870206	1>2	0.0458897	1	40S ribosomal protein S21
TraesCS4B01G154700.1	-3.66025	135.833	0.986578	1>2	0.00589531	0.999479	40S ribosomal protein S21
TraesCS2A01G115100.1	-4.08746	16	0.997936	1>2	0.00120994	0.266528	40S ribosomal protein S21
TraesCS2D01G115900.1	-3	7	0.949957	1>2	0.0183085	1	40S ribosomal protein S21
TraesCS6B01G234000.1	-2.06301	14.8333	0.946882	1>2	0.0194747	1	40S ribosomal protein S24
TraesCS7D01G366400.1	-3.20945	49.5	0.994504	1>2	0.0027211	0.834552	40S ribosomal protein S24
TraesCS7B01G271400.1	-3.55897	50.3333	0.997872	1>2	0.00123377	0.277269	40S ribosomal protein S24
TraesCS7A01G356300.1	-3.85345	148	0.97773	1>2	0.00891093	1	40S ribosomal protein S24
TraesCS7B01G407300.1	-3.36923	84	0.945774	1>2	0.0199472	1	40S ribosomal protein S25
TraesCS7D01G487600.1	-2.16993	16.3333	0.937836	1>2	0.0225265	1	40S ribosomal protein S25, putative
TraesCSU01G113100LC.1	-2.30117	18.3333	0.965944	1>2	0.0128508	1	40S ribosomal protein S25, putative
TraesCS4B01G008900.1	-3.45943	20	0.997335	1>2	0.00150526	0.403558	40S ribosomal protein S25, putative
TraesCS7A01G710000LC.1	-3.6105	52.3333	0.99358	1>2	0.00311645	0.904178	40S ribosomal protein S25, putative
TraesCS4A01G307100.1	-2.23704	8.66667	0.947041	1>2	0.0194384	1	40S ribosomal protein S25, putative
TraesCS5B01G481800.1	-2.73637	115.167	0.888008	1>2	0.0397559	1	40S ribosomal protein S26
TraesCS5A01G469300.1	-3.42884	127	0.945384	1>2	0.0201655	1	40S ribosomal protein S26
TraesCS5D01G576800LC.1	-3.80219	43.1667	0.996366	1>2	0.00193084	0.594556	40S ribosomal protein S26
TraesCS4B01G082600.1	-1.86507	24.6667	0.8829	1>2	0.0414629	1	40S ribosomal protein S27
TraesCS7D01G488700.1	-2.88393	80.8333	0.912239	1>2	0.0314494	1	40S ribosomal protein S27
TraesCS4B01G280800.1	-3.14568	26.1667	0.994556	1>2	0.00270422	0.830869	40S ribosomal protein S27
TraesCS4D01G382500LC.1	-3.24031	28.1667	0.997655	1>2	0.00135395	0.332224	40S ribosomal protein S27
TraesCS7A01G501300.1	-4.035	71.8333	0.993778	1>2	0.00302004	0.889858	40S ribosomal protein S27
TraesCS4D01G080900.1	-4.24793	18	0.9987	1>2	0.000837703	0.112947	40S ribosomal protein S27
TraesCS7B01G408800.1	-3.39232	9.5	0.987507	1>2	0.00546947	0.998662	40S ribosomal protein S27
TraesCS3A01G530600.1	-2.21299	13.3333	0.936096	1>2	0.0231054	1	40S ribosomal protein S28
TraesCS4A01G167400.1	-2.5325	22.3333	0.981796	1>2	0.00760634	0.999993	40S ribosomal protein S28
TraesCS3A01G530400.1	-2.74416	57	0.985651	1>2	0.00630178	0.999799	40S ribosomal protein S28
TraesCS4B01G230300LC.1	-2.16993	8.16667	0.945059	1>2	0.0202991	1	40S ribosomal protein S28
TraesCS7B01G034200.1	-3.24793	59.5	0.941515	1>2	0.0215007	1	40S ribosomal protein S30
TraesCS7A01G179000LC.1	-3.75489	12.5	0.995959	1>2	0.00203893	0.635982	40S ribosomal protein S30
TraesCS4B01G260600.1	-3.42979	123.833	0.965781	1>2	0.0129289	1	40S ribosomal protein S3a
TraesCS4D01G260400.1	-3.54689	85.5	0.994831	1>2	0.0025824	0.80247	40S ribosomal protein S3a
TraesCS1A01G092900.1	-3.09398	130.667	0.88284	1>2	0.0414806	1	40S ribosomal protein S4
TraesCS1B01G120600.1	-3.45346	109.5	0.995128	1>2	0.00243382	0.763223	40S ribosomal protein S4
TraesCS1D01G101600.1	-3.62644	113.5	0.961647	1>2	0.0143548	1	40S ribosomal protein S4
TraesCS2A01G066200.1	-2.36737	34.6667	0.978022	1>2	0.0088186	1	40S ribosomal protein S6
TraesCS2A01G163700.1	-2.58496	23.3333	0.964157	1>2	0.0135585	1	40S ribosomal protein S6
TraesCS2A01G066100.1	-3.14684	55	0.952665	1>2	0.0174006	1	40S ribosomal protein S6
TraesCS2D01G064500.1	-3.22356	61.1667	0.974306	1>2	0.0100344	1	40S ribosomal protein S6
TraesCS2D01G064600.1	-3.47805	23.6667	0.986227	1>2	0.00602595	0.999615	40S ribosomal protein S6
TraesCS2B01G078300.1	-3.75489	41.6667	0.993529	1>2	0.00314722	0.908421	40S ribosomal protein S6
TraesCS2B01G189500.1	-4.52356	22	0.998164	1>2	0.00113164	0.231038	40S ribosomal protein S6
TraesCS1B01G146100.1	-3.02718	54.8333	0.995009	1>2	0.0024958	0.780166	40S ribosomal protein S7
TraesCS4A01G114100.1	-3.50625	390.333	0.965096	1>2	0.0131837	1	40S ribosomal protein S7
TraesCS1D01G125600.1	-3.6231	52.8333	0.99789	1>2	0.00122346	0.272636	40S ribosomal protein S7
TraesCS4D01G191400.2	-3.96743	68.3333	0.999124	1>2	0.00053263	0.0366091	40S ribosomal protein S7
TraesCS2D01G275100.1	-3.06244	159.333	0.974	1>2	0.0101357	1	40S ribosomal protein S8
TraesCS2A01G276100.1	-3.25334	159.333	0.931059	1>2	0.0251171	1	40S ribosomal protein S8
TraesCS2B01G293800.3	-3.55897	25.1667	0.997662	1>2	0.00134389	0.327508	40S ribosomal protein S8
TraesCS4B01G299100.1	-2.44436	51.8333	0.860886	1>2	0.0492548	1	40S ribosomal protein SA
TraesCS2B01G194400.1	-2.86876	48.3333	0.931895	1>2	0.0249409	1	40S ribosomal protein SA
TraesCS2A01G168300.1	-2.99525	44.1667	0.990961	1>2	0.00408036	0.97958	40S ribosomal protein SA
TraesCS4A01G006000.1	-3.74871	107.833	0.998168	1>2	0.00112859	0.229624	40S ribosomal protein SA
TraesCS2D01G175700.1	-3.85442	62.8333	0.997053	1>2	0.00166268	0.477483	40S ribosomal protein SA
TraesCS2B01G145700.1	-3.52356	10.5	0.991996	1>2	0.00371733	0.962351	4-alpha-glucanotransferase
TraesCS2D01G126600.1	-3.39232	9.5	0.989036	1>2	0.00487861	0.995459	4-alpha-glucanotransferase
TraesCS4A01G239000.1	-2.80735	6	0.89582	1>2	0.0369319	1	4-coumarate--CoA ligase like
TraesCS4A01G601800LC.1	-2.67688	34.1667	0.90862	1>2	0.0324496	1	4-hydroxybenzoate octaprenyltransferase
TraesCS6D01G130800.1	-4	15	0.901496	1>2	0.0348866	1	4-hydroxyphenylpyruvate dioxygenase
TraesCS6B01G169700.1	-5.22882	36.5	0.988869	1>2	0.00492292	0.995844	4-hydroxyphenylpyruvate dioxygenase
TraesCS1D01G094400.1	-2.36257	9.66667	0.944911	1>2	0.0204084	1	4-hydroxy-tetrahydrodipicolinate reductase
TraesCS7A01G352600.1	-2.96347	22.6667	0.993126	1>2	0.00328132	0.925078	50S ribosomal protein L1
TraesCS6A01G268300.1	-2.80904	122.167	0.904846	1>2	0.0336035	1	50S ribosomal protein L11
TraesCS2A01G443200.1	-2.93546	22.1667	0.994036	1>2	0.00290602	0.870855	50S ribosomal protein L11
TraesCS2D01G442300.1	-3.37156	31.1667	0.996923	1>2	0.00170958	0.499119	50S ribosomal protein L11
TraesCS5A01G512100.1	-2.80735	6	0.874615	1>2	0.0442259	1	50S ribosomal protein L11
TraesCS2B01G281300.1	-2.3447	59.8333	0.970976	1>2	0.011297	1	50S ribosomal protein L13
TraesCS5B01G397800.1	-2.558	44	0.964964	1>2	0.0132721	1	50S ribosomal protein L13
TraesCS2A01G260700.1	-2.7866	19.6667	0.995639	1>2	0.0021865	0.687338	50S ribosomal protein L13
TraesCS5A01G392900.1	-2.94753	62.6667	0.971458	1>2	0.0110224	1	50S ribosomal protein L13
TraesCS2D01G263000.1	-3.59495	66.5	0.997764	1>2	0.00128273	0.299237	50S ribosomal protein L13
TraesCS5D01G402800.1	-3.67243	54.8333	0.997983	1>2	0.00119349	0.259016	50S ribosomal protein L13
TraesCS6B01G432700.1	-2.90689	6.5	0.942283	1>2	0.0211375	1	50S ribosomal protein L13
TraesCS5A01G509200.1	-2.58496	16.6667	0.979057	1>2	0.00843927	0.999999	50S ribosomal protein L14
TraesCS4D01G335700.1	-2.7866	19.6667	0.992147	1>2	0.0036589	0.95857	50S ribosomal protein L14
TraesCS4B01G339500.1	-3.07435	64.3333	0.995584	1>2	0.00220298	0.692794	50S ribosomal protein L14
TraesCS6D01G482000LC.1	-3.63807	38.1667	0.996661	1>2	0.00179867	0.538964	50S ribosomal protein L14
TraesCS6B01G424800.1	-3.73877	41.1667	0.998211	1>2	0.00109773	0.215536	50S ribosomal protein L14
TraesCS6A01G385700.1	-3.89121	170.667	0.995857	1>2	0.00207584	0.649214	50S ribosomal protein L14
TraesCS1D01G146100.1	-2.90689	6.5	0.908836	1>2	0.0323706	1	50S ribosomal protein L14
TraesCS5A01G032300.1	-3.24793	8.5	0.976786	1>2	0.00916254	1	50S ribosomal protein L14
TraesCS5D01G040600.1	-3.32193	9	0.940977	1>2	0.0216517	1	50S ribosomal protein L14
TraesCS2D01G178300.1	-3.12928	46.5	0.938732	1>2	0.0223051	1	50S ribosomal protein L15
TraesCS2A01G170800.1	-3.3799	156.833	0.912964	1>2	0.031173	1	50S ribosomal protein L15
TraesCS3B01G302700.1	-2.80735	6	0.890926	1>2	0.0384962	1	50S ribosomal protein L15, putative, expressed
TraesCS3B01G389800.1	-3.52356	10.5	0.990987	1>2	0.00406469	0.979017	50S ribosomal protein L17
TraesCS3A01G357200.1	-2.16993	8.16667	0.947386	1>2	0.0193783	1	50S ribosomal protein L17
TraesCS6A01G279700.1	-3.08746	15	0.965909	1>2	0.0128703	1	50S ribosomal protein L19
TraesCS6B01G282200.1	-3.64386	11.5	0.960481	1>2	0.0148301	1	50S ribosomal protein L19
TraesCS4A01G189200.1	-3.24031	28.1667	0.997915	1>2	0.00121666	0.269572	50S ribosomal protein L2
TraesCS4B01G128700.1	-3.3505	30.6667	0.989164	1>2	0.0048511	0.995203	50S ribosomal protein L2
TraesCS5B01G088900.1	-3.69599	99.6667	0.996304	1>2	0.00194555	0.600465	50S ribosomal protein L2
TraesCS5D01G095400.1	-3.7606	117.167	0.993382	1>2	0.00320007	0.915353	50S ribosomal protein L2
TraesCS5A01G082800.1	-3.81103	60.8333	0.994114	1>2	0.0028755	0.865355	50S ribosomal protein L2
TraesCS4D01G123700.1	-2.02554	7.16667	0.895415	1>2	0.0371505	1	50S ribosomal protein L2
TraesCS1D01G010400.1	-1.96347	9.66667	0.863201	1>2	0.0482756	1	50S ribosomal protein L2, putative
TraesCS6B01G219700.1	-2.47249	15.1667	0.98858	1>2	0.00502463	0.996613	50S ribosomal protein L21
TraesCS7B01G157300.1	-2.30117	18.3333	0.986007	1>2	0.00610966	0.999683	50S ribosomal protein L22
TraesCS7D01G260500.1	-2.48308	16.8333	0.989802	1>2	0.00461286	0.992349	50S ribosomal protein L22
TraesCS5B01G167100.1	-3.04439	24.1667	0.994932	1>2	0.00252477	0.787795	50S ribosomal protein L22
TraesCS5A01G170300.1	-3.70834	28.1667	0.998853	1>2	0.000714469	0.0749526	50S ribosomal protein L22
TraesCS7A01G259500.1	-3.75489	25	0.998826	1>2	0.000730221	0.0792353	50S ribosomal protein L22
TraesCS5D01G174700.1	-5.39232	41	0.999674	1>2	0.000161284	0.00193378	50S ribosomal protein L22
TraesCS2B01G375100.1	-2.2718	52.3333	0.876319	1>2	0.0436752	1	50S ribosomal protein L23
TraesCS2A01G354200.1	-3.45286	33.1667	0.998055	1>2	0.00115376	0.241139	50S ribosomal protein L23
TraesCS7A01G272900.1	-2.90689	6.5	0.927435	1>2	0.0262352	1	50S ribosomal protein L23
TraesCS3B01G158400.1	-2.27085	29.3333	0.97255	1>2	0.0106006	1	50S ribosomal protein L24
TraesCS4A01G186300.1	-2.65821	42.5	0.980697	1>2	0.00793288	0.999997	50S ribosomal protein L24
TraesCS3D01G140800.1	-4.24031	59.6667	0.993548	1>2	0.00313843	0.907224	50S ribosomal protein L24
TraesCS2D01G272900.1	-2.70044	5.5	0.873406	1>2	0.0447784	1	50S ribosomal protein L27
TraesCS3D01G428300.1	-3.16993	8	0.972594	1>2	0.0105305	1	50S ribosomal protein L27
TraesCS2D01G220700.1	-3.58496	11	0.992024	1>2	0.00370268	0.961433	50S ribosomal protein L28
TraesCS2B01G239900.1	-3.80735	13	0.989829	1>2	0.00460224	0.99219	50S ribosomal protein L28
TraesCS2B01G296200.1	-2.90689	28.1667	0.977962	1>2	0.00885701	1	50S ribosomal protein L29
TraesCS2D01G277700.1	-3.00643	32.8333	0.994931	1>2	0.00253304	0.789941	50S ribosomal protein L29
TraesCS2A01G278600.1	-3.42626	19.5	0.997835	1>2	0.00124071	0.280378	50S ribosomal protein L29
TraesCS3D01G176800.1	-2.7318	13.1667	0.993029	1>2	0.0033271	0.930115	50S ribosomal protein L3, putative
TraesCS3D01G224800.1	-3.39232	9.5	0.935248	1>2	0.0234912	1	50S ribosomal protein L31
TraesCS4D01G283700.1	-3.52356	10.5	0.990746	1>2	0.0041851	0.983015	50S ribosomal protein L32
TraesCS4B01G284900.1	-2.39232	8.5	0.938599	1>2	0.0223568	1	50S ribosomal protein L32
TraesCS3A01G303700.1	-2.80735	6	0.904609	1>2	0.0337977	1	50S ribosomal protein L33
TraesCS1D01G336000.1	-3.39232	9.5	0.987049	1>2	0.00564666	0.99909	50S ribosomal protein L33
TraesCS6A01G074600.1	-3.90689	14	0.993749	1>2	0.003042	0.893254	50S ribosomal protein L4
TraesCS3D01G137600.1	-2.01027	35.3333	0.886874	1>2	0.0400689	1	50S ribosomal protein L5
TraesCS1D01G128800.1	-2.40939	69	0.926575	1>2	0.0266568	1	50S ribosomal protein L5
TraesCS3A01G136800.1	-3.30378	35.5	0.99519	1>2	0.00240079	0.75385	50S ribosomal protein L5
TraesCS1B01G761400LC.1	-2.08746	19.5	0.900048	1>2	0.0353488	1	50S ribosomal protein L6
TraesCS7A01G020200.2	-2.42146	10.1667	0.979936	1>2	0.00818593	0.999999	50S ribosomal protein L6
TraesCS4A01G472200.1	-2.81444	58.3333	0.978149	1>2	0.00877257	1	50S ribosomal protein L6
TraesCS3B01G011300.1	-2.90689	36.8333	0.986074	1>2	0.00608567	0.999665	50S ribosomal protein L6
TraesCS7A01G020200.1	-3.80735	13	0.941868	1>2	0.0213503	1	50S ribosomal protein L6
TraesCS3B01G007200.1	-4.24793	18	0.998404	1>2	0.000977645	0.164721	50S ribosomal protein L6
TraesCS4D01G056500.1	-2.80735	6	0.912024	1>2	0.0314803	1	50S ribosomal protein L6, putative
TraesCS4A01G258300.1	-3.39232	9.5	0.985138	1>2	0.00647121	0.999867	50S ribosomal protein L6, putative
TraesCS4B01G157100.1	-2.90689	6.5	0.925009	1>2	0.0272484	1	50S ribosomal protein L6, putative, expressed
TraesCS6D01G150400.1	-2.01792	10.1667	0.874559	1>2	0.0442627	1	50S ribosomal protein L7/L12
TraesCS6B01G189400.1	-1.848	8.66667	0.860127	1>2	0.049428	1	50S ribosomal protein L7/L12
TraesCS7A01G014100.1	-2.29546	14.3333	0.925647	1>2	0.0269944	1	50S ribosomal protein L9
TraesCS3B01G415500.1	-1.96347	9.66667	0.908556	1>2	0.0324654	1	5'-3' exoribonuclease 3
TraesCS6D01G297700.1	-2.5325	11.1667	0.984551	1>2	0.00668139	0.999921	5-adenylylsulfate reductase-like protein
TraesCS2A01G187700.1	-1.98351	10.8333	0.936416	1>2	0.0230392	1	5-formyltetrahydrofolate cyclo-ligase
TraesCS2B01G446200.1	-2.63559	12.1667	0.98231	1>2	0.00741577	0.999988	5-methyltetrahydropteroyltriglutamate--homocysteine methyltransferase
TraesCS2A01G352600.1	-2.13516	15.8333	0.964738	1>2	0.0133606	1	6,7-dimethyl-8-ribityllumazine synthase
TraesCS2B01G551700.1	-4.75489	26	0.968551	1>2	0.0121025	1	6,7-dimethyl-8-ribityllumazine synthase
TraesCS6D01G009100.1	-1.77138	23.3333	0.881962	1>2	0.0416943	1	60 kDa chaperonin
TraesCS2D01G049500.1	-3.52356	10.5	0.932065	1>2	0.0248737	1	60 kDa chaperonin
TraesCS1A01G277500.1	-2.09717	133.333	0.92939	1>2	0.0256785	1	60S acidic ribosomal protein
TraesCS1D01G276700.1	-2.44478	120	0.97876	1>2	0.00858247	1	60S acidic ribosomal protein
TraesCS1B01G286500.1	-2.7028	86.3333	0.971084	1>2	0.0112086	1	60S acidic ribosomal protein
TraesCS2D01G291600.1	-3.43463	78.5	0.991303	1>2	0.0039243	0.973322	60S acidic ribosomal protein
TraesCS2A01G294000.1	-3.57827	98.5	0.925741	1>2	0.0269662	1	60S acidic ribosomal protein
TraesCS2B01G310300.1	-3.70929	100.667	0.997785	1>2	0.00126186	0.289809	60S acidic ribosomal protein
TraesCS5B01G152500.1	-2.11548	20	0.9742	1>2	0.0100596	1	60S acidic ribosomal protein P0
TraesCS7B01G218300.1	-2.12553	12.3333	0.966242	1>2	0.0127043	1	60S acidic ribosomal protein P0
TraesCS7B01G209900.1	-2.77761	13.6667	0.994027	1>2	0.00291471	0.872393	60S acidic ribosomal protein P0
TraesCS7A01G309900.1	-2.94404	102.667	0.980135	1>2	0.00810574	0.999998	60S acidic ribosomal protein P0
TraesCS5A01G153300.1	-3.24793	59.5	0.990166	1>2	0.00446537	0.989859	60S acidic ribosomal protein P0
TraesCS7D01G306600.1	-3.57261	159.833	0.951909	1>2	0.0176882	1	60S acidic ribosomal protein P0
TraesCS5D01G158600.1	-4.58496	23	0.994465	1>2	0.00273374	0.837274	60S acidic ribosomal protein P0
TraesCS7D01G313800.1	-2.77259	52.5	0.990261	1>2	0.00443918	0.989346	60S acidic ribosomal protein P1
TraesCS7B01G217900.1	-2.91716	61.1667	0.978731	1>2	0.00859001	1	60S acidic ribosomal protein P1
TraesCS7D01G411600.1	-2.91839	109.333	0.933214	1>2	0.024295	1	60S acidic ribosomal protein P3
TraesCS7B01G319200.1	-3.7479	95.3333	0.991265	1>2	0.00395535	0.974688	60S acidic ribosomal protein P3
TraesCS4D01G105600.1	-2.47805	42.6667	0.936916	1>2	0.022841	1	60S ribosomal protein L10
TraesCS7D01G292800.1	-3.5157	83.5	0.977646	1>2	0.00893422	1	60S ribosomal protein L13
TraesCS7A01G296800.1	-3.8437	62.3333	0.996703	1>2	0.00179508	0.53742	60S ribosomal protein L13
TraesCS6A01G224600.1	-2.09954	15.3333	0.967435	1>2	0.0123753	1	60S ribosomal protein L14, putative
TraesCS2B01G400600.1	-3.45943	70	0.997321	1>2	0.00151872	0.409908	60S ribosomal protein L14, putative
TraesCS6D01G209400.1	-3.70044	12	0.995329	1>2	0.00234361	0.736976	60S ribosomal protein L14, putative
TraesCS2D01G379700.1	-4.03814	108	0.994415	1>2	0.00276743	0.844373	60S ribosomal protein L14, putative
TraesCS2A01G383600.1	-4.74147	51.5	0.998722	1>2	0.000821224	0.107192	60S ribosomal protein L14, putative
TraesCS2B01G127900.1	-2.04439	20.8333	0.896786	1>2	0.0366128	1	60S ribosomal protein L18
TraesCS4D01G169400.1	-2.12338	23.5	0.957227	1>2	0.0159101	1	60S ribosomal protein L18
TraesCS2D01G110100.1	-2.75489	19.1667	0.990932	1>2	0.00409081	0.979949	60S ribosomal protein L18
TraesCS4B01G166800.1	-2.90689	30.3333	0.994461	1>2	0.00273796	0.838176	60S ribosomal protein L18
TraesCS1B01G127200.1	-2.94753	15.6667	0.995103	1>2	0.00244622	0.766677	60S ribosomal protein L18
TraesCS2A01G109900.1	-4.52356	22	0.999005	1>2	0.000585706	0.0457914	60S ribosomal protein L18
TraesCS3D01G243800.1	-2.71425	44.5	0.972051	1>2	0.0108284	1	60S ribosomal protein L18a
TraesCS1A01G399800.1	-3.04439	67.6667	0.985736	1>2	0.00623583	0.999765	60S ribosomal protein L18a
TraesCS1B01G427900.1	-3.77083	42.1667	0.998935	1>2	0.00065952	0.0613747	60S ribosomal protein L18a
TraesCS3B01G271800.1	-3.8437	31.1667	0.998743	1>2	0.000797239	0.0992139	60S ribosomal protein L18a
TraesCS4D01G339500.1	-2.72247	74.6667	0.923806	1>2	0.0275755	1	60S ribosomal protein L21
TraesCS4B01G344400.1	-2.91795	56.8333	0.991842	1>2	0.00376678	0.965298	60S ribosomal protein L21
TraesCS1D01G145100.1	-2.97888	98.6667	0.993674	1>2	0.00308129	0.899143	60S ribosomal protein L21
TraesCS5A01G513300.1	-3.25956	74.3333	0.996175	1>2	0.00198374	0.615323	60S ribosomal protein L21
TraesCS1B01G164500.1	-3.85345	49.3333	0.998174	1>2	0.00112247	0.226799	60S ribosomal protein L21
TraesCS1A01G147000.1	-3.98706	138.667	0.998659	1>2	0.00085073	0.117609	60S ribosomal protein L21
TraesCS2A01G110500.1	-2	21	0.889035	1>2	0.0394269	1	60S ribosomal protein L22, putative
TraesCS2D01G111100.1	-2.30743	39.5	0.975289	1>2	0.0096399	1	60S ribosomal protein L22, putative
TraesCS7D01G335000.1	-2.42146	20.3333	0.972353	1>2	0.0106705	1	60S ribosomal protein L22, putative
TraesCS2B01G129300.1	-2.96743	31.8333	0.995117	1>2	0.00243796	0.764379	60S ribosomal protein L22, putative
TraesCS7A01G344500.1	-3.03342	57.5	0.971093	1>2	0.0111908	1	60S ribosomal protein L22, putative
TraesCS7B01G238600.1	-3.7318	28.6667	0.998723	1>2	0.000817887	0.106049	60S ribosomal protein L22, putative
TraesCS5D01G040500.1	-2.72247	18.6667	0.98329	1>2	0.00706151	0.99997	60S ribosomal protein L24
TraesCS3B01G370900.1	-2.84993	128.333	0.965693	1>2	0.0129582	1	60S ribosomal protein L24
TraesCS5D01G481100.1	-2.87774	21.1667	0.992388	1>2	0.0035527	0.950844	60S ribosomal protein L24
TraesCS3A01G339200.1	-2.97323	38.8333	0.979939	1>2	0.00817133	0.999998	60S ribosomal protein L24
TraesCS5A01G468000.1	-3.30743	29.6667	0.993549	1>2	0.00313404	0.906622	60S ribosomal protein L24
TraesCS3D01G332800.1	-3.34086	161.333	0.973592	1>2	0.0102715	1	60S ribosomal protein L24
TraesCS5B01G480700.1	-3.42626	19.5	0.997778	1>2	0.00127233	0.294524	60S ribosomal protein L24
TraesCS5A01G032200.1	-4.06609	31.5	0.999167	1>2	0.00049723	0.030849	60S ribosomal protein L24
TraesCS7D01G515600.1	-2.58496	23.3333	0.990972	1>2	0.00406992	0.979206	60S ribosomal protein L27
TraesCS7B01G444400.1	-2.75489	26.8333	0.957604	1>2	0.0157147	1	60S ribosomal protein L27
TraesCS7A01G527600.1	-3.47478	57.3333	0.992827	1>2	0.00340565	0.93808	60S ribosomal protein L27
TraesCS7B01G243300.1	-3.75489	12.5	0.99653	1>2	0.00186624	0.567814	60S ribosomal protein L27
TraesCS7A01G331700.1	-4.83289	27.5	0.999432	1>2	0.000361108	0.0139875	60S ribosomal protein L27
TraesCS7D01G460100LC.1	-3.16993	8	0.960937	1>2	0.0146848	1	60S ribosomal protein L27
TraesCS3B01G284300.1	-2.3339	48.5	0.964604	1>2	0.0133902	1	60S ribosomal protein l28
TraesCS1D01G368700.1	-2.5518	35.6667	0.951183	1>2	0.0178739	1	60S ribosomal protein l28
TraesCS1B01G380800.1	-2.66297	32	0.988602	1>2	0.00501327	0.996534	60S ribosomal protein l28
TraesCS1A01G363700.1	-2.76939	21.3333	0.995523	1>2	0.00223998	0.704853	60S ribosomal protein l28
TraesCS3A01G252700.1	-3.54844	35.6667	0.998708	1>2	0.000827857	0.109486	60S ribosomal protein l28
TraesCS2D01G598700LC.1	-2.58496	10	0.973208	1>2	0.0104086	1	60S ribosomal protein L28
TraesCS1B01G240000.1	-3.01381	30.6667	0.986379	1>2	0.0059664	0.999558	60S ribosomal protein L29
TraesCS1D01G227300.1	-3.72012	56.8333	0.996998	1>2	0.00168264	0.486757	60S ribosomal protein L29
TraesCS7B01G399800.1	-2.52356	28.5	0.98483	1>2	0.00658212	0.999899	60S ribosomal protein L30
TraesCS7D01G480000.1	-2.88613	29.8333	0.985183	1>2	0.00644677	0.999859	60S ribosomal protein L30
TraesCS1B01G318200.1	-3.17951	67.1667	0.992602	1>2	0.0034621	0.943288	60S ribosomal protein L30
TraesCS1A01G307400.1	-3.39966	89.1667	0.997522	1>2	0.00141514	0.360817	60S ribosomal protein L30
TraesCS3A01G187900.1	-3.43463	78.5	0.993855	1>2	0.00298482	0.884245	60S ribosomal protein L30
TraesCS1D01G306800.1	-3.57544	69.1667	0.873394	1>2	0.0448336	1	60S ribosomal protein L30
TraesCS6B01G310100.1	-2.85626	60.3333	0.991122	1>2	0.0040021	0.976628	60S ribosomal protein L31
TraesCS6D01G262100.1	-3.76216	92.1667	0.986925	1>2	0.00569409	0.99918	60S ribosomal protein L31
TraesCS7B01G146600.1	-3.89077	83	0.999207	1>2	0.000463239	0.0260662	60S ribosomal protein L31
TraesCS7A01G244800.1	-4.32193	19	0.992061	1>2	0.00368316	0.96018	60S ribosomal protein L31
TraesCS7D01G243500.1	-4.58496	23	0.99909	1>2	0.000547839	0.0392157	60S ribosomal protein L31
TraesCS5D01G286200.1	-2.16993	16.3333	0.968728	1>2	0.0120287	1	60S ribosomal protein L32
TraesCS7D01G257100.1	-2.31288	21.1667	0.909195	1>2	0.0322282	1	60S ribosomal protein L32
TraesCS5B01G278500.1	-2.41093	15.8333	0.9845	1>2	0.0067001	0.999925	60S ribosomal protein L32
TraesCS5D01G286400.1	-2.47805	21.3333	0.987665	1>2	0.00540515	0.998464	60S ribosomal protein L32
TraesCS5B01G278700.1	-2.79796	21.8333	0.995627	1>2	0.00219061	0.688705	60S ribosomal protein L32
TraesCS7B01G152900.1	-3.06736	41.8333	0.991825	1>2	0.00377666	0.965863	60S ribosomal protein L32
TraesCS5A01G279400.1	-3.13245	33.6667	0.980909	1>2	0.00789723	0.999997	60S ribosomal protein L32
TraesCS5A01G279100.1	-3.25123	65.3333	0.917573	1>2	0.0298552	1	60S ribosomal protein L32
TraesCS7A01G256300.1	-3.90689	14	0.997678	1>2	0.00133375	0.322783	60S ribosomal protein L32
TraesCS7D01G254200.1	-2.80735	6	0.926701	1>2	0.0265585	1	60S ribosomal protein L32
TraesCS5B01G226600.1	-2.43741	53	0.932159	1>2	0.0248334	1	60S ribosomal protein L34
TraesCS7A01G300500.1	-2.90689	21.6667	0.994438	1>2	0.00275903	0.842622	60S ribosomal protein L34
TraesCS2B01G342800.1	-3	35	0.975528	1>2	0.00957362	1	60S ribosomal protein L34
TraesCS7B01G201400.1	-3.20945	16.5	0.966452	1>2	0.0126067	1	60S ribosomal protein L34
TraesCS7D01G296300.1	-3.2854	17.5	0.993914	1>2	0.00296287	0.880632	60S ribosomal protein L34
TraesCS2A01G339200.1	-3.75489	12.5	0.995815	1>2	0.0021005	0.657904	60S ribosomal protein L34
TraesCS2D01G323900.1	-4.37752	46.1667	0.997677	1>2	0.00133712	0.324356	60S ribosomal protein L34
TraesCS6D01G326700.1	-2.70044	60.5	0.98253	1>2	0.00733452	0.999985	60S ribosomal protein L35a-like protein
TraesCSU01G081000.1	-2.76129	48.1667	0.939595	1>2	0.0220474	1	60S ribosomal protein L35a-like protein
TraesCS7A01G155900.1	-2.92892	28.6667	0.984719	1>2	0.00661927	0.999908	60S ribosomal protein L35a-like protein
TraesCS7D01G156300.1	-4.20945	17.5	0.99864	1>2	0.00085417	0.118809	60S ribosomal protein L35a-like protein
TraesCS1D01G020800LC.1	-2.90689	6.5	0.931587	1>2	0.0249949	1	60S ribosomal protein L35a-like protein
TraesCS3D01G352800.1	-2.02554	14.3333	0.95529	1>2	0.0166243	1	60S ribosomal protein L36
TraesCS3B01G391300.1	-2.32193	16	0.978702	1>2	0.00859755	1	60S ribosomal protein L36
TraesCS5A01G038200.1	-3.45003	46.3333	0.996817	1>2	0.00175713	0.520623	60S ribosomal protein L36
TraesCS1D01G283800.1	-3.64909	42.3333	0.998501	1>2	0.000920698	0.14259	60S ribosomal protein L36
TraesCS5B01G039700.1	-5.24793	37	0.999404	1>2	0.000376746	0.0157023	60S ribosomal protein L36
TraesCS1A01G284800.1	-1.94753	6.66667	0.862644	1>2	0.0484288	1	60S ribosomal protein L36
TraesCS5D01G045600.1	-2.09954	7.66667	0.930074	1>2	0.0254451	1	60S ribosomal protein L36
TraesCS3A01G358500.1	-2.16993	8.16667	0.946043	1>2	0.0198256	1	60S ribosomal protein L36
TraesCS3B01G302300.1	-3.43296	32.6667	0.997872	1>2	0.00123036	0.275728	60S ribosomal protein L37a
TraesCS1A01G386300.1	-3.51658	94	0.998508	1>2	0.000917216	0.141304	60S ribosomal protein L37a
TraesCS7A01G331900.1	-3.70044	12	0.979964	1>2	0.00816402	0.999998	60S ribosomal protein L37a
TraesCS1B01G413700.1	-3.70044	12	0.996199	1>2	0.00196838	0.609395	60S ribosomal protein L37a
TraesCS3D01G268000.1	-4.04439	15.5	0.997743	1>2	0.00130316	0.308629	60S ribosomal protein L37a
TraesCS7D01G147000.1	-2.4489	37.1667	0.961928	1>2	0.0142825	1	60S ribosomal protein L39
TraesCS6B01G393300.1	-3.06301	34.3333	0.995886	1>2	0.00205938	0.643354	60S ribosomal protein L39
TraesCS7A01G145700.1	-4.04439	31	0.994631	1>2	0.00265801	0.820462	60S ribosomal protein L39
TraesCS6A01G360400.1	-4.10852	54.1667	0.997656	1>2	0.00135061	0.330654	60S ribosomal protein L39
TraesCS1A01G354400.1	-2.90689	15.1667	0.99473	1>2	0.00261588	0.8106	60S ribosomal protein L4
TraesCS1B01G274700.2	-3.07039	24.6667	0.995083	1>2	0.00245861	0.770099	60S ribosomal protein L4
TraesCS1D01G264200.1	-3.47393	91	0.965537	1>2	0.0130071	1	60S ribosomal protein L4
TraesCS5A01G320100.1	-2.36632	44.3333	0.95485	1>2	0.0167689	1	60S ribosomal protein L44
TraesCS5D01G326000.1	-2.90689	30.3333	0.993079	1>2	0.00329967	0.927129	60S ribosomal protein L44
TraesCS5B01G320300.1	-2.92735	30.8333	0.988856	1>2	0.00492852	0.99589	60S ribosomal protein L44
TraesCS7D01G443900.1	-3.08246	127	0.926674	1>2	0.0265726	1	60S ribosomal protein L44
TraesCS7A01G454800.1	-3.70044	12	0.996199	1>2	0.00197221	0.61088	60S ribosomal protein L44
TraesCS7B01G594700LC.1	-2.16993	7	0.88065	1>2	0.0423028	1	60S ribosomal protein L44
TraesCS5A01G417600.1	-2.70044	5.5	0.884721	1>2	0.0408609	1	60S ribosomal protein L44
TraesCS5D01G425600.1	-3	7	0.945966	1>2	0.019862	1	60S ribosomal protein L44
TraesCS5D01G475000LC.1	-2.66025	24.8333	0.937582	1>2	0.0226963	1	60S ribosomal protein L5
TraesCS5B01G565800LC.1	-4.08746	16	0.99831	1>2	0.00103775	0.189216	60S ribosomal protein L5
TraesCS2B01G312400.2	-2.80735	6	0.877643	1>2	0.0432198	1	60S ribosomal protein L5
TraesCS3A01G151600.1	-2.13516	15.8333	0.967718	1>2	0.0122712	1	60S ribosomal protein L51, mitochondrial
TraesCS4B01G254900.1	-3.24793	8.5	0.965821	1>2	0.0128996	1	60S ribosomal protein L51, mitochondrial
TraesCS6D01G190100.1	-2.48252	94.8333	0.915679	1>2	0.0306282	1	60S ribosomal protein L6
TraesCS6A01G320700LC.1	-2.66588	46.3333	0.988128	1>2	0.00519646	0.997617	60S ribosomal protein L6
TraesCS6A01G204900.1	-2.91966	98.5	0.959886	1>2	0.0150297	1	60S ribosomal protein L6
TraesCS6B01G225600.1	-3.05009	55.8333	0.953229	1>2	0.0172637	1	60S ribosomal protein L6
TraesCS6B01G230300.1	-2.32193	8	0.924036	1>2	0.0275469	1	60S ribosomal protein L6
TraesCS7B01G166400.1	-1.99095	19.8333	0.91281	1>2	0.031219	1	60S ribosomal protein L7
TraesCS2A01G432600.1	-2.15482	36.8333	0.901415	1>2	0.034903	1	60S ribosomal protein L7
TraesCS2D01G430500.1	-2.42146	40.6667	0.910955	1>2	0.0317433	1	60S ribosomal protein L7
TraesCS5A01G452400.1	-2.92125	87.6667	0.966046	1>2	0.0127727	1	60S ribosomal protein L7
TraesCS7D01G268700.1	-2.93074	26.5	0.993934	1>2	0.00294536	0.877684	60S ribosomal protein L7
TraesCS5D01G462800.1	-3.09954	17.6667	0.996502	1>2	0.00188405	0.57529	60S ribosomal protein L7
TraesCS2A01G561900LC.1	-3.14568	26.1667	0.992878	1>2	0.00337784	0.935354	60S ribosomal protein L7
TraesCS2B01G453900.1	-3.16993	37.3333	0.992584	1>2	0.00347637	0.94454	60S ribosomal protein L7
TraesCS7A01G266000.1	-3.90689	14	0.978851	1>2	0.00851462	0.999999	60S ribosomal protein L7
TraesCS5B01G461300.1	-5.04439	32	0.997931	1>2	0.00121328	0.268046	60S ribosomal protein L7
TraesCS5B01G287900.1	-2.12338	23.5	0.934103	1>2	0.023919	1	60S ribosomal protein L7a
TraesCS5A01G288400.1	-2.76184	44.3333	0.991863	1>2	0.00375689	0.964725	60S ribosomal protein L7a
TraesCS5D01G296200.1	-2.91938	50.3333	0.901547	1>2	0.0348702	1	60S ribosomal protein L7a
TraesCS7A01G261600.1	-3.2854	151.667	0.987836	1>2	0.00531211	0.998129	60S ribosomal protein L7a
TraesCS1B01G373600.1	-4.32193	19	0.995085	1>2	0.00245449	0.768963	6-phosphogluconate dehydrogenase, decarboxylating
TraesCS1A01G357200.1	-2.36257	9.66667	0.968945	1>2	0.0119368	1	6-phosphogluconate dehydrogenase, decarboxylating
TraesCS4B01G205700.1	2.96963	13.6667	0.993424	2>1	0.00319118	0.914222	70 kDa heat shock protein
TraesCS5D01G093900.1	-2.65854	76.1667	0.945476	1>2	0.0201413	1	70 kDa heat shock protein
TraesCS6D01G317700.1	-2.78051	60.6667	0.861576	1>2	0.0489476	1	70 kDa heat shock protein
TraesCS5A01G078000.1	-2.81068	62.1667	0.973574	1>2	0.01028	1	70 kDa heat shock protein
TraesCS5B01G492500.1	-2.98706	48.5	0.993019	1>2	0.00333623	0.931087	70 kDa heat shock protein
TraesCS3B01G536500.1	-2.51096	15.6667	0.988188	1>2	0.00515028	0.997379	7-dehydrocholesterol reductase
TraesCS3A01G488600.1	-2.62059	17.1667	0.972467	1>2	0.0106443	1	7-dehydrocholesterol reductase
TraesCS1B01G373900.1	-1.77761	11.3333	0.868025	1>2	0.0467869	1	ABC transporter A family protein
TraesCS1D01G361600.1	-2.25481	13.8333	0.933334	1>2	0.0242278	1	ABC transporter A family protein
TraesCS7D01G284100.1	-2.64386	10.5	0.951476	1>2	0.0178156	1	ABC transporter ATP-binding protein
TraesCS2D01G322600.1	-4.39232	20	0.998967	1>2	0.000633468	0.0554378	ABC transporter ATP-binding protein
TraesCS2A01G344300.1	-4.90689	29	0.998029	1>2	0.0011671	0.247083	ABC transporter ATP-binding protein
TraesCSU01G090500.1	-2.6386	57.5	0.970972	1>2	0.0113058	1	ABC transporter ATP-binding protein ARB1
TraesCS7A01G291300.1	-2.99435	37.1667	0.970488	1>2	0.0114477	1	ABC transporter ATP-binding protein ARB1
TraesCS3B01G388600.1	-2.24793	7.5	0.898696	1>2	0.0359958	1	ABC transporter ATP-binding protein ARB1
TraesCS7B01G181800.2	-2.52356	9.5	0.945859	1>2	0.0198864	1	ABC transporter ATP-binding protein ARB1
TraesCS3A01G258000.1	4.18763	25.8333	0.991317	2>1	0.00391911	0.973088	ABC transporter B family protein
TraesCS3D01G257900.1	3.54432	10.6667	0.932257	2>1	0.0247123	1	ABC transporter B family protein
TraesCS3D01G257500.1	3.45943	10	0.943093	2>1	0.0208628	1	ABC transporter B family protein
TraesCS3A01G257500.1	3.32193	9	0.955328	2>1	0.0165911	1	ABC transporter B family protein
TraesCS6B01G199700.1	2.41504	6.5	0.963416	2>1	0.0138474	1	ABC transporter B family protein
TraesCS3D01G019000.1	-2.42146	10.1667	0.917622	1>2	0.029796	1	ABC transporter G family member
TraesCS6D01G396300LC.1	-2.24793	7.5	0.891421	1>2	0.0382716	1	ABC2 homolog 5
TraesCS5B01G413000LC.1	-4.16993	17	0.998599	1>2	0.000864605	0.12245	Abscisic stress-ripening protein 1
TraesCS2B01G482600.1	-4.55459	22.5	0.985832	1>2	0.00619976	0.999744	Acclimation protein
TraesCS6D01G354000.1	-3.08746	7.5	0.952539	1>2	0.0174925	1	Acetamidase/formamidase, putative
TraesCS6A01G015100.1	-2.7318	13.1667	0.987196	1>2	0.00556962	0.998922	Acetate kinase
TraesCS6A01G288000.1	-4	15	0.997978	1>2	0.00119678	0.260515	Acetolactate synthase
TraesCS4D01G083900.1	-2.80735	6	0.893859	1>2	0.0376233	1	Acetolactate synthase small subunit
TraesCS2A01G069400.1	-2.26487	62.1667	0.896157	1>2	0.0367805	1	Acetyl-CoA carboxylase
TraesCS6A01G263900.1	-3.31536	32.8333	0.983022	1>2	0.00716068	0.999977	Acetylornithine deacetylase or succinyl-diaminopimelate desuccinylase
TraesCS6D01G251000.1	-1.90689	9.16667	0.889987	1>2	0.0390817	1	Acetylornithine deacetylase or succinyl-diaminopimelate desuccinylase
TraesCS4D01G070200.1	-1.58496	15.3333	0.868039	1>2	0.0467682	1	Acetyltransferase component of pyruvate dehydrogenase complex
TraesCS2A01G074700.1	-2.96347	22.6667	0.899081	1>2	0.0357469	1	Acetyltransferase component of pyruvate dehydrogenase complex
TraesCS4A01G485400.2	-4.32193	19	0.98365	1>2	0.00696978	0.999962	Acid invertase 1
TraesCS2A01G345400.1	-3.58496	11	0.988097	1>2	0.00521377	0.997701	Acid phosphatase/vanadium-dependent haloperoxidase related
TraesCS2B01G363800.2	-2.39232	8.5	0.934442	1>2	0.0237716	1	Acid phosphatase/vanadium-dependent haloperoxidase related
TraesCS4B01G019700.1	-3	14	0.994508	1>2	0.00271689	0.833638	Acidic leucine-rich nuclear phosphoprotein 32-related protein
TraesCS4D01G018000.1	-3.08746	7.5	0.956191	1>2	0.0163045	1	Acidic leucine-rich nuclear phosphoprotein 32-related protein
TraesCS6A01G400000.1	-1.94953	38.1667	0.936491	1>2	0.0229863	1	Aconitate hydratase
TraesCS5D01G516200.1	-1.89162	17.1667	0.933121	1>2	0.0243756	1	Actin
TraesCS5B01G124100.1	-2.25239	42.6667	0.94212	1>2	0.0212502	1	Actin
TraesCS5D01G132200.1	-2.9386	40	0.992172	1>2	0.00363952	0.957244	Actin
TraesCS1D01G020000.1	-3.42866	91.1667	0.982324	1>2	0.007409	0.999988	Actin
TraesCS5B01G516100.1	-3.43296	32.6667	0.975445	1>2	0.00959016	1	Actin
TraesCS1A01G179000.1	-2.90689	6.5	0.908836	1>2	0.0323547	1	Actin
TraesCS4B01G050600.3	-3.08746	7.5	0.949482	1>2	0.0185452	1	Actin
TraesCS4A01G356100.1	-3.08746	7.5	0.930577	1>2	0.0252671	1	Actin
TraesCS2D01G469200.1	-2.75489	19.1667	0.990206	1>2	0.00444965	0.989554	actin cytoskeleton-regulatory complex pan-like protein
TraesCS2A01G469100.1	-3.75489	29.1667	0.998449	1>2	0.000964404	0.159443	actin cytoskeleton-regulatory complex pan-like protein
TraesCS1D01G133600.1	-2.64386	10.5	0.975334	1>2	0.00963159	1	Actin cytoskeleton-regulatory complex protein PAN1
TraesCS1B01G148600.1	-2.02554	7.16667	0.918702	1>2	0.0293974	1	Actin cytoskeleton-regulatory complex protein PAN1
TraesCS1D01G040000LC.1	-1.80735	15	0.903732	1>2	0.0342838	1	Actin depolymerizing factor
TraesCS5B01G701700LC.1	-1.88662	38.6667	0.917152	1>2	0.0299883	1	Actin-depolymerizing factor
TraesCS5A01G478900.1	-2.16445	102.167	0.926924	1>2	0.0263895	1	Actin-depolymerizing factor
TraesCS5B01G613300LC.1	-2.16993	11.6667	0.908802	1>2	0.032418	1	Actin-depolymerizing factor
TraesCS5D01G423800.1	-2.26946	17.8333	0.981913	1>2	0.00755848	0.999992	Actin-depolymerizing factor
TraesCS5A01G416100.1	-2.51785	34.6667	0.895902	1>2	0.0368983	1	Actin-depolymerizing factor
TraesCS6D01G149800.1	-2.42146	10.1667	0.978825	1>2	0.00853728	0.999999	Actin-related family protein
TraesCS5B01G358500.1	-2.70044	5.5	0.868403	1>2	0.0465997	1	Actin-related family protein
TraesCSU01G081300.1	-3.24793	8.5	0.983423	1>2	0.00701555	0.999966	Actin-related protein 2/3 complex subunit
TraesCS3D01G217200.1	-2.30117	9.16667	0.964951	1>2	0.0132819	1	Activating transcription factor 7-interacting 1
TraesCS7D01G282500.1	-2.20387	16.8333	0.915793	1>2	0.0305835	1	Activator of 90 kDa heat shock ATPase-like protein
TraesCS7B01G200400.1	-2.90689	6.5	0.920894	1>2	0.028545	1	Activator of 90 kDa heat shock ATPase-like protein
TraesCS7A01G272500.1	-1.89308	19	0.934268	1>2	0.0238386	1	Acyl carrier protein
TraesCS1A01G233700.1	-2.08746	39	0.955044	1>2	0.0166799	1	Acyl carrier protein
TraesCS4D01G159800.1	-2.26303	12.6667	0.951276	1>2	0.0178506	1	Acyl carrier protein
TraesCS5A01G331500.1	-2.26946	17.8333	0.939639	1>2	0.0220089	1	Acyl carrier protein
TraesCS7B01G169600.1	-2.72437	129	0.987022	1>2	0.00565851	0.999113	Acyl carrier protein
TraesCS4A01G146900.1	-2.7318	26.3333	0.99468	1>2	0.00263277	0.814594	Acyl carrier protein
TraesCS1B01G249700.1	-3.01792	23.6667	0.994431	1>2	0.00276322	0.843499	Acyl carrier protein
TraesCS5D01G337400.1	-3.52356	21	0.99799	1>2	0.0011902	0.257519	Acyl carrier protein
TraesCS5B01G559200.1	-3.9542	14.5	0.993804	1>2	0.00300685	0.88778	Acyl carrier protein
TraesCS5B01G551200LC.1	-4.52356	22	0.996418	1>2	0.0019162	0.588623	Acyl carrier protein
TraesCS5B01G331900.1	-4.78136	26.5	0.997993	1>2	0.0011869	0.256023	Acyl carrier protein
TraesCS5D01G565300.1	-4.9542	30	0.999506	1>2	0.000314613	0.00970745	Acyl carrier protein
TraesCS4A01G319900.1	-2.90689	6.5	0.927437	1>2	0.0262071	1	Acyl carrier protein
TraesCS3D01G421700.1	-4.77761	61.6667	0.997518	1>2	0.00141851	0.362403	Acyl-[acyl-carrier-protein] desaturase
TraesCS5B01G322200.1	-2.90689	6.5	0.929574	1>2	0.0256372	1	Acyl-[acyl-carrier-protein] desaturase
TraesCS5B01G283400.1	-2.30743	13.1667	0.909411	1>2	0.0321966	1	Acyl-[acyl-carrier-protein] hydrolase
TraesCS5A01G284400.1	-3.72792	24.5	0.998708	1>2	0.000831149	0.110637	Acyl-[acyl-carrier-protein] hydrolase
TraesCS7D01G351000.1	3.11548	7.66667	0.985963	2>1	0.00611569	0.999688	Acyl-[acyl-carrier-protein] hydrolase
TraesCS7B01G255800.2	2.66297	5.33333	0.871528	2>1	0.0454623	1	Acyl-[acyl-carrier-protein] hydrolase
TraesCS5B01G382200.1	-2.86899	113.5	0.986476	1>2	0.00593075	0.99952	Acyl-coenzyme A oxidase
TraesCS4A01G494700.1	-3.70044	12	0.903748	1>2	0.0342677	1	Acyl-coenzyme A oxidase
TraesCS3B01G147000.1	-2.822	14.1667	0.988581	1>2	0.00501896	0.996574	Acyl-protein thioesterase 2
TraesCS1A01G153300.1	-1.822	11.8333	0.873625	1>2	0.0446127	1	Adaptin ear-binding coat-associated protein, putative
TraesCS1D01G267700.1	-3.64386	11.5	0.98418	1>2	0.00676325	0.999936	Adenine nucleotide alpha hydrolases-like superfamily
TraesCS3B01G351300.1	-2.02554	14.3333	0.954001	1>2	0.0170484	1	Adenine nucleotide alpha hydrolases-like superfamily protein
TraesCS3D01G315900.1	-2.16993	16.3333	0.97953	1>2	0.00826689	0.999999	Adenine nucleotide alpha hydrolases-like superfamily protein
TraesCS1B01G289700.1	-3.25634	77	0.903064	1>2	0.0344459	1	Adenine nucleotide alpha hydrolases-like superfamily protein
TraesCS1D01G279800.1	-3.66025	108.667	0.93206	1>2	0.0248872	1	Adenine nucleotide alpha hydrolases-like superfamily protein
TraesCS1A01G321000.1	-2.16993	7	0.881389	1>2	0.0418733	1	Adenine nucleotide alpha hydrolases-like superfamily protein
TraesCS6A01G272900.1	-2.90689	6.5	0.944922	1>2	0.0203841	1	Adenine nucleotide alpha hydrolases-like superfamily protein
TraesCS5B01G074400.1	-2.70044	27.5	0.990689	1>2	0.00422674	0.984236	Adenine phosphoribosyltransferase
TraesCS5A01G067500.1	-2.81762	20.1667	0.993517	1>2	0.00315161	0.909014	Adenine phosphoribosyltransferase
TraesCS5D01G078700.1	-3.02354	45.1667	0.943635	1>2	0.0207266	1	Adenine phosphoribosyltransferase
TraesCS2D01G356900.1	-3.64386	11.5	0.990158	1>2	0.00447061	0.989959	Adenine phosphoribosyltransferase
TraesCS6D01G212000.1	-2.16993	11.6667	0.954814	1>2	0.0167911	1	Adenosine kinase-like protein
TraesCS2A01G489600.2	-2.08746	19.5	0.918857	1>2	0.029309	1	Adenosylhomocysteinase
TraesCS2B01G517500.1	-2.6845	25.3333	0.99379	1>2	0.00301564	0.889168	Adenosylhomocysteinase
TraesCS2D01G489900.1	-2.77154	130.167	0.915769	1>2	0.0305984	1	Adenosylhomocysteinase
TraesCS7A01G382500.1	-1.67243	11.6667	0.899448	1>2	0.0355643	1	Adenylate kinase
TraesCS4B01G324400.1	-3.80735	26	0.98557	1>2	0.00633177	0.999813	Adenylate kinase
TraesCS4B01G290200.1	-2.6893	18.1667	0.989831	1>2	0.00459163	0.992029	Adenylosuccinate synthetase
TraesCS2B01G138600.1	-3.32193	9	0.976721	1>2	0.00920253	1	Adenylyl cyclase
TraesCS2A01G184200.1	-1.86507	12.3333	0.885295	1>2	0.0404905	1	Adenylyl-sulfate kinase
TraesCS3D01G219900.1	-2.3322	18.8333	0.981858	1>2	0.00759266	0.999992	ADP,ATP carrier protein
TraesCS6A01G178000.1	-3.11839	48.6667	0.961568	1>2	0.0144372	1	ADP,ATP carrier protein
TraesCS6D01G166400.1	-3.45438	43.1667	0.992048	1>2	0.00369292	0.96081	ADP,ATP carrier protein
TraesCS6B01G310600.1	-2.83237	300	0.982732	1>2	0.00726093	0.999982	ADP,ATP carrier protein, mitochondrial
TraesCS6D01G262700.1	-2.99705	498.167	0.995311	1>2	0.00234773	0.738209	ADP,ATP carrier protein, mitochondrial
TraesCS3B01G336900.1	-4.58496	23	0.998907	1>2	0.000668144	0.063405	ADP-glucose pyrophosphorylase small subunit 2
TraesCS5A01G142100.1	-1.72247	15.3333	0.921677	1>2	0.0282681	1	ADP-ribosylation factor
TraesCS3D01G330500.2	-2.81762	20.1667	0.989349	1>2	0.0047691	0.994357	ADP-ribosylation factor
TraesCS2D01G244900.1	-3.39232	9.5	0.97861	1>2	0.00862028	1	ADP-ribosylation factor
TraesCS3D01G196200.1	-3.52356	21	0.995792	1>2	0.00211278	0.662197	ADP-ribosylation factor family protein
TraesCS6D01G213800.1	-2.70044	5.5	0.880966	1>2	0.0421597	1	ADP-ribosylation factor GTPase-activating protein
TraesCS4B01G164400.1	-2.23704	17.3333	0.981046	1>2	0.00785505	0.999996	ADP-ribosylation factor, putative
TraesCS4A01G149200.1	-2.45003	20.8333	0.988449	1>2	0.00509251	0.997051	ADP-ribosylation factor, putative
TraesCS4B01G260300.1	-2.85798	12.5	0.981499	1>2	0.00773719	0.999995	ADP-ribosylation factor, putative
TraesCS4A01G045000.1	-2.90689	6.5	0.916417	1>2	0.0302862	1	ADP-ribosylation factor, putative
TraesCS5A01G117500.1	-2.39232	8.5	0.935562	1>2	0.0233182	1	AGAMOUS MADS box factor transcription factor
TraesCS1A01G262700.1	-2.70044	5.5	0.878768	1>2	0.042985	1	AGAMOUS-like MADS-box transcription factor
TraesCS4B01G140900.1	-2.12553	12.3333	0.903848	1>2	0.0341058	1	Alanine--tRNA ligase
TraesCSU01G115400.1	-2.6105	23.8333	0.986916	1>2	0.00570003	0.999191	Alanine--tRNA ligase
TraesCS7B01G252900.1	-2.29546	14.3333	0.980595	1>2	0.00796859	0.999997	Alba DNA/RNA-binding protein
TraesCS3D01G130100.1	-2.33498	14.8333	0.966355	1>2	0.0126555	1	Alba DNA/RNA-binding protein
TraesCS3A01G129200.1	-2.47249	15.1667	0.988688	1>2	0.00499628	0.996413	Alba DNA/RNA-binding protein
TraesCS4D01G064900.1	-2.5325	11.1667	0.982041	1>2	0.00752434	0.999991	Alba DNA/RNA-binding protein
TraesCS6D01G168100.1	-2.822	14.1667	0.994327	1>2	0.00278457	0.847866	Alba DNA/RNA-binding protein
TraesCS3B01G148300.1	-2.9542	13.5	0.983035	1>2	0.0071474	0.999976	Alba DNA/RNA-binding protein
TraesCS4A01G248800.1	-3.30485	50.3333	0.994172	1>2	0.00284957	0.860525	Alba DNA/RNA-binding protein
TraesCS7A01G374500.1	-3.16993	8	0.971291	1>2	0.0111199	1	Alba DNA/RNA-binding protein
TraesCS4D01G365600.1	-2.30117	18.3333	0.978097	1>2	0.00879557	1	Alcohol dehydrogenase
TraesCS5A01G542400.1	-2.47805	21.3333	0.98798	1>2	0.00525992	0.997912	Alcohol dehydrogenase
TraesCS4B01G371900.1	-4.12928	16.5	0.986401	1>2	0.00596045	0.999552	Alcohol dehydrogenase
TraesCS6B01G277800.1	-2.30117	9.16667	0.946417	1>2	0.0197044	1	Alcohol dehydrogenase
TraesCS6B01G406000.1	2.66297	5.33333	0.894058	2>1	0.0375724	1	Alcohol dehydrogenase, putative
TraesCS6D01G162800.1	2.11548	6.66667	0.890292	2>1	0.0389442	1	Alcohol dehydrogenase, putative
TraesCS3B01G485000.1	-3.16993	8	0.967621	1>2	0.0123374	1	Alcohol dehydrogenase, putative
TraesCS5D01G210600.1	3.45943	10	0.972181	2>1	0.0107494	1	Alcohol dehydrogenase, putative
TraesCS4A01G331600.1	-1.90689	9.16667	0.870671	1>2	0.0457594	1	Alcohol dehydrogenase-like protein
TraesCS5B01G120100.1	-1.94753	13.3333	0.939922	1>2	0.0219064	1	Aldehyde dehydrogenase
TraesCS2A01G096000.1	-2.01792	10.1667	0.923883	1>2	0.0275612	1	Aldehyde dehydrogenase
TraesCS6D01G355000.2	-2.47478	25.8333	0.971036	1>2	0.0112528	1	Aldehyde dehydrogenase
TraesCS1D01G362700.1	-3.24793	51	0.987672	1>2	0.00539934	0.998445	Aldehyde dehydrogenase
TraesCS6A01G371100.1	-3.26053	51.5	0.945382	1>2	0.0201777	1	Aldehyde dehydrogenase
TraesCS6B01G284900.1	-3.80735	13	0.994568	1>2	0.00269584	0.829013	Aldehyde dehydrogenase
TraesCS2B01G406900.1	-4.32193	19	0.98341	1>2	0.00703519	0.999968	Aldehyde dehydrogenase
TraesCS6B01G321400.1	-3	7	0.952385	1>2	0.0175612	1	Aldehyde dehydrogenase
TraesCS7A01G369400.1	-3.12928	15.5	0.995499	1>2	0.00224413	0.706181	Aldehyde dehydrogenase, putative
TraesCS3D01G230600.1	-2.84235	65.8333	0.989849	1>2	0.0045863	0.991947	Aldo/keto reductase family oxidoreductase
TraesCS3A01G038400.1	-2.47249	15.1667	0.987262	1>2	0.00553402	0.998836	Aldo-keto reductase
TraesCS2B01G282300LC.1	-1.75489	22.1667	0.89647	1>2	0.0367301	1	Aldose 1-epimerase
TraesCS2B01G341100.1	-2.26303	12.6667	0.965227	1>2	0.0131542	1	Aldose 1-epimerase
TraesCS2B01G341200.1	-2.80735	12	0.983188	1>2	0.00709444	0.999972	Aldose 1-epimerase
TraesCS2D01G321800.1	-3.20387	19.1667	0.997549	1>2	0.00139133	0.349672	Aldose 1-epimerase
TraesCS2A01G343500.1	-2.16993	8.16667	0.951413	1>2	0.0178272	1	Aldose 1-epimerase
TraesCS2D01G321900.1	-3	7	0.90398	1>2	0.0339597	1	Aldose 1-epimerase
TraesCS2A01G501600.1	-2.05445	13.6667	0.918557	1>2	0.0294416	1	Aldose 1-epimerase family protein
TraesCS2B01G529800.1	-2.90689	6.5	0.938881	1>2	0.0222404	1	Aldose 1-epimerase family protein
TraesCS2D01G502100.1	-3.16993	8	0.972554	1>2	0.0105919	1	Aldose 1-epimerase family protein
TraesCS4D01G238800.1	-2.24393	23.6667	0.965645	1>2	0.0129777	1	Allene oxide synthase
TraesCS4A01G061900.1	-3.41636	109.667	0.995386	1>2	0.00228568	0.71928	Allene oxide synthase
TraesCS6D01G172200.1	-3.08746	7.5	0.961353	1>2	0.01453	1	Allene oxide synthase
TraesCS5D01G348900LC.1	-4.54432	134	0.999559	1>2	0.000284832	0.0073796	Alpha amylase family protein
TraesCS2B01G204200.1	-3.52356	10.5	0.949925	1>2	0.0183203	1	Alpha/beta hydrolase, putative
TraesCS5A01G320400.1	-2.70044	5.5	0.88479	1>2	0.040808	1	Alpha/beta hydrolase, putative
TraesCS2D01G185300.1	-3	7	0.926166	1>2	0.0267973	1	Alpha/beta hydrolase, putative
TraesCS2A01G177300.1	-3.24793	8.5	0.979514	1>2	0.0082892	0.999999	Alpha/beta hydrolase, putative
TraesCS3D01G219700.1	-2.58496	10	0.91881	1>2	0.0293826	1	Alpha/beta hydrolase-like
TraesCS6D01G226000.1	-2.45943	9	0.950904	1>2	0.0180256	1	Alpha/beta-hydrolase superfamily protein
TraesCS3B01G235200.1	-2.07039	10.6667	0.930303	1>2	0.0253766	1	Alpha/beta-Hydrolases superfamily protein
TraesCS7D01G294200.1	-3.58496	11	0.993473	1>2	0.00317797	0.912512	alpha/beta-Hydrolases superfamily protein
TraesCS7D01G046800.1	2.87447	9.5	0.89889	2>1	0.0358299	1	Alpha/beta-Hydrolases superfamily protein
TraesCS7D01G386800.1	2.28951	5.83333	0.94182	2>1	0.0213879	1	Alpha/beta-Hydrolases superfamily protein
TraesCS3B01G424900.1	-2.23704	8.66667	0.868403	1>2	0.046581	1	alpha/beta-Hydrolases superfamily protein
TraesCS4A01G263500.1	-2.90689	6.5	0.920894	1>2	0.0285158	1	Alpha/beta-Hydrolases superfamily protein
TraesCS7D01G450900.1	-3.08746	7.5	0.960775	1>2	0.0147263	1	Alpha/beta-Hydrolases superfamily protein
TraesCS5B01G240200.1	-2.95061	29.1667	0.979029	1>2	0.00846932	0.999999	Alpha/beta-Hydrolases superfamily protein, putative
TraesCS5D01G249100.1	-3.90689	14	0.996108	1>2	0.00200306	0.622693	Alpha/beta-Hydrolases superfamily protein, putative
TraesCS5A01G242300.1	-4.32193	19	0.997122	1>2	0.00160932	0.452542	Alpha/beta-Hydrolases superfamily protein, putative
TraesCS7D01G046600.1	-5.16993	35	0.999589	1>2	0.000250353	0.00524448	Alpha/beta-Hydrolases superfamily protein, putative
TraesCS3D01G309300.1	-2.39232	8.5	0.902555	1>2	0.0346085	1	alpha-1,2-Mannosidase
TraesCS5D01G404500.1	-3.6893	39.6667	0.996101	1>2	0.00200695	0.624164	Alpha-1,4 glucan phosphorylase
TraesCS2A01G498600.1	-2.06301	14.8333	0.950544	1>2	0.018096	1	Alpha-1,4-glucan-protein synthase [UDP-forming]
TraesCS2D01G498900.1	-2.47249	15.1667	0.987379	1>2	0.00551625	0.99879	Alpha-1,4-glucan-protein synthase [UDP-forming]
TraesCS3B01G333100.1	-2.66297	32	0.862735	1>2	0.0483905	1	Alpha-1,4-glucan-protein synthase [UDP-forming]
TraesCS2B01G526700.1	-2.77761	13.6667	0.986785	1>2	0.00577114	0.99931	Alpha-1,4-glucan-protein synthase [UDP-forming]
TraesCS3A01G303200.1	-3.89885	167	0.945719	1>2	0.0199715	1	Alpha-1,4-glucan-protein synthase [UDP-forming]
TraesCS3D01G298600.1	-4.26303	60.6667	0.991094	1>2	0.00402295	0.977449	Alpha-1,4-glucan-protein synthase [UDP-forming]
TraesCS4D01G151900.1	-2.64386	10.5	0.969878	1>2	0.0116722	1	Alpha-1,4-glucan-protein synthase [UDP-forming] 1
TraesCS2A01G174400.1	-3.32193	9	0.980442	1>2	0.00801164	0.999998	Alpha-1,4-glucan-protein synthase [UDP-forming] 1
TraesCS7B01G286700.1	-3.13516	18.1667	0.984295	1>2	0.00674414	0.999932	Alpha-amylase
TraesCS7A01G383900.1	-4.91886	58.5	0.997524	1>2	0.00141177	0.359229	Alpha-amylase
TraesCS5B01G011700.1	-4.85798	28	0.9988	1>2	0.000753646	0.0858165	Alpha-galactosidase
TraesCS6B01G086500.1	3.45943	10	0.89849	2>1	0.0360787	1	Alpha-gliadin
TraesCS2D01G319200.1	-2.45003	20.8333	0.988185	1>2	0.00516762	0.997471	Alpha-ketoglutarate-dependent dioxygenase alkB-like protein 2
TraesCS2A01G341500.1	-2.6845	25.3333	0.963011	1>2	0.0139778	1	Alpha-ketoglutarate-dependent dioxygenase alkB-like protein 2
TraesCS4D01G253500.1	-2.23704	8.66667	0.950615	1>2	0.0180842	1	Alpha-L-fucosidase 2
TraesCS4A01G108300.1	-2.23704	8.66667	0.960847	1>2	0.0147159	1	Alpha-taxilin, putative, expressed
TraesCS5D01G324900.1	-2.80735	6	0.912908	1>2	0.0311883	1	Altered inheritance of mitochondria protein
TraesCS6D01G267400.1	-3.39232	9.5	0.979256	1>2	0.00836417	0.999999	Altered inheritance of mitochondria protein 32
TraesCS2A01G548100.1	-2.16993	11.6667	0.907786	1>2	0.0327349	1	Amine oxidase family protein
TraesCS4B01G100800.1	-2.16993	8.16667	0.918523	1>2	0.0294563	1	Amino acid permease
TraesCSU01G132700.1	2.91754	9.83333	0.879258	2>1	0.042805	1	amino acid permease 8
TraesCS6D01G245700.1	-3.45943	10	0.988542	1>2	0.00505859	0.996839	Amino acid permease family protein
TraesCS6D01G331400.4	-3	7	0.949426	1>2	0.0185925	1	Amino acid transporter family protein
TraesCS7D01G167900LC.1	-3.45943	10	0.992256	1>2	0.00360082	0.954487	Amino acid transporter family protein
TraesCS3B01G402200.1	-3.08746	7.5	0.963125	1>2	0.0139275	1	Amino acid transporter, putative
TraesCS7D01G387200.1	-2.52356	9.5	0.967508	1>2	0.0123658	1	Amino acid transporter-like protein
TraesCS2B01G490900.1	-2.70044	5.5	0.864492	1>2	0.0480279	1	Aminomethyltransferase
TraesCS5A01G103500.1	-2.01123	16.1667	0.96994	1>2	0.0116181	1	Aminopeptidase
TraesCS6A01G182500.1	-2.3322	37.6667	0.959991	1>2	0.0149456	1	Aminopeptidase
TraesCS2B01G193600.1	-1.69599	18.6667	0.896087	1>2	0.0367973	1	Aminotransferase
TraesCS7D01G341900.2	-2.21723	12.1667	0.878954	1>2	0.042895	1	Aminotransferase
TraesCS5D01G243100.1	-4.20945	17.5	0.997403	1>2	0.00148511	0.394032	Aminotransferase
TraesCS2A01G167500.1	-2.70044	5.5	0.869871	1>2	0.0459457	1	Aminotransferase
TraesCS1B01G308900.1	-2.58496	18.3333	0.990989	1>2	0.00405946	0.978826	Aminotransferase like protein
TraesCS4D01G286900.1	-2.70044	44	0.916023	1>2	0.0304942	1	Aminotransferase like protein
TraesCS1A01G299100.1	-3.19377	27.1667	0.995117	1>2	0.00244209	0.765529	Aminotransferase like protein
TraesCS4B01G288100.1	-3.69539	43.8333	0.998959	1>2	0.00064226	0.0573975	Aminotransferase like protein
TraesCS1D01G292100.1	-4.77658	96.8333	0.999528	1>2	0.000308645	0.00921836	Aminotransferase like protein
TraesCS4A01G015900.1	-5.18982	35.5	0.999612	1>2	0.000234123	0.00443915	Aminotransferase like protein
TraesCS1A01G191400.1	-2.54844	16.1667	0.957833	1>2	0.0156387	1	AMMECR1-like protein
TraesCS1D01G195100.1	-2.822	14.1667	0.935088	1>2	0.0235444	1	AMMECR1-like protein
TraesCS6D01G208000.1	-2.58496	11.6667	0.982426	1>2	0.00734809	0.999986	AMP deaminase
TraesCS2B01G101700.1	-3.08746	7.5	0.967954	1>2	0.0121863	1	AMP deaminase
TraesCS2B01G361700.1	-3.52356	10.5	0.993623	1>2	0.00309884	0.901684	Anaphase-promoting complex subunit 2
TraesCS2A01G348000.1	-3.64386	11.5	0.985771	1>2	0.00622378	0.999758	Ankyrin repeat
TraesCS2D01G346300.1	-3.24793	8.5	0.965579	1>2	0.0129875	1	Ankyrin repeat
TraesCS5A01G296900.1	-1.90689	12.8333	0.922445	1>2	0.0279782	1	Ankyrin repeat domain containing protein
TraesCS7D01G266800.1	-1.94753	13.3333	0.898556	1>2	0.036029	1	Ankyrin repeat domain containing protein
TraesCS5B01G296200.1	-2.62059	17.1667	0.991723	1>2	0.00380641	0.967515	Ankyrin repeat domain containing protein
TraesCS2B01G597300.1	-2.99095	23.1667	0.99528	1>2	0.00238028	0.747892	Ankyrin repeat family protein
TraesCS4B01G024100.1	-3.08139	34.8333	0.995737	1>2	0.00213738	0.670701	Ankyrin repeat family protein
TraesCS6B01G009600.1	-3.64386	11.5	0.904482	1>2	0.0338624	1	Ankyrin repeat family protein
TraesCS1B01G213200.1	-2.80735	6	0.908472	1>2	0.0324971	1	Ankyrin repeat family protein
TraesCS6D01G006600.1	-2.90689	6.5	0.899298	1>2	0.0356639	1	Ankyrin repeat family protein
TraesCS6A01G004600.1	-3.45943	10	0.91618	1>2	0.0304348	1	Ankyrin repeat family protein
TraesCS2B01G270400.1	-2.90689	6.5	0.943889	1>2	0.0206279	1	Ankyrin repeat family protein / regulator of chromosome condensation (RCC1) family protein
TraesCS4B01G087400.1	-1.90689	12.8333	0.937375	1>2	0.0227355	1	Ankyrin repeat protein SKIP35
TraesCS4D01G084700.1	-2.26303	12.6667	0.942626	1>2	0.0210374	1	Ankyrin repeat protein SKIP35
TraesCS4B01G024800.1	-1.98351	10.8333	0.938043	1>2	0.022461	1	Ankyrin repeat protein-like
TraesCS3B01G145700.1	-2.39232	14.1667	0.985032	1>2	0.006508	0.999879	Ankyrin repeat protein-like
TraesCS3D01G127500.1	-2.64386	10.5	0.977103	1>2	0.00908282	1	Ankyrin repeat protein-like
TraesCS5B01G023900.1	-3.63559	26.6667	0.998737	1>2	0.000804241	0.101488	Ankyrin repeat protein-like
TraesCS5D01G532800.1	-4.2854	18.5	0.997733	1>2	0.00130655	0.310197	Ankyrin repeat protein-like
TraesCS2B01G137600.1	-1.88042	9.83333	0.866768	1>2	0.0472184	1	Ankyrin repeat protein-like
TraesCS5A01G098200.1	-2.90689	6.5	0.930351	1>2	0.0253356	1	Ankyrin repeat protein-like
TraesCS5A01G009700.1	-3.45943	10	0.956384	1>2	0.0161947	1	Ankyrin repeat protein-like
TraesCS5A01G191600.1	-2.02554	7.16667	0.879958	1>2	0.0425179	1	Ankyrin repeat, SAM and basic leucine zipper domain-containing protein 1
TraesCS5B01G305700.1	-1.94753	6.66667	0.862193	1>2	0.0485632	1	Ankyrin repeat-containing protein
TraesCS7B01G166600.1	-2.16993	8.16667	0.918523	1>2	0.0294711	1	Ankyrin repeat-containing protein
TraesCS6D01G277900.1	-2.70044	5.5	0.884863	1>2	0.0407552	1	Ankyrin repeat-containing protein
TraesCS3B01G584300.1	-2.70044	5.5	0.858959	1>2	0.0498727	1	Ankyrin repeat-containing protein
TraesCS7A01G265800.1	-3.08746	7.5	0.949496	1>2	0.0185334	1	Ankyrin repeat-containing protein
TraesCS4B01G310600.1	-2.70044	5.5	0.876975	1>2	0.0434016	1	Ankyrin repeat-containing protein, putative
TraesCS7D01G182100.1	-2.02554	7.16667	0.915149	1>2	0.0307178	1	Ankyrin-3
TraesCS7A01G180100.1	-2.12102	22.3333	0.922259	1>2	0.0280651	1	Annexin
TraesCS6A01G300400.1	-3.09954	17.6667	0.979557	1>2	0.00825945	0.999999	Annexin
TraesCS7B01G085300.1	-3.32193	9	0.946369	1>2	0.0197407	1	Annexin
TraesCS4A01G416000LC.1	2.3155	29.8333	0.932601	2>1	0.0245774	1	Anthocyanin 5-aromatic acyltransferase
TraesCS4D01G055500.1	2.83007	9.16667	0.957315	2>1	0.0158993	1	Anthocyanin 5-aromatic acyltransferase
TraesCS2A01G525000.1	2.22239	5.5	0.938812	2>1	0.0222921	1	Anthocyanin 5-aromatic acyltransferase
TraesCS4D01G055700.1	2.04731	7.83333	0.866807	2>1	0.0471808	1	Anthocyanin 5-aromatic acyltransferase
TraesCS6D01G382400.1	-3.32193	9	0.895934	1>2	0.0368646	1	Anthocyanin 5-aromatic acyltransferase
TraesCS2A01G336500.1	-1.91681	26.8333	0.871012	1>2	0.0456107	1	Anthranilate synthase
TraesCS2D01G326400.1	-2.80735	6	0.874615	1>2	0.0441707	1	Anthranilate synthase
TraesCS2B01G345400.1	-3.08746	7.5	0.956689	1>2	0.0160629	1	Anthranilate synthase
TraesCS1A01G365600.1	-3.24793	8.5	0.974724	1>2	0.00980758	1	AP-1 complex subunit mu-1
TraesCS6B01G140700.1	-1.88264	21.5	0.893759	1>2	0.0377081	1	AP-1 complex subunit sigma-like protein
TraesCS6D01G101600.1	-2.37638	18.1667	0.967979	1>2	0.0121769	1	AP-1 complex subunit sigma-like protein
TraesCS5A01G557300.1	-1.95693	32.6667	0.907676	1>2	0.0327826	1	AP-2 complex subunit alpha-2
TraesCS6B01G290800.1	-2.02975	18.5	0.940116	1>2	0.0218039	1	AP-2 complex subunit mu
TraesCS6A01G263800.1	-2.96347	22.6667	0.994696	1>2	0.00262011	0.811605	AP-2 complex subunit mu
TraesCS2A01G173900LC.1	-3.39232	9.5	0.982737	1>2	0.00725424	0.999982	AP-4 complex subunit mu
TraesCS4B01G592200LC.1	-3.90689	14	0.997488	1>2	0.00143532	0.370338	Apyrase
TraesCSU01G131900.1	-5.61471	48	0.997545	1>2	0.00139817	0.352862	Apyrase
TraesCS2D01G206300.1	-1.974	20.5	0.946823	1>2	0.0194989	1	Aquaporin
TraesCS4A01G410800.1	-2.51987	26.8333	0.90991	1>2	0.0321023	1	Aquaporin
TraesCS2B01G225900.1	-2.62449	31	0.928232	1>2	0.0260249	1	Aquaporin
TraesCS6D01G389400.1	-3.20387	38.3333	0.927544	1>2	0.0261509	1	Aquaporin
TraesCS6B01G259000.1	-3.20945	16.5	0.90337	1>2	0.0343647	1	Aquaporin
TraesCS6D01G212900.1	-3.32193	18	0.93235	1>2	0.0246448	1	Aquaporin
TraesCS3B01G608500.1	-3.36257	21.6667	0.992152	1>2	0.00365406	0.958242	Aquaporin
TraesCS6A01G222100.1	-3.75489	12.5	0.937797	1>2	0.0226049	1	Aquaporin
TraesCS6B01G450000.1	-4.16993	34	0.995449	1>2	0.00226899	0.714072	Aquaporin
TraesCS2B01G605900.1	-3	7	0.861834	1>2	0.0487363	1	Aquaporin
TraesCS3A01G535300.1	-3.32193	9	0.916731	1>2	0.0300924	1	Aquaporin
TraesCS2A01G407700.2	-3.39232	9.5	0.987439	1>2	0.00549284	0.998727	Aquaporin
TraesCS4D01G204600.1	-3.16993	8	0.975759	1>2	0.00949138	1	ARABIDILLO-1
TraesCS7A01G451200LC.1	-3.20945	148.5	0.990704	1>2	0.00422154	0.984087	Arabidopsis thaliana genomic DNA, chromosome 5, P1 clone:MOK16
TraesCS2B01G304500LC.1	-1.8413	15.5	0.880744	1>2	0.0422491	1	Arabinogalactan peptide 14
TraesCS2A01G194600LC.1	-3.97728	29.5	0.997492	1>2	0.00143197	0.368752	Arabinogalactan peptide 14
TraesCS7A01G343600.1	-2.88613	29.8333	0.981591	1>2	0.0076752	0.999994	Arabinogalactan peptide-like protein
TraesCS7D01G336000.1	-3.24793	8.5	0.97844	1>2	0.00866581	1	Arabinogalactan peptide-like protein
TraesCS2B01G048700.1	-2.58496	10	0.92197	1>2	0.0281809	1	Arginase
TraesCS7A01G069300.1	-3.39232	9.5	0.976768	1>2	0.00917853	1	Arginine decarboxylase
TraesCS5A01G555800.1	-2.90689	6.5	0.9328	1>2	0.0245102	1	Arginine/serine-rich splicing factor
TraesCS7A01G152800.1	-1.94753	6.66667	0.873086	1>2	0.0448889	1	Arginine/serine-rich splicing factor, putative
TraesCS6B01G248500.1	-3.08746	7.5	0.967954	1>2	0.0121957	1	Arginine/serine-rich splicing factor, putative
TraesCS2B01G312200LC.1	-2.80735	6	0.858908	1>2	0.0499113	1	Arginine-glutamic acid dipeptide repeats protein
TraesCS2A01G060700.1	-3	7	0.956451	1>2	0.0161398	1	Arginine--tRNA ligase
TraesCS4A01G119700.1	-2.62761	43.1667	0.976693	1>2	0.00921053	1	Argininosuccinate lyase
TraesCS1D01G453600.1	-4	15	0.905463	1>2	0.033393	1	Argonaute
TraesCS4B01G497600LC.1	-1.90689	9.16667	0.8949	1>2	0.037302	1	ARM repeat superfamily protein
TraesCS3A01G299800.1	-2.45943	9	0.940272	1>2	0.0217911	1	ARM repeat superfamily protein
TraesCS7A01G428700.1	-2.70044	5.5	0.867744	1>2	0.0469367	1	ARM repeat superfamily protein
TraesCS5D01G500900LC.1	-2.80735	6	0.890955	1>2	0.0384271	1	ARM repeat superfamily protein
TraesCS6B01G343700.1	-2.16993	8.16667	0.928291	1>2	0.0259971	1	Armadillo repeat-containing protein 6
TraesCS6A01G313600.1	-3	7	0.945801	1>2	0.0199228	1	Armadillo repeat-containing protein 6
TraesCS2B01G232800.1	-3.32193	9	0.982895	1>2	0.0071873	0.999978	Armadillo/beta-catenin repeat family protein
TraesCSU01G130600.1	-2.90689	6.5	0.933295	1>2	0.0242681	1	Arsenate reductase
TraesCS4B01G197900.1	-2.66025	24.8333	0.992101	1>2	0.00367828	0.959861	Ascorbate peroxidase
TraesCS2A01G437700.1	-2.90689	6.5	0.897087	1>2	0.0365125	1	Ascorbate peroxidase
TraesCS5D01G159100.1	-5.62936	113.167	0.998866	1>2	0.000698209	0.0707175	Asparagine synthetase
TraesCS1A01G102600.1	-1.88982	15.3333	0.917987	1>2	0.0297368	1	Asparagine--tRNA ligase
TraesCS1B01G113400.1	-2.30743	13.1667	0.976567	1>2	0.0093063	1	Asparagine--tRNA ligase
TraesCS1D01G094600.1	-4.04439	15.5	0.995816	1>2	0.00209641	0.656467	Asparagine--tRNA ligase
TraesCS6A01G018600.1	-2.03427	53.6667	0.922229	1>2	0.0281085	1	Aspartate aminotransferase
TraesCS6D01G344200.1	-2.65535	44.1667	0.944914	1>2	0.0203963	1	Aspartate aminotransferase
TraesCS6B01G393600.1	-3.65535	38.6667	0.983863	1>2	0.00685976	0.999949	Aspartate aminotransferase
TraesCS6B01G026900.1	-3	7	0.942078	1>2	0.0213002	1	Aspartate aminotransferase
TraesCS5A01G120200.1	-3.21723	27.6667	0.997541	1>2	0.00140157	0.354453	Aspartate carbamoyltransferase
TraesCS3B01G662500LC.1	-4	15	0.997045	1>2	0.00166599	0.479028	aspartate kinase-homoserine dehydrogenase ii
TraesCS5B01G157800.1	-2.14296	20.5	0.969182	1>2	0.0118449	1	Aspartate--tRNA ligase
TraesCS1D01G412200.1	-1.94251	75.8333	0.901166	1>2	0.0349853	1	Aspartic proteinase
TraesCS5A01G542000.1	2.078	4.83333	0.860211	2>1	0.0493894	1	Aspartic proteinase Asp1
TraesCS3D01G413600.1	-3.70044	24	0.993755	1>2	0.00303762	0.892582	Aspartic proteinase nepenthesin
TraesCS2B01G152600.1	-2.09398	14.1667	0.934112	1>2	0.0239056	1	Aspartic proteinase nepenthesin-1
TraesCS3B01G437000.1	-2.62059	17.1667	0.992669	1>2	0.00344784	0.942014	Aspartic proteinase nepenthesin-1
TraesCS4A01G002300.1	-2.80735	6	0.884301	1>2	0.0410195	1	Aspartic proteinase nepenthesin-1
TraesCSU01G004000.1	-3.16993	8	0.979358	1>2	0.00831166	0.999999	Aspartic proteinase nepenthesin-2
TraesCS4A01G337800.1	-2.58496	10	0.970999	1>2	0.0112794	1	Aspartokinase
TraesCS3D01G525700.1	-2.70044	5.5	0.865946	1>2	0.0476507	1	Aspartyl aminopeptidase, putative
TraesCS2B01G384300LC.1	-2.90689	6.5	0.94836	1>2	0.018925	1	Aspartyl/glutamyl-tRNA(Asn/Gln) amidotransferase subunit B
TraesCS6D01G091100.1	-3.16993	8	0.968926	1>2	0.0119735	1	Aspartyl/glutamyl-tRNA(Asn/Gln) amidotransferase subunit B
TraesCS5A01G267000.1	-3.08746	7.5	0.916141	1>2	0.0304645	1	AT hook motif DNA-binding family protein
TraesCS1A01G190900.1	-3.39232	9.5	0.985915	1>2	0.00615777	0.999717	AT hook motif DNA-binding family protein
TraesCS6B01G447600.1	-2.62059	17.1667	0.989502	1>2	0.0047204	0.99379	AT hook motif DNA-binding family protein, putative
TraesCS6A01G403700.1	-3.49185	47.8333	0.990606	1>2	0.00428373	0.985784	AT hook motif DNA-binding family protein, putative
TraesCS6D01G501300LC.1	-3.70044	12	0.995773	1>2	0.00212098	0.665044	AT hook motif DNA-binding family protein, putative
TraesCS6D01G090000.1	-2.04439	12.5	0.94655	1>2	0.019644	1	AT5G11810-like protein
TraesCS6A01G101700.1	-3.16993	8	0.968506	1>2	0.0121209	1	AT5G11810-like protein
TraesCS3B01G492500.1	-2.70044	5.5	0.868357	1>2	0.0466184	1	ATP binding microtubule motor family protein
TraesCS6B01G061300LC.1	-2.80735	6	0.895588	1>2	0.0371	1	ATP binding microtubule motor family protein
TraesCS3D01G426700LC.1	-2.16993	8.16667	0.949981	1>2	0.0182849	1	ATP citrate lyase subunit B 2
TraesCS5D01G125100.1	-2.46761	24.1667	0.988185	1>2	0.00516185	0.997441	ATP dependent RNA helicase
TraesCS5B01G464500.2	-2.16993	8.16667	0.943177	1>2	0.0208503	1	ATP dependent RNA helicase
TraesCS4B01G126000.1	-2.90689	6.5	0.918879	1>2	0.0292942	1	ATP dependent RNA helicase
TraesCS4D01G327300.2	-2.23704	17.3333	0.980325	1>2	0.00804767	0.999998	ATP phosphoribosyltransferase
TraesCS5A01G501900.1	-2.29768	23.5	0.980922	1>2	0.00789018	0.999997	ATP phosphoribosyltransferase
TraesCS4B01G330400.2	-2.9542	13.5	0.992587	1>2	0.00347162	0.944126	ATP phosphoribosyltransferase
TraesCS5B01G056800LC.1	-2.19569	44.1667	0.899491	1>2	0.0355311	1	ATP synthase alpha/beta family protein
TraesCS6D01G255500.1	-2.18286	43.6667	0.970646	1>2	0.0114031	1	ATP synthase delta-subunit
TraesCS2D01G008200.1	-2.90689	21.6667	0.985493	1>2	0.00636181	0.999827	ATP synthase E chain
TraesCS2B01G013600.1	-3.11746	35.8333	0.885232	1>2	0.0405082	1	ATP synthase E chain
TraesCS2B01G253200.1	-2.6893	18.1667	0.99424	1>2	0.00281053	0.853023	ATP synthase epsilon chain
TraesCS2A01G245200.1	-3.20945	49.5	0.994643	1>2	0.0026538	0.819493	ATP synthase epsilon chain
TraesCS1A01G000400.1	4.51712	4806.5	1	2>1	1.15e-09	3.45e-09	ATP synthase gamma chain
TraesCS5D01G033500LC.1	2.63743	109.667	0.902747	2>1	0.0345597	1	ATP synthase gamma chain
TraesCS1A01G000600.1	1.87447	5.33333	0.868203	2>1	0.0466933	1	ATP synthase gamma chain
TraesCS6D01G264300.1	-2.90689	6.5	0.920936	1>2	0.0284573	1	ATP synthase mitochondrial F1 complex assembly factor 1
TraesCS2B01G168000.1	-2.80735	6	0.920032	1>2	0.028809	1	ATP synthase mitochondrial F1 complex assembly factor 2
TraesCS2D01G146200.1	-2.90689	6.5	0.918879	1>2	0.0292647	1	ATP synthase mitochondrial F1 complex assembly factor 2
TraesCS2A01G142900.1	-3.32193	9	0.985177	1>2	0.00645289	0.999861	ATP synthase mitochondrial F1 complex assembly factor 2
TraesCS7B01G816300LC.1	2.35364	6.16667	0.92001	2>1	0.0288677	1	ATP synthase subunit 9, mitochondrial
TraesCS7B01G265500.2	-3.3322	21.1667	0.998174	1>2	0.00112553	0.22821	ATP synthase subunit alpha
TraesCS5D01G192600.1	-2.27886	21.8333	0.970422	1>2	0.0114745	1	ATP synthase subunit b, chloroplastic
TraesCS7A01G362000.1	-1.96829	22.3333	0.880548	1>2	0.0423207	1	ATP synthase subunit beta
TraesCS3B01G298000.2	-2.07682	17.1667	0.974564	1>2	0.00993367	1	ATP synthase subunit beta
TraesCS7B01G392600.1	-2.10579	76	0.939304	1>2	0.0221501	1	ATP synthase subunit beta
TraesCS3A01G264700.1	-2.63559	12.1667	0.991081	1>2	0.0040385	0.978046	ATP synthase subunit beta
TraesCS3B01G298000.1	-2.86507	14.6667	0.994651	1>2	0.00264959	0.81852	ATP synthase subunit beta
TraesCS4B01G082300.1	-3	14	0.994151	1>2	0.00286252	0.862954	ATP synthase subunit beta
TraesCS3D01G264800.2	-2.58496	10	0.956733	1>2	0.016041	1	ATP synthase subunit beta
TraesCS3D01G250900.1	-3	7	0.959903	1>2	0.0150087	1	ATP synthase subunit beta
TraesCS2D01G291300.1	-2.28898	40.1667	0.955791	1>2	0.0164475	1	ATP synthase subunit d, mitochondrial
TraesCS3B01G326400.1	-2.6845	12.6667	0.964396	1>2	0.0134692	1	ATP synthase subunit epsilon, mitochondrial
TraesCS5B01G340100.1	-3.58496	25.6667	0.99848	1>2	0.000934545	0.147767	ATPase family associated with various cellular activities (AAA)
TraesCSU01G036500.1	-2.77761	13.6667	0.994332	1>2	0.00278028	0.846998	ATP-binding ABC transporter
TraesCS4B01G082200.1	-2.80735	12	0.990151	1>2	0.00447585	0.990057	ATP-dependent (S)-NAD(P)H-hydrate dehydratase
TraesCS2A01G331700.1	-2.90689	6.5	0.906622	1>2	0.0330546	1	ATP-dependent 6-phosphofructokinase
TraesCS5A01G547300.1	-2.02975	18.5	0.902806	1>2	0.0345434	1	ATP-dependent chaperone ClpB
TraesCS2D01G285800.1	-2.03427	26.8333	0.952997	1>2	0.0173434	1	ATP-dependent Clp protease ATP-binding subunit ClpB
TraesCS4D01G205200LC.1	-2.36257	9.66667	0.939477	1>2	0.0221116	1	ATP-dependent Clp protease ATP-binding subunit ClpC1
TraesCS1B01G213300.1	-3.90689	14	0.997784	1>2	0.00126885	0.292953	ATP-dependent Clp protease proteolytic subunit
TraesCS4D01G157200.1	-2.45943	9	0.957433	1>2	0.0158017	1	ATP-dependent Clp protease proteolytic subunit
TraesCS2B01G393400.1	-2.70044	5.5	0.88479	1>2	0.0407904	1	ATP-dependent Clp protease proteolytic subunit
TraesCS1D01G202100.1	-3	7	0.949957	1>2	0.0182967	1	ATP-dependent Clp protease proteolytic subunit
TraesCS7D01G072100.1	-3.08746	7.5	0.954014	1>2	0.0170372	1	ATP-dependent Clp protease proteolytic subunit
TraesCS4A01G319800.1	-2.27886	21.8333	0.959931	1>2	0.0149877	1	ATP-dependent DNA helicase 2 subunit KU80
TraesCS4B01G053600.1	-2.64386	10.5	0.966639	1>2	0.0125581	1	ATP-dependent DNA helicase DDM1
TraesCS4D01G053600.2	-2.90689	15.1667	0.995028	1>2	0.00248344	0.776848	ATP-dependent DNA helicase DDM1
TraesCS1B01G136800.1	-2.80735	6	0.885634	1>2	0.0404025	1	ATP-dependent helicase family protein
TraesCS6A01G186800.1	-1.86507	12.3333	0.893809	1>2	0.0376573	1	ATP-dependent RNA helicase
TraesCS2B01G384300.1	-2.06301	14.8333	0.945548	1>2	0.0201049	1	ATP-dependent RNA helicase
TraesCS1B01G477500.1	-2.16993	15.1667	0.931162	1>2	0.0250899	1	ATP-dependent RNA helicase
TraesCS3D01G138300LC.1	-2.43296	14.6667	0.983571	1>2	0.00697629	0.999962	ATP-dependent RNA helicase
TraesCS5B01G052100.1	-2.47478	25.8333	0.971473	1>2	0.0110046	1	ATP-dependent RNA helicase
TraesCS7A01G350700.1	-2.64386	10.5	0.976114	1>2	0.00942602	1	ATP-dependent RNA helicase
TraesCS7B01G320000.1	-2.94437	84.8333	0.991092	1>2	0.00403332	0.977849	ATP-dependent RNA helicase
TraesCS4A01G367700.1	-3.09954	17.6667	0.959681	1>2	0.0150926	1	ATP-dependent RNA helicase
TraesCS7A01G419400.1	-3.14439	99.3333	0.975117	1>2	0.00968999	1	ATP-dependent RNA helicase
TraesCS5B01G309500.1	-3.16993	34.6667	0.94623	1>2	0.0197649	1	ATP-dependent RNA helicase
TraesCS6B01G472700.1	-4.52356	22	0.990633	1>2	0.00426304	0.985238	ATP-dependent RNA helicase
TraesCS4B01G247900.1	-1.82597	9.33333	0.892307	1>2	0.0380996	1	ATP-dependent RNA helicase
TraesCS4D01G337100.1	-2.16993	7	0.893651	1>2	0.0377251	1	ATP-dependent RNA helicase
TraesCS5D01G385400.1	-2.16993	7	0.869683	1>2	0.0460951	1	ATP-dependent RNA helicase
TraesCS1A01G443400.1	-2.36257	9.66667	0.959613	1>2	0.0151137	1	ATP-dependent RNA helicase
TraesCS5A01G375900.1	-2.52356	9.5	0.966533	1>2	0.0125872	1	ATP-dependent RNA helicase
TraesCS5A01G510500.1	-2.80735	6	0.905271	1>2	0.0334739	1	ATP-dependent RNA helicase
TraesCS5B01G378100.1	-2.80735	6	0.890926	1>2	0.0385135	1	ATP-dependent RNA helicase
TraesCS4D01G128200LC.1	-2.90689	6.5	0.917556	1>2	0.02987	1	ATP-dependent RNA helicase
TraesCS4D01G041400.1	-3.32193	9	0.985724	1>2	0.00625387	0.999775	ATP-dependent RNA helicase
TraesCS4B01G341100.1	-3.32193	9	0.982895	1>2	0.00719397	0.999978	ATP-dependent RNA helicase
TraesCS4A01G121700.1	-2.24793	7.5	0.901121	1>2	0.0350182	1	ATP-dependent RNA helicase DDX42
TraesCS7D01G010500.1	-2.80735	6	0.919357	1>2	0.0291319	1	ATP-dependent RNA helicase family protein
TraesCS3A01G021300.1	-1.822	11.8333	0.885666	1>2	0.0403849	1	ATP-dependent RNA helicase, putative
TraesCS3B01G117000.1	-2.39232	8.5	0.941831	1>2	0.0213754	1	ATP-dependent RNA helicase-like protein DB10
TraesCS1B01G464900.1	4.90689	29	0.989952	2>1	0.00454926	0.991354	ATP-dependent zinc metalloprotease FtsH
TraesCS1D01G256500.1	4.35364	29.1667	0.99713	2>1	0.00160592	0.450962	ATP-dependent zinc metalloprotease FtsH
TraesCS1A01G430000.1	3.66297	11.6667	0.888152	2>1	0.0397212	1	ATP-dependent zinc metalloprotease FtsH
TraesCS1A01G257200.1	2.93377	43.1667	0.974681	2>1	0.00983284	1	ATP-dependent zinc metalloprotease FtsH
TraesCS3A01G215000.1	2.70044	11	0.98571	2>1	0.00627184	0.999784	ATP-dependent zinc metalloprotease FtsH
TraesCS3B01G246300.1	1.79355	12.3333	0.919528	2>1	0.0290731	1	ATP-dependent zinc metalloprotease FtsH
TraesCS1A01G283800.1	-1.90689	12.8333	0.930184	1>2	0.0253903	1	ATP-dependent zinc metalloprotease FtsH
TraesCS5A01G217300.1	-4.16993	17	0.989725	1>2	0.00462352	0.992505	ATP-dependent zinc metalloprotease FtsH
TraesCS1A01G430200.1	2.87447	6.33333	0.930144	2>1	0.025404	1	ATP-dependent zinc metalloprotease FtsH
TraesCS1D01G439200.1	2.80735	6	0.964422	2>1	0.0134593	1	ATP-dependent zinc metalloprotease FtsH
TraesCS5D01G225300.1	-2.39232	8.5	0.923414	1>2	0.027733	1	ATP-dependent zinc metalloprotease FtsH
TraesCS2A01G221700.1	-2.90689	6.5	0.895777	1>2	0.0369824	1	ATP-dependent zinc metalloprotease FtsH
TraesCS1B01G476600.1	-2.51096	15.6667	0.986265	1>2	0.00600207	0.999593	ATP-dependent zinc metalloprotease FTSH protein
TraesCS5A01G106500.1	-1.88042	9.83333	0.922058	1>2	0.0281519	1	AT-rich interactive domain-containing protein 2
TraesCS2B01G278400.1	-2.70044	5.5	0.859308	1>2	0.0497179	1	Autophagy-related protein 2
TraesCS5B01G039800.1	-1.78427	22	0.860175	1>2	0.0494087	1	Auxin response factor
TraesCS2D01G548900.1	-2.02554	7.16667	0.891861	1>2	0.0381681	1	Auxin response factor
TraesCS7D01G436800.1	-3.16993	8	0.97333	1>2	0.0103571	1	Auxin response factor
TraesCS7D01G254100.1	-2.39506	106.5	0.96993	1>2	0.0116452	1	Auxin-induced in root cultures protein 12
TraesCS7B01G152200.1	-2.61839	54.8333	0.98069	1>2	0.00794001	0.999997	Auxin-induced in root cultures protein 12
TraesCS3D01G162700.1	-2.20387	16.8333	0.976565	1>2	0.00931426	1	Auxin-responsive protein
TraesCS5A01G058700.1	2	6	0.976857	2>1	0.00913854	1	Auxin-responsive protein
TraesCS5B01G058800.1	2	6	0.960435	2>1	0.0148406	1	Auxin-responsive protein
TraesCS7D01G199700.1	-1.9855	24.6667	0.913572	1>2	0.0310811	1	B12D protein
TraesCS1D01G412000.1	-2.16993	11.6667	0.954807	1>2	0.0168023	1	B12D protein
TraesCS7A01G238600.1	-2.72632	31.8333	0.9841	1>2	0.00677605	0.999938	B12D protein
TraesCS4A01G241500.1	-1.73697	14	0.86976	1>2	0.0460391	1	B3 domain-containing protein
TraesCS7A01G417300.1	-2.30743	13.1667	0.974299	1>2	0.0100428	1	B3 domain-containing protein
TraesCS4B01G251500.1	-3.44626	49.5	0.987083	1>2	0.00562295	0.999041	B3 domain-containing protein
TraesCS3D01G400500.1	-4.35755	19.5	0.998142	1>2	0.00113475	0.232467	B3 domain-containing protein
TraesCS4B01G073600.1	-4.45943	21	0.990558	1>2	0.0043044	0.986312	B3 domain-containing protein
TraesCS3B01G438800.1	-5.32193	39	0.999657	1>2	0.000186393	0.00260646	B3 domain-containing protein
TraesCS3D01G054900.1	-3.30485	50.3333	0.99479	1>2	0.00258659	0.8035	bacterial transferase hexapeptide repeat-containing protein
TraesCS7D01G010300.1	-3.36026	40.1667	0.990546	1>2	0.00431473	0.98657	BAG family molecular chaperone regulator 7
TraesCS7A01G010500.1	-3.52356	10.5	0.992361	1>2	0.00356711	0.95196	BAG family molecular chaperone regulator 7
TraesCS7B01G167800.1	-2.36257	9.66667	0.96593	1>2	0.0128606	1	BAG family molecular chaperone regulator-like protein
TraesCS5A01G201700.1	-1.86507	12.3333	0.909826	1>2	0.032118	1	BAH-PHD domain-containing protein
TraesCS3B01G515100.1	3.90689	14	0.995558	2>1	0.00223175	0.702195	Basic 7S globulin
TraesCS3D01G467300.1	-2.94753	15.6667	0.995308	1>2	0.00235592	0.74066	Basic 7S globulin
TraesCS3A01G471700.1	-3.08746	7.5	0.952539	1>2	0.0174696	1	Basic 7S globulin
TraesCS4A01G333200.1	2.66297	10.6667	0.976507	2>1	0.0093619	1	Basic blue protein, putative
TraesCS3B01G185400.1	-3.39232	9.5	0.982685	1>2	0.00730104	0.999984	Basic helix-loop-helix (BHLH) family transcription factor
[truncated: 3,738 more rows]

## Sheet: 7 days after inoculation
Wheat genes differentially expressed in base tissue at 7 days after inoculation with Claviceps purpurea.
[truncated: 4,794 more rows]
